# Supplementary material for: Population-scale proteome variation in human induced pluripotent stem cells
Source: eLife. 2020 Aug 10;9:e57390. doi: 10.7554/eLife.57390 (PMC7447446; doi:10.7554/eLife.57390)
Supplement: Figure 1—source data 2. — Lines are indexed by protein Ensembl gene Id. Columns are the line public names. [file elife-57390-fig1-data2.xls]

	HPSI0114i-iisa_1	HPSI0114i-iisa_3	HPSI0114i-kolf_2	HPSI0114i-vabj_3	HPSI0115i-aion_3	HPSI0115i-hecn_6	HPSI0115i-iiyk_2	HPSI0115i-iiyk_4	HPSI0115i-qoog_4	HPSI0214i-kucg_2	HPSI0214i-poih_2	HPSI0214i-poih_4	HPSI0214i-rayr_1	HPSI0215i-fawm_2	HPSI0215i-fawm_4	HPSI0215i-yoch_6	HPSI0216i-aiid_6	HPSI0216i-boho_3	HPSI0216i-dacv_6	HPSI0216i-tony_5	HPSI0216i-vieg_3	HPSI0216i-vieg_5	HPSI0216i-xanu_5	HPSI0216i-xanu_6	HPSI0314i-bubh_3	HPSI0314i-fafq_1	HPSI0314i-kujn_5	HPSI0314i-sojd_3	HPSI0316i-ierp_4	HPSI0316i-qeti_1	HPSI0316i-qeti_2	HPSI0413i-yotv_2	HPSI0414i-cekz_1	HPSI0414i-eafb_1	HPSI0414i-eevy_6	HPSI0414i-eevy_7	HPSI0414i-fixm_2	HPSI0414i-fuai_1	HPSI0414i-hutq_1	HPSI0414i-kefk_2	HPSI0414i-lavd_2	HPSI0414i-niim_3	HPSI0414i-oaqd_2	HPSI0414i-oaqd_3	HPSI0414i-oikd_2	HPSI0414i-oikd_5	HPSI0414i-oulr_2	HPSI0414i-oulr_4	HPSI0414i-puvg_1
ENSG00000000003	5.109103	4.983131	5.222573000000001	5.116642	5.263273000000001	5.038406	5.028772	5.151488	5.105796	5.039363	5.064615	5.200334	5.236697	5.324180999999999	5.068401000000001	5.5516879999999995	4.932771	5.568203	4.748307	5.048108999999999	5.084279	5.049536	5.4272160000000005	5.299537	5.12794	5.043584	5.061563	5.546907	4.860466000000001	4.885027	4.888453	4.935134	4.9257480000000005	5.324031	5.441344	5.308021	5.316803	5.158101	4.55414	5.372276	5.558085	5.231836	5.082513	5.048124	5.681122	5.26665	5.562254	5.426218	4.876958999999999
ENSG00000000419	5.54425	5.546478	5.640784	5.394723	5.651435	4.915386	5.522998	5.408646	5.458148	5.697430000000001	5.59256	5.614267	5.485012	5.61733	5.9162	5.3855900000000005	5.363536	5.538231	5.46226	5.527728	5.531812	5.6857169999999995	5.360983	5.563414	5.585958	5.60727	5.273014	5.463538	5.374026000000001	5.265484	5.552864	5.383415	5.432805	5.32383	6.190453	5.939874	5.500642	5.42109	5.45547	5.81842	5.4215089999999995	5.226852	5.52485	5.526368	5.714293	5.561445	5.6974730000000005	5.704885	5.6254
ENSG00000000457	1.45331977981415	1.3413306272857999	1.06907889659062	1.22537679203509	1.43664469465619	1.2763731100184899	1.44039636126733	1.3718480806517	1.4854934428181201	1.3197974498115501	1.4224599413559198	1.4920482516866398	1.5514551877182299	1.47809901673044	1.15585287699309	1.17424606607795	1.32170357751226	1.4123961449821099	1.2366110752784198	1.3718144750928798	1.32036598560636	1.4011147376023	1.27477877979681	1.4167885536273899	1.40578333801393	1.54970511219353	1.1473132494069498	1.19634892658659	1.26935885822228	1.16062385549784	1.2027207892547902	1.2110867168014399	1.3712057487865201	1.5028515461923702	1.3741881841963703	1.33887006258976	1.4290822464754298	1.48766250524516	1.4178497453266998	1.2951058318076298	1.9315815477587899	1.3325644607700602	1.20964201083923	1.20570688080028	1.54260152516704	1.3978477808416998	1.3620356479660498	1.3793355350481498	1.51391125507503
ENSG00000000460	2.78127251908552	2.68842583733873	2.6790659559649703	2.51713054500879	2.6973609461073704	2.66038845664337	2.98488692482951	2.89272961144715	2.56295000142912	2.71173651487364	2.70673478481853	2.7649254672810297	2.57317025295209	2.58843999157501	2.87371560442756	2.58420126706558	2.70676280171616	2.7401473536733403	2.57451368136454	3.10551243003986	2.78403552246251	2.78801430469288	2.72444791245398	2.95293851106494	2.45366092989045	2.2133171601866897	2.69280750977578	2.70825953357473	2.71915705014546	2.59858063833321	2.7840733945223	2.41985536294394	2.65632047033908	2.76598457241776	2.6378056775815097	2.73941832796504	2.68699441738557	2.6758460179326002	2.39361691549101	2.22893256447322	3.76897950773752	2.72447609448193	2.7357926862433497	2.6661300007149302	3.02900273663096	2.9265527357339196	2.2561347305461	2.4779287930268703	2.84841477127958
ENSG00000001036	4.553961	4.499391	4.574891	4.729902	4.363641	4.853343	4.55091	4.6607970000000005	4.68149	4.729674	4.959612	4.738157	4.6984129999999995	5.244813	5.030851999999999	4.6222080000000005	4.147467	4.576302	4.677047	4.54826	4.853054	4.633712999999999	4.671098000000001	4.807195	4.513344999999999	4.794651999999999	4.636983	4.6735050000000005	4.731778	4.579719	4.620373000000001	4.950513	4.77335	4.841665	4.278008	4.869687	4.679742	4.606688	4.836564	4.624683999999999	4.903117	4.863563	4.766667	4.898376	4.699312	4.801289	4.548617	4.930102	4.810244
ENSG00000001084	3.086011	3.0437540000000003	3.365079	2.844711	3.230531	2.8230169999999997	3.136012	3.079432	2.888843	2.974159	2.934921	3.015283	2.663252	2.691659	3.266988	2.762994	3.3053529999999998	3.003006	2.932321	3.055567	2.648253	3.337422	2.702554	2.774603	2.997309	2.906542	2.773952	2.962741	2.902615	2.802877	2.9634240000000003	3.042194	2.900845	2.865008	2.997071	2.7787029999999997	2.6480259999999998	2.711818	2.746868	3.4067309999999997	2.6432740000000003	2.768472	2.927565	2.896491	2.956994	2.932131	2.547677	2.787395	3.1095639999999998
ENSG00000001167	3.709085	4.142039	4.300333999999999	4.097276	4.265635	4.020271	4.034985	4.027843	3.928005	3.9887019999999995	4.030032	3.990278	3.9096620000000004	3.8263160000000003	4.140743	4.355069	4.125175	4.009958	3.908549	4.0212330000000005	4.226151	4.126167	4.294719000000001	4.045225	4.071122	3.8040849999999997	4.223242	4.142729	4.133667	3.9568	3.906594	4.070354	4.042325	3.9109529999999997	3.8038540000000003	3.4868089999999996	3.981188	3.97358	3.961982	4.097576	4.217802	4.1569400000000005	4.242898	4.162835	3.9755629999999997	3.939832	3.6987129999999997	3.6799510000000004	3.920629
ENSG00000001497	4.360066000000001	4.2818190000000005	4.302688	4.224799	4.128835	4.052385	4.169412	4.096292	4.1474779999999996	4.089248	4.217748	4.266898	4.2043610000000005	3.962042	4.344768	3.977205	4.040571	4.045647	4.064108999999999	4.085357	4.066301	4.028096	4.09836	4.071682	4.020897	4.072227	4.147022	4.182996	4.072364	4.014768	4.156674	4.302403	4.3714900000000005	4.24343	4.160489	4.096368	4.125333	4.262794	4.315612000000001	4.176177	4.18749	4.182849	4.192866	4.206867	4.152756	4.204483	3.879201	3.9103019999999997	4.388483
ENSG00000001561	1.415891	1.435195	1.40919	1.7115310000000001	1.231439	1.9185020000000002	1.831755	1.833827	1.693257	1.910614	1.9403279999999998	1.649488	1.681977	2.0223869999999997	1.9709619999999999	1.752505	1.554772	1.6688330000000002	1.9327990000000002	2.072163	2.0168880000000002	1.619838	1.8089439999999999	1.687168	1.917242	1.8083259999999999	1.599907	1.6527720000000001	2.087065	1.9259419999999998	1.8970599999999997	1.6390490000000002	1.663516	1.935325	1.306473	1.5225090000000001	1.8039180000000001	1.74184	1.6635520000000001	1.160428	1.433818	1.8329950000000002	1.7121419999999998	1.6772150000000001	1.568989	1.433345	1.542987	1.594211	1.5843690000000001
ENSG00000001617	3.7702734013792996	3.67348048042513	4.09558947291664	3.8407939675673197	4.4328918708917495	4.08166264320203	4.04287658346598	3.92306462309058	4.09839089404341	3.925542832721	4.2285916728430895	3.90276062210113	4.1756037247614595	3.6403545614754598	4.05927548067768	4.527982452903981	4.37410528315192	4.0039839988373	4.17614175383414	4.2318181534890495	4.06606231849666	4.2709426115158795	4.360012541948589	4.29142549740902	4.00256545062153	3.9021196003195397	4.08513970485252	4.10775493056556	4.16963270573021	3.98935207022015	3.9452369560635296	4.389590769669939	4.33594872814213	4.03772172715827	4.02756706503085	3.8586383011371805	4.257801681524771	4.02526819874007	4.24536753248017	3.4184985940368	4.289809833235211	4.022517066469661	4.05850301953475	3.9503901899427905	3.9423532555121805	4.06704505283116	3.89442418554214	4.01043122926871	4.03389697406077
ENSG00000001629	3.6500470000000003	3.6798269999999995	3.525785	3.578335	3.6895849999999997	3.7106190000000003	3.762716	3.642032	3.8013660000000002	3.738519	3.682654	3.647936	3.593063	3.6932709999999997	3.71328	3.6645529999999997	3.896719	3.7474629999999998	3.636	3.803803	3.766211	3.7313389999999997	3.751107	3.724697	3.608101	3.682326	3.633117	3.59711	3.657408	3.7374110000000003	3.677798	3.428008	3.7078879999999996	3.701258	3.5269440000000003	3.4003900000000002	3.494447	3.468515	3.5832269999999995	3.370058	3.343145	3.6167910000000005	3.708906	3.6266540000000003	3.783361	3.7829900000000003	3.524307	3.4183790000000003	3.726891
ENSG00000001630	1.3617350000000001	1.2927440000000001	1.9041709999999998	1.367911	1.5673860000000002	1.352347	1.456234	1.2908620000000002	1.245479	1.389033	1.4065290000000001	1.336254	1.2994299999999999	1.366136	1.9777580000000001	1.454064	1.529836	1.1112739999999999	1.269341	1.5927069999999999	1.287083	1.612067	1.106631	1.262887	1.482928	1.076365	1.316325	1.774894	1.430879	1.2800799999999999	1.514183	1.6002049999999999	1.451201	1.456919	0.3663636	0.6217581	1.3236729999999999	1.225485	1.5004709999999999	1.2691430000000001	1.511235	1.266198	1.262674	1.303504	1.19565	1.289566	0.3342433	0.6512776	1.683016
ENSG00000001631	2.891854	2.928465	2.959113	2.7343	2.977452	2.9903060000000004	3.0619169999999998	2.917553	3.0218599999999998	2.983418	3.1036490000000003	3.028848	2.86762	3.167653	2.938059	2.981464	2.929793	3.0052119999999998	2.918787	3.175175	3.0871880000000003	2.96215	2.985362	2.97086	2.942226	2.880993	2.910307	2.920744	2.935306	3.044289	3.072908	2.710184	2.883598	2.795435	2.8384810000000003	2.8395599999999996	2.694511	2.7326509999999997	2.656202	2.775649	3.015362	2.9352169999999997	2.9930220000000003	2.946201	3.032554	3.021401	2.700206	2.6926259999999997	2.949408
ENSG00000002330	3.2956449999999995	3.242416	3.19404	3.481327	2.992713	3.20403	2.878119	2.8941830000000004	2.838394	3.051576	3.067332	3.151355	3.417909	3.482525	3.283866	2.996019	2.941153	2.9262200000000003	3.050549	3.111237	3.326138	3.189838	3.152951	2.8888529999999997	2.893538	3.11815	3.1501259999999998	3.336192	3.1747810000000003	3.0640330000000002	3.1193470000000003	3.0436509999999997	3.140143	3.296064	3.0009799999999998	3.1337650000000004	3.243948	3.3524230000000004	3.4532839999999996	2.92502	3.5176580000000004	3.003563	3.0802009999999997	3.203867	3.169986	3.044278	3.164445	3.180992	3.3305620000000005
ENSG00000002549	4.263736	4.062518	4.231589	4.086073000000001	4.237991	3.818036	4.0247209999999995	3.842459	4.01852	3.9077059999999997	4.085483	4.060779	4.1394150000000005	3.8665230000000004	4.316634	3.7151910000000004	3.930543	3.9806809999999997	4.016329	4.064186	3.990839	4.0625089999999995	3.903256	3.953847	3.872062	3.9881599999999997	3.9513059999999998	4.127665	3.7647209999999998	3.851777	4.069839	3.8569999999999998	4.229209	4.090234	3.195541	3.331525	3.944825	3.793882	3.9982010000000003	4.31177	4.041675	3.816208	4.339601999999999	4.316048	4.069275	4.11555	2.8980770000000002	3.185114	3.9788349999999997
ENSG00000002586	3.023358	3.09008	2.7426009999999996	3.2653830000000004	4.372781	3.45546	3.066029	3.221925	3.160558	3.468034	3.7590790000000003	3.622243	3.481065	4.308822	3.371944	3.149247	3.695868	3.731812	3.4866589999999995	3.325471	3.19739	3.753657	3.46788	3.3874459999999997	3.841648	3.391972	3.9796370000000003	2.977982	3.2293529999999997	3.8496879999999996	3.8152199999999996	3.377419	2.829288	3.490208	4.404764	4.282676	3.101255	3.6601449999999995	3.5686430000000002	3.303206	3.6466480000000003	3.706332	3.4724019999999998	3.5480769999999997	3.802027	3.7144459999999997	3.762925	3.6310279999999997	3.706283
ENSG00000002822	2.406427	2.057474	2.0956650000000003	2.080269	2.304846	2.3195740000000002	2.123637	2.157274	2.2249849999999998	2.1724490000000003	2.196415	2.334206	2.378573	2.1361779999999997	2.3430619999999998	2.315772	2.274253	2.111757	2.3258400000000004	2.028649	2.195955	2.1841060000000003	2.1852	2.1914990000000003	1.896116	2.247845	2.272202	2.308119	2.229526	2.205775	2.156672	2.301014	2.434986	2.343841	2.363197	2.3530759999999997	2.153455	2.297214	2.256561	2.2684290000000003	2.026438	2.22877	2.414015	2.429723	2.394821	2.342873	2.317658	2.281557	2.21813
ENSG00000002834	5.454028	5.462813	5.78239	5.380765	5.436429	5.416032	5.485091000000001	5.354525	5.347722	5.361041999999999	5.522558	5.619722	5.233536	5.188761	5.907858999999999	5.292013	5.495494	5.5140839999999995	5.436929	5.7479510000000005	5.372075	5.395446	5.3902209999999995	5.475573000000001	5.299733	5.223064	5.53854	5.44324	5.387799	5.2262379999999995	5.404688	5.523478	5.622617	5.473764	5.2933959999999995	5.553543	5.392148000000001	5.306418	5.443245	5.630041	5.2178949999999995	5.338426999999999	5.473481	5.5363809999999996	5.407914	5.5981760000000005	4.885721	5.161554	5.8796
ENSG00000002919	3.131514	3.007359	3.040548	2.89122	2.556343	2.702071	2.6519220000000003	2.580546	2.6241470000000002	2.7271900000000002	2.63184	2.703358	2.854317	2.936682	2.776451	2.512299	2.523477	2.8118819999999998	2.665531	2.630121	2.792337	2.799773	2.689676	2.6105970000000003	2.925464	2.915804	2.667722	2.947507	2.583183	2.544877	2.702876	2.559291	2.909888	2.9753529999999997	2.1639720000000002	2.312966	3.013113	2.7293689999999997	2.911597	2.947016	3.101435	2.7371220000000003	2.6455900000000003	2.712725	2.943453	2.82566	2.1920990000000002	2.141388	3.000978
ENSG00000003056	4.490402	4.53337	4.670196	4.490797	4.522991	4.445836	4.5648550000000006	4.407652	4.419258999999999	4.407431	4.533018	4.3983870000000005	4.73577	4.576816	4.7533970000000005	4.43751	4.2423720000000005	4.422729	4.3741769999999995	4.459385	4.45346	4.377932	4.552886	4.561115	4.602541	4.658691	4.5148779999999995	4.616042	4.436881	4.3487849999999995	4.4634849999999995	4.778816	4.470263	4.555794000000001	3.7535480000000003	3.9779989999999996	4.68858	4.525695	4.871014	4.888155	4.716076999999999	4.439967	4.638737	4.560266	4.768233	4.668638	3.5753839999999997	4.022816000000001	4.506597
ENSG00000003096	1.9792889999999999	1.857535	1.356904	1.9523439999999999	0.8225658000000001	2.0735900000000003	1.808311	1.7688150000000002	2.088692	2.062303	1.798668	1.802498	1.786183	1.7554009999999998	1.9394069999999999	1.604295	1.592883	2.339665	1.938375	1.524807	1.7169330000000003	1.293269	1.8663900000000002	1.68294	1.320698	1.632762	1.8924880000000002	1.7230560000000001	2.134829	1.9237380000000002	2.0575200000000002	1.984659	1.782445	1.89992	0.8272726999999999	1.2380280000000001	1.546196	2.175041	1.503142	0.9699452	1.945672	1.94587	1.7380790000000002	1.832082	1.777289	1.77509	1.464713	1.433682	1.7786349999999997
ENSG00000003147	2.869834	2.9841599999999997	3.128204	2.776005	2.816655	3.018488	3.18076	3.096284	2.918663	2.926443	3.006391	2.975131	2.463839	2.713302	2.783055	2.5998349999999997	2.845359	2.654859	3.072261	3.099171	2.907111	2.9429950000000002	2.637257	2.837956	2.551866	2.992168	2.845383	2.96117	3.008437	2.963851	2.988721	3.284982	3.0284470000000003	2.660887	3.1524970000000003	3.309517	2.811843	2.7226	3.066065	3.1324400000000003	3.1094310000000003	2.827273	2.718757	2.920044	2.499479	2.759243	2.5636650000000003	2.662975	3.00012
ENSG00000003249	4.497835	4.420815	4.818971	4.332915	4.497116	4.431185	4.1520589999999995	4.132155	4.18339	4.049062	4.709066	4.847251	4.210105	4.711463	4.505326	4.019482	4.657454	4.504957	4.573543	4.446536	4.732309	5.049089	4.658440000000001	4.639793	4.469682	4.375187	4.69717	4.647026	4.312868	3.9645980000000005	4.2182059999999995	4.432583	4.544929	4.34566	5.1234589999999995	4.904591	4.348288	4.6009720000000005	4.275519	5.40325	4.61931	4.376151	4.51511	4.617596	4.415889	4.480721	4.624491	4.3863129999999995	4.8783
ENSG00000003393	3.0529662442262597	3.04301592769862	2.6923734051043797	3.01875300947954	2.98484924024601	3.0785166699596807	3.00354130924789	2.94996303385743	3.0495321236884805	3.2144483709395404	3.1340842182318505	3.0650232704332696	3.04736788920008	3.03924055231794	3.23922513020797	3.0523137851559197	3.11318188255948	3.19233043591447	3.1560211778375096	3.10695313201694	3.14073858443038	3.24750318580278	3.1571107146687996	3.09835787393988	3.1608585117501495	3.1239470397538	3.0823514927922897	3.0594027635855605	3.11316483342761	3.2101799174249304	3.2301862888388997	3.0137483321895098	3.1934807208944602	3.10885386751404	2.5370098774064602	2.6296751706678303	2.74283458251468	2.8696810159230397	3.0663163770338704	2.68278351844837	2.94868075112662	3.10224983010457	3.1169640093133903	3.04511211070871	3.1223813414967503	3.1515218728670495	2.66503554971575	2.69453758178127	3.2018531224238904
ENSG00000003509	3.38785179587359	3.6249464389323505	3.50338743989449	3.38770350939531	3.94717129204484	3.99036178362108	3.5792511073852498	3.63117009410407	3.56933796419645	3.90952137894301	3.60446581403823	3.5697279350313904	3.77117917701643	4.22763405816807	4.07026712909823	3.8160074376741897	3.4246317493964797	3.99163726794066	3.9064970851043905	3.72606111571086	3.8266471996099902	3.94226598685287	3.48663637792312	3.8140710853554998	3.70671021355861	4.12842367796984	3.9077457114991097	3.4708044727186604	3.7372777671906503	3.67732593806284	3.8560830128768395	4.51504365457549	3.1887125644660004	3.65859698985003	3.8584748308587797	4.0183260216773595	3.70236493299536	3.61256381016062	4.02352345193663	3.5597287423095696	3.9179623372983903	3.66925910323411	3.67437739140945	3.48998739516155	3.5233899588965203	3.3221112787049707	3.8075043320668	3.86485702852742	3.78931224934706
ENSG00000003756	3.06098091905127	3.24988711992656	3.1213413857898598	3.14181206058486	2.97315817335367	2.9755842306335496	3.0899423947846403	3.33696646974993	3.1641798578195397	3.0612216299092205	3.07987326690136	3.17957216511339	3.3350901709897705	3.08597198423917	2.3287306696325203	3.5382110555909105	2.8139801907923996	3.00486762847123	2.88241657300691	2.58426692005279	2.75654307782848	2.59601197643884	3.13805340438591	3.0442817461024303	2.8001613325968098	3.2756850917145197	2.95739704502281	2.87898669261374	2.98103825501273	3.2753406962197205	2.56082588493785	3.2431879217240898	2.9753975575542198	3.3283694253773	3.21288838407422	2.7761686325473396	2.73699765444789	3.2601906453620297	2.94698837789409	3.02855057046485	3.2481566778348796	3.25888982428648	2.99567560799126	2.86711250076441	3.3037856474529796	3.04419265309294	3.6475973315392705	3.28947730257182	2.95311920060119
ENSG00000003987	1.7074200000000002	1.620848	1.403198	1.616411	1.41913	1.702321	1.88211	1.834324	2.017114	1.838797	1.601065	1.5916489999999999	1.554853	1.925559	1.332562	1.605353	1.4981010000000001	1.634671	1.767035	1.6380860000000002	1.7830119999999998	1.832982	1.940948	1.7032990000000001	1.309647	1.567356	1.627926	1.7265810000000001	1.879805	1.785929	1.865217	1.569418	1.917073	1.763597	1.2150379999999998	1.295166	1.455534	1.44098	1.313116	1.203754	1.742391	1.820081	1.571152	1.5750819999999999	1.7623650000000002	1.7132880000000001	1.436218	1.2768629999999999	1.6671790000000002
ENSG00000003989	2.730569	3.009718	2.954387	2.9805580000000003	2.949654	3.239536	3.164687	2.951258	3.105089	2.6844669999999997	3.728019	3.285252	2.688257	3.0173520000000003	3.047197	2.690082	3.199017	3.495875	2.86497	3.483275	3.3042529999999997	3.747892	3.42348	3.460546	3.124171	2.9097310000000003	3.3203949999999995	3.045779	3.417355	2.813107	3.089372	3.102546	2.8839	2.908946	2.4648220000000003	2.550646	2.88787	2.654182	2.8228869999999997	2.8126759999999997	2.733593	2.9058040000000003	3.13918	3.180762	3.005166	3.191963	2.289891	2.5419080000000003	3.103137
ENSG00000004059	5.965667	5.789587	5.857528	5.976817	5.5385029999999995	5.736694	5.660935	5.59966	5.632588	5.7816220000000005	5.8546260000000006	6.005866	5.935630000000001	5.990803	5.657079	5.583503	5.3897900000000005	5.73137	5.565392	5.699635	5.727389	5.589333	5.692188	5.584405	5.781776	5.673214	5.649851	6.068541000000001	5.574196	5.553568	5.659904	5.994854	5.953223	5.97347	5.84399	6.082548	5.930536	6.131031	6.000969	5.673792	6.302368	5.713668	5.69076	5.763301	5.669194	5.601498	5.998489	5.890645	5.865257
ENSG00000004399	2.77841263993053	3.01682986683227	3.09312611150853	3.4329804752859503	3.4708616805375	3.4817160867818497	3.06221402014005	3.08491080380135	3.2198103711038	3.2197673492335896	3.38500206888425	3.07824017843284	3.49213945921436	3.2237457922812798	3.5712474388777204	3.5454869995951004	3.67360563495403	2.92285207823715	3.42874458308677	3.2037910416860895	3.29334136551367	3.46934961929583	3.4065786054128795	3.47971299506081	3.39733347521532	3.51834438676798	3.36909739373248	3.5654687226264703	3.47759748024821	3.3531466306653797	3.3077732288313504	3.6421856094401197	3.5435791413741	3.37997555329566	2.5055065920015003	2.70533563631079	3.4057747894593597	3.36464730617127	3.63806428123773	3.1389652233158203	3.05293526632388	3.38375642130403	3.59809062283165	3.5389742481690196	2.8514031805610003	3.10120429561526	2.6649378407787405	3.2670765859400697	3.96741893516832
ENSG00000004455	4.66519201737366	4.56457250722695	4.72321179633695	4.30975148939822	4.412729959455049	4.06738680473894	4.45828445642245	4.42174622254652	4.04731942123646	4.44073905700287	4.25789230176377	4.39318072386292	4.411700607847321	4.0685630462934705	4.3681688349138	4.21605204038373	4.2693879668102905	4.3542042767138	4.138664764964029	4.09505222549092	4.20953736218068	4.31779058565967	4.20413604304738	4.251265376842849	4.2761970352494405	4.33981408520158	4.2920124225269	4.50687711761667	4.050062511659251	4.15389217625825	4.28042169112	4.39548615667586	4.44849153607769	4.2638198452166405	4.5262984097599	4.33729955913574	4.37199932341488	4.28405622007739	4.190487762173	4.49644418391929	4.72445881403707	4.11751983829266	4.310177714243149	4.20851547489468	4.397484849808681	4.275685262946371	4.28366043134134	4.29369649984473	4.27080562305889
ENSG00000004478	6.720833	6.526201	6.7138979999999995	6.360519999999999	6.80322	6.03109	6.693544999999999	6.549804	6.324095	6.360175	6.539662	6.478377	6.256176	5.789487	6.816198	6.305739	6.679765	6.472626999999999	6.4796949999999995	6.569843	6.080262	6.981862	6.067508	6.317991999999999	6.599708000000001	6.118545	6.233287000000001	6.711163000000001	6.472247	6.14145	6.321331	6.692717	6.76053	6.272899	6.528797	6.135927	6.441832	6.345967	6.777839999999999	6.440561	6.396458999999999	6.218755000000001	6.584169	6.570239999999999	6.409174	6.624391999999999	5.511921	6.011436	6.673905
ENSG00000004487	6.462072644107031	6.3512779038986205	6.26878059782435	6.264102504534191	6.442171174225909	6.38080622266122	6.45019490119572	6.35101372261948	6.418727883023009	6.45135863106478	6.40622277930421	6.43845597377648	6.33202287387064	6.382147489522589	6.57129000631443	6.4145550658963	6.412717418911161	6.36675268552609	6.40891127137851	6.366033049521589	6.42483272976374	6.61023970643311	6.444421408996691	6.368050360994429	6.261927828504209	6.23931163606256	6.39019864618504	6.55904162198107	6.41523787523324	6.345128864064651	6.49895073166534	6.422017625697889	6.55834765452283	6.30380685604962	5.99813435822662	5.93918955569791	6.2330964703491	6.391980479558099	6.26736514774283	6.253625311761071	6.500348210427389	6.30797349089211	6.375775139277231	6.31876830609918	6.4904531815155195	6.46411311685063	5.71125782361781	5.88427731226117	6.42109569854082
ENSG00000004534	3.76567506513768	4.00932675818773	3.8389062917883394	3.81689008951715	3.9015204666095604	3.8859646048466403	3.8648836256043304	3.8990620306635697	3.74563268766496	4.05502473181507	3.98999952456244	4.04271589780842	3.77196769494771	4.07063588089115	3.6692876595756	3.9635431203035294	3.83041869067011	3.81554352228778	3.76499629542166	3.6291783459701197	3.8284887676781802	3.7073298837667696	3.82281571170722	3.68976604806118	4.02410769428424	3.84258942119253	3.8255505663971	3.92307280238963	3.80452288090425	3.9906796708126495	3.6398070881659597	4.06881720593526	3.9579252176799704	3.82687567806879	4.58023356027584	3.9586445402369397	3.7746453047719997	3.73570425677458	3.96470138540099	4.08800879533758	3.55885730103564	4.01360125559568	3.7816650660934	3.59473024658634	3.7299526400941496	3.76382030001278	4.66867307405012	4.3045812279609	3.88080517959031
ENSG00000004660	1.683764	1.6298350000000001	1.415727	1.487929	1.6958259999999998	1.507354	1.394772	1.447317	1.500718	1.370064	1.63173	1.621001	1.397953	1.3987530000000001	1.173961	1.413721	1.415784	1.581114	1.646887	1.281461	1.241196	1.445184	1.544586	1.47069	1.434331	1.655101	1.343412	1.537822	1.415799	1.4135659999999999	1.2355180000000001	1.539126	1.517773	1.475816	1.682678	1.4197110000000002	1.7478259999999999	1.461902	1.7180369999999998	1.260251	1.466359	1.503978	1.43156	1.525111	1.4196799999999998	1.517963	1.584762	1.399576	1.156304
ENSG00000004700	4.0464269999999996	4.085948999999999	4.1259809999999995	4.080821	4.390969999999999	4.238417	4.294341	4.137636	4.188993	4.176426	4.093667	4.108357	4.012579	4.301672	4.417403	4.0385089999999995	4.086831	4.139241999999999	4.080996	4.473008	4.340611	4.417731	3.9063269999999997	3.9968449999999995	4.367573999999999	4.220098999999999	4.205265	4.124793	4.270601999999999	4.136748000000001	4.354673	4.05856	4.0962559999999995	3.9130589999999996	4.099307	4.222715	3.89762	4.005654	3.9849309999999996	4.2385459999999995	3.977554	4.1406160000000005	4.039989	4.101572	4.3341080000000005	4.290561	3.917497	4.130833999999999	4.17687
ENSG00000004766	1.6472959999999999	1.646528	1.60589	1.61313	1.765165	1.718443	1.858225	1.837982	1.758334	1.7721099999999999	1.693701	1.663458	1.8374259999999998	1.6935330000000002	1.522375	1.7031759999999998	1.828352	1.669646	1.6814330000000002	1.843645	1.773178	1.746636	1.6666419999999997	1.76174	1.682073	1.7040060000000001	1.515008	1.857722	1.591543	1.8047669999999998	1.678191	1.5140959999999999	1.713389	1.682864	1.529989	1.368141	1.702911	1.566078	1.452884	1.748679	1.831323	1.724741	1.7711720000000002	1.6534830000000003	1.925195	1.687698	1.549864	1.506376	1.61706
ENSG00000004777	3.039604	2.8921229999999998	2.568572	2.874931	2.4596310000000003	2.6481619999999997	2.497055	2.671417	2.7248069999999998	2.592264	2.828026	2.633317	2.7779689999999997	2.690763	2.65501	2.202927	2.697556	2.857554	2.707927	2.559462	2.630236	2.760904	2.592666	2.538609	2.669523	2.668848	2.697139	2.872788	2.88332	2.703805	2.576156	2.9272419999999997	3.2117709999999997	2.635094	2.8302259999999997	2.652022	2.858695	2.807813	3.09705	1.9076810000000002	2.766481	2.617944	2.414454	2.556755	2.358995	2.443409	2.851317	2.739393	2.839613
ENSG00000004779	5.752382	5.684387	5.94822	5.544814	5.842065	5.556703	5.463662	5.296114	5.353267	5.637641	5.382225	5.405881	5.733401000000001	5.714414	5.736379	5.45527	5.517766	5.792609	5.630545	5.407323	5.52489	6.015552	5.332726999999999	5.481707	5.771068	5.736033	5.428291000000001	5.865727	5.528708999999999	5.26008	5.47072	6.026064	5.567659	5.475298	6.256171	5.806624	5.776117	5.727193	6.272275	6.124331	6.513659	5.251219	5.505932	5.579568	5.444362	5.554496	5.687825	5.676881	5.6962150000000005
ENSG00000004864	5.100611	5.080152	5.095829	4.946315	4.950074	4.957058999999999	5.071521	5.028046	4.952471	5.022704	4.954293	5.005154	5.12528	5.146794	5.334062	4.811495	4.799318	5.043428	4.921156	4.641221	5.142518	4.819154	5.162033	4.951983	4.707951	4.841203	4.971195	4.801297	5.094503	4.910909999999999	5.249037	4.950075	5.16323	5.1559800000000005	4.26926	4.682983	4.902269	4.842262	5.063079	4.827109	5.233361	4.947244	5.1614510000000005	5.1389059999999995	5.41726	5.27048	4.537843	4.789537999999999	5.127619
ENSG00000004866	1.956912	2.017573	2.388953	1.926769	1.997971	1.779755	2.147944	2.0730720000000002	1.881825	1.8184619999999998	2.195626	2.336728	1.8896169999999999	2.145371	2.43872	1.9099169999999999	1.9944959999999998	1.982193	1.9419349999999997	2.333008	2.019384	2.29271	1.674439	1.9856509999999998	1.899301	1.796793	1.845425	2.10028	2.237822	1.9037279999999999	2.093156	1.9027470000000002	1.960266	1.924048	1.9495759999999998	2.015022	1.81025	1.7847279999999999	1.936812	2.023731	2.079541	1.7967669999999998	1.9829299999999999	2.071672	2.049566	2.075967	1.6061159999999999	1.9469889999999999	2.338993
ENSG00000004897	3.817757	3.8810339999999997	3.935868	3.837339	4.102137	4.020855	4.202483999999999	4.119333	4.027548	4.122416	4.156759	4.117775	3.8867410000000002	4.396195	4.2555559999999995	4.073189	3.9017760000000004	4.166666	4.121396	4.354201	4.10029	4.30173	3.905126	4.0487779999999995	4.0645489999999995	3.8755800000000002	3.926684	3.938403	4.073175	4.165047	4.1878779999999995	3.74445	4.014794	3.812239	3.8400830000000004	3.7913410000000005	3.6695379999999997	3.8808199999999995	3.939954	3.327986	3.9840410000000004	3.7888580000000003	3.9754370000000003	3.7830519999999996	4.308357	4.101768	3.7596529999999997	3.7545269999999995	4.02252
ENSG00000004961	3.8729169999999997	3.862989	4.3706	3.5681760000000002	3.592447	3.2792730000000003	3.6382160000000003	3.616288	3.469212	3.5115809999999996	3.672199	3.987028	3.524942	3.847843	5.003448000000001	3.242142	3.400409	4.6225879999999995	3.472431	3.9152940000000003	3.6071779999999998	3.646837	3.281039	3.493642	3.572569	3.5383169999999997	3.420082	3.512747	3.419259	3.2065930000000002	3.5849910000000005	3.346646	3.585703	3.686964	3.193892	3.6170660000000003	3.535804	3.457265	3.562735	4.316712	3.892062	3.519868	3.6428239999999996	3.664678	3.886272	3.7541910000000005	2.883469	3.295514	3.9761900000000003
ENSG00000004975	3.75808	3.717357	3.4223779999999997	3.817945	3.6284589999999994	3.542253	3.465333	3.5425769999999996	3.561578	3.632893	3.5957800000000004	3.570246	3.8715559999999996	3.647065	3.519048	3.644042	3.489212	3.40942	3.5964910000000003	3.394794	3.707192	3.499464	3.800436	3.579175	3.304186	3.722014	3.5650699999999995	3.8681669999999997	3.480454	3.548304	3.454076	3.646181	3.731904	3.905379	3.456373	3.275563	3.557517	3.7964800000000003	3.7408120000000005	3.5280150000000003	3.830806	3.5278709999999998	3.6035199999999996	3.463924	3.7757989999999997	3.6150019999999996	3.441649	3.2868470000000003	3.585986
ENSG00000005007	4.1090290000000005	4.23159	4.483017	4.242425	4.291192	4.464279	4.217003	4.231826	4.197787	4.1780230000000005	4.2653739999999996	4.068753	4.065988	3.867436	4.307484	4.404889	4.459131	4.5272	4.396686	4.222587	4.242039	4.67514	4.366174	4.323846	4.413253	4.167983	4.533364	4.278867	4.600066	4.282687999999999	4.317416000000001	4.415941	4.4562029999999995	4.125141	3.9256550000000003	3.542914	4.117585	4.345631	4.690412	4.906841	3.7733839999999996	4.175383999999999	4.341616	4.28964	4.074107	4.23356	3.4630419999999997	3.522557	4.338354
ENSG00000005022	8.085144999999999	7.964117	8.26496	8.044927000000001	8.347688	8.128511	8.250306	8.116969000000001	8.022152	8.062952000000001	7.994058	8.098500999999999	8.113522	8.094457	8.563407000000002	7.980734	8.18973	9.199457	7.866336	8.341182	8.015506	8.455086	7.905299	8.110988	8.188425	7.933793	8.057967	8.279517	8.119561000000001	7.865961	8.091949000000001	8.311301	8.138136	7.9968330000000005	7.624497	7.787634	8.298404	8.176598	8.395247999999999	8.19693	8.837223	7.891660000000001	8.000841000000001	8.056751	8.287676	8.169632	7.274516	7.671667	8.319315
ENSG00000005059	2.32418	2.1470119999999997	2.945961	2.124952	2.4400020000000002	1.758345	2.121934	1.8949650000000002	2.067918	1.881319	2.244691	2.393035	1.508677	2.421553	2.591158	2.0274520000000003	2.335962	2.163974	2.229534	2.797942	2.004562	2.820169	1.746005	2.0796919999999997	1.8781459999999999	1.713499	1.76377	2.960682	2.052109	1.67795	1.843643	1.882611	2.205234	2.176216	2.644151	2.701982	1.9049919999999998	1.6914580000000001	1.76377	1.9440970000000002	2.586737	1.954278	1.9443409999999999	1.8955	1.8098740000000002	2.054481	1.9502560000000002	1.952549	2.626875
ENSG00000005075	5.767637000000001	5.668454	5.7772190000000005	5.546312	5.227685	5.321927	5.275197	5.292829	5.205302	5.371476	5.179668	5.370625	5.542109	5.330826	5.529774	5.068235	5.170355000000001	5.286319000000001	5.214872	5.340932	5.130191	5.356923	5.144918	5.0636339999999995	5.378292	5.214249	5.179614	5.695198	5.105445	5.196619999999999	5.353797	5.260939	5.300054	5.105432	6.359013	6.020314	5.108916000000001	5.330315000000001	5.168462	5.336496	5.541601	5.273623000000001	5.076219999999999	5.161824	5.434699	5.428122	6.0634760000000005	5.726888	5.379711
ENSG00000005100	4.659836	4.7424040000000005	4.883122	4.489763	4.218235	4.212297	4.351344	4.259085	4.402734	4.385007	4.453455	4.453589	4.273812	4.374884	4.76166	4.249384	4.5365150000000005	4.502022	4.42134	4.477982	4.573555000000001	4.634446	4.5026150000000005	4.340335	4.3899300000000006	4.253964	4.436336	4.543515	4.379451	4.283771	4.464887999999999	4.253259	4.609936	4.588302	4.245642	4.057644	4.203668	4.368812	4.2486440000000005	4.907128	3.963071	4.283079	4.412025	4.306851	4.290234	4.454718	4.003152	3.8975190000000004	4.645442
ENSG00000005156	3.9412879999999997	3.7911650000000003	3.7049239999999997	3.8608589999999996	3.7678	4.0527690000000005	3.832382	3.895979	3.7734589999999995	4.001572	3.7963989999999996	3.650757	3.928549	3.831429	4.008503	4.130947	3.8374870000000003	4.163718	3.998709	3.79489	3.7655160000000003	3.945011	3.8579	3.720586	3.794024	3.909995	4.013928	3.9157599999999997	3.8655730000000004	3.968157	3.9475589999999996	4.375751	4.01129	3.9121120000000005	2.980054	2.865948	3.787764	4.081367	4.192844	3.7455279999999997	3.8662129999999997	4.019437	3.946714	3.923436	3.7915900000000002	3.758432	2.771513	2.828528	4.068421
ENSG00000005175	4.203024	4.23795	3.9858190000000002	4.008551000000001	4.021797	4.169233999999999	4.22318	4.1471279999999995	4.23358	4.294131	4.319457	4.407394999999999	4.150641	4.343286	4.669592	4.119429	3.871579	4.44646	4.18503	4.36105	4.271528	4.1330160000000005	4.047005	4.017133	4.143046	4.189776999999999	4.193565	3.955718	4.110566	4.164198000000001	4.434253	4.349391000000001	4.1968440000000005	4.0604190000000004	4.396843	4.524081	4.04185	3.968055	4.155607	3.762463	4.241694	4.092435	4.293058	4.223822	4.2409989999999995	4.288679	4.405875	4.346926	4.205146
ENSG00000005187	1.4040000000000001	1.384317	0.6715438	1.444285	1.345189	2.03307	1.430791	1.224393	1.653532	1.510664	1.393075	1.175489	1.27189	1.045875	0.7664446	1.225732	1.7022700000000002	2.009572	1.7390430000000001	1.2946879999999998	1.614599	1.9786830000000002	1.6043610000000001	1.464433	1.7233779999999999	1.524371	1.877387	1.107777	1.834057	1.434266	1.7673169999999998	2.04851	1.912421	1.064276	1.445323	1.331552	1.7796619999999999	1.031759	1.4791370000000001	1.1824709999999998	1.487291	1.788502	1.406979	1.728545	1.119552	1.2873139999999998	1.344096	1.304541	1.2318049999999998
ENSG00000005194	4.688798	4.570805	4.764606	4.505047	4.387682	4.344091000000001	4.53966	4.368842	4.289416	4.4102879999999995	4.372603	4.461321	4.612929	4.568308999999999	4.539953	4.286239	4.315046	4.434683000000001	4.3830599999999995	4.485723	4.456844	4.591565	4.330785	4.343171	4.4920230000000005	4.368501	4.282843	4.562399	4.361879	4.134739	4.408328	4.481068	4.512232	4.617994	3.818192	4.001659	4.441223	4.582751	4.58675	4.694537	4.903776000000001	4.293927	4.303222	4.34276	4.62615	4.480388	3.485161	3.8448849999999997	4.694684
ENSG00000005249	3.858082	3.9754160000000005	3.681964	3.742637	4.142641	3.900233	3.751474	3.637776	3.88709	3.713056	4.015829	4.126180000000001	3.499114	3.7434879999999997	4.295961	3.88266	4.161497	4.236524	4.000209	4.276987999999999	4.0369019999999995	4.397397	3.8710519999999997	4.009373	3.935225	3.8225620000000005	3.945763	4.0227319999999995	4.119642	3.596627	3.8255779999999997	3.496658	3.88509	3.949857	4.257957	4.309118	3.6992550000000004	3.5842330000000002	3.5281160000000003	3.110575	3.6094559999999998	3.822168	3.9689919999999996	3.922711	4.157205	4.071067	4.2208239999999995	4.100554	4.0224459999999995
ENSG00000005302	1.943756	2.068749	1.8792470000000001	1.7273919999999998	1.741618	1.889002	1.891118	1.839232	1.998446	1.7705279999999999	1.680147	1.9796919999999998	1.819694	1.860273	2.692217	1.923026	1.7829650000000001	2.3447270000000002	1.8093740000000003	2.277749	1.7478099999999999	1.60312	1.7998759999999998	1.7490919999999999	1.628019	1.829337	2.026478	1.781005	1.7886900000000001	1.8043959999999999	1.709438	1.596226	1.885041	1.8242180000000001	1.550445	1.621613	1.758975	1.70816	1.7171130000000001	1.8749779999999998	1.933037	1.982543	1.817925	1.8095990000000002	1.853675	1.784862	1.620892	1.6442900000000003	1.8677529999999998
ENSG00000005339	3.163592	3.3455150000000002	3.6591720000000003	3.196813	3.170275	3.17326	3.128171	3.1356919999999997	3.201207	2.882017	3.217135	3.152997	3.0912669999999998	3.478106	3.434885	3.440383	3.2281880000000003	3.17492	3.287487	3.4538480000000003	3.502853	3.236395	3.580344	3.3216040000000002	2.97539	2.9704450000000002	3.443836	3.102199	3.3063589999999996	3.302634	3.173975	3.0201860000000003	3.317858	3.3411739999999996	2.428772	2.54941	2.768412	3.067335	2.965279	3.500229	2.883608	3.1610270000000003	3.365188	3.161853	3.330918	3.226958	2.6569439999999998	2.4720880000000003	3.313814
ENSG00000005436	2.0339831006585203	2.14003784145006	2.1604686023107	2.20126735182661	1.90817696928774	2.44224758679695	2.40353897674987	2.4969417521733503	2.58227829122785	2.53832010520396	2.22672783728989	2.24837036632753	2.45425452780226	2.5956846448110897	2.20759553824998	2.5051432638199302	2.10994080090694	2.09437541718735	2.30895749318316	2.18060838829146	2.57007382146656	1.77984747451481	2.4590631314128597	2.14158079673693	2.08304844189439	2.30084332824339	2.28148297412566	2.06988700867532	2.2644241030136203	2.45418168350088	2.41665572240881	2.01235116971961	2.40344204975047	2.4144968194444103	2.29820679565512	2.09758137679337	2.4325603262656097	2.58074794340616	2.01414773902387	2.35210169809032	2.26577638500877	2.51453697612763	2.3204387079615296	2.23192830306549	2.7784379323497905	2.63384700265021	2.49250167836938	2.20173089497963	2.0544376551824097
ENSG00000005448	3.7445651393639303	3.60236623335774	3.42869403595743	3.8370453059066003	3.80323620848312	3.6204828919072205	3.4129563360942	3.43450989782104	3.70123090034946	3.7204289852305603	3.6792602741045295	3.58597387793113	4.271733785400991	3.4882755311413103	3.0505843195523	4.2634259655574605	3.4099120519948705	3.72706339614788	3.46244903227177	3.4787756718055296	3.97974300760549	3.21628519479061	4.47252151732575	4.14907391354609	3.66951515772353	3.87274720832376	4.09521946615488	3.40251415203534	3.66283447996538	3.6018458138160896	3.56273536783764	4.07034404294186	3.6413391024896002	3.81921003415729	3.16126854991898	3.1220640847960097	4.03354903864547	4.248130123604811	3.97333124876192	3.29194398742537	4.37234883681166	3.76131615530168	3.8078323143637203	3.7031403964971	4.24807653068528	3.8406889967698197	3.85998226035734	3.3275043947439102	3.4277958458322
ENSG00000005469	0.9823795	1.1650909999999999	1.000626	1.1830129999999999	0.6077024000000001	1.233471	1.1628049999999999	1.240617	1.264371	1.332917	1.014772	1.061269	1.277564	1.427547	0.8241951999999999	1.1209639999999998	0.9355561	1.14631	1.008693	1.082904	1.0658809999999999	0.6669599	1.16064	1.030087	1.080055	1.277208	1.181549	0.7540986999999999	1.350975	1.143509	1.2346979999999999	1.04577	1.005631	0.9865065000000001	0.8870853000000001	1.235492	1.189445	1.044249	1.2023709999999999	0.7881373	1.049434	1.285285	1.149091	1.085942	1.320671	1.236141	1.463314	1.3135	1.137683
ENSG00000005483	2.834413	3.004227	2.8287430000000002	3.240041	3.5296089999999998	3.59246	3.3594209999999998	3.409042	3.392039	3.1603779999999997	3.3659260000000004	3.3056360000000002	3.134829	3.5941730000000005	3.186382	3.908978	3.4312300000000002	3.080254	3.4328629999999998	3.3002029999999998	3.61711	3.302053	3.742	3.6215660000000005	3.0790509999999998	3.147484	3.7821589999999996	3.080549	3.538502	3.570121	3.465321	3.238534	3.156819	3.165432	3.678891	3.3020690000000004	2.900391	2.9662490000000004	2.939767	2.490137	3.171221	3.55007	3.492343	3.432928	3.470597	3.400579	3.9058410000000006	3.420931	2.627217
ENSG00000005486	2.484424	2.176288	2.5846270000000002	2.583644	2.303013	2.540004	2.0923950000000002	2.457462	2.464172	2.5692	2.17492	2.512068	2.49537	2.693286	2.514789	2.706848	2.142805	2.2061290000000002	2.549209	2.433036	2.5615189999999997	2.087903	2.6167	2.351654	2.41419	2.340719	2.63307	2.621569	2.367626	2.69008	2.7068790000000003	2.5694049999999997	2.7035139999999998	2.513675	1.512607	2.0158009999999997	2.210401	2.523118	2.233186	2.41088	2.280011	2.530386	2.176932	2.3145	2.423449	2.253269	1.784515	1.9758930000000001	2.351646
ENSG00000005513	1.575008	1.8314740000000003	1.4814120000000002	1.7067439999999998	2.260382	1.283002	1.48719	1.601486	1.609067	1.2007729999999999	1.692089	1.425806	1.7725540000000002	0.9664651	1.51383	1.925504	1.968064	1.6131149999999999	1.641272	1.296776	1.1120219999999998	2.8323669999999996	1.578858	1.6634189999999998	1.186836	0.8327737	1.347823	2.6580369999999998	1.537007	1.551868	1.364465	1.96242	1.5383639999999998	1.441735	2.698239	1.2649290000000002	1.539461	2.059241	2.0698060000000003	0.37406540000000005	1.1219139999999999	1.4744680000000001	1.926922	1.538175	1.505614	1.424822	1.7952439999999998	1.7899909999999999	1.51754
ENSG00000005700	3.142413	3.03971	2.856649	2.85612	3.240393	3.048816	3.301363	3.207646	3.217299	3.234514	3.1522740000000002	3.192328	2.95708	3.2282330000000004	3.5622089999999997	3.2507900000000003	3.167748	3.143598	2.979559	3.3389230000000003	3.002587	3.159911	2.92608	3.041975	3.235223	3.086777	3.09382	3.009859	3.127417	3.092809	3.1610139999999998	2.7920689999999997	3.114099	2.498991	2.971573	3.028826	2.764751	2.851525	3.025561	2.6363689999999997	2.7137830000000003	2.9364779999999997	3.1383099999999997	3.155534	3.338567	3.248776	2.6725779999999997	2.856522	3.220049
ENSG00000005801	3.85333	3.996971	4.233338	3.5309480000000004	3.922946	3.6896519999999997	3.8825730000000003	3.9075629999999997	3.953304	3.7151300000000003	3.774835	3.90879	3.6073160000000004	3.8759349999999997	4.006571	3.7890989999999998	3.8980089999999996	3.9818599999999997	3.605597	3.685667	3.8184089999999995	3.8187330000000004	3.818349	3.810964	3.6251660000000006	3.598524	3.7428480000000004	3.610951	3.7120230000000003	3.6441760000000003	3.693142	3.6839239999999998	3.690549	3.5973699999999997	4.440327	4.135477	3.819608	3.6080970000000003	3.827405	4.93734	3.8668720000000003	3.8065559999999996	3.901779	3.802397	4.164209	4.018898	3.970595	4.1471	3.856621
ENSG00000005810	2.36269	2.268516	2.19367	2.4721040000000003	2.2330520000000003	2.465851	2.64031	2.393735	2.618049	2.209278	2.596791	2.4882	2.30481	2.412099	2.765011	2.503243	2.779198	2.682506	2.538647	2.8332200000000003	2.586243	2.883003	2.330834	2.55075	2.454157	2.319398	2.433995	2.397989	2.531878	2.611629	2.702823	2.151395	2.369371	2.4988479999999997	1.8907169999999998	1.898238	2.14255	2.1251860000000002	2.557902	1.727918	2.0974630000000003	2.392395	2.554087	2.366581	2.469049	2.6948369999999997	1.688102	1.8185080000000002	2.650865
ENSG00000005812	2.224857	2.4246529999999997	2.437143	2.167677	2.339196	2.083184	2.1876759999999997	2.262052	2.232463	2.088309	2.365308	2.627448	2.172335	2.395322	2.467838	2.356994	2.178498	2.082031	2.243393	2.4660889999999998	2.273535	2.444225	2.45818	2.491273	2.2353	2.311112	2.2107229999999998	2.0773610000000002	2.148057	2.07127	2.0675	1.7838939999999999	2.115752	2.354534	1.9006349999999999	2.265949	2.1883939999999997	1.970941	2.265141	2.544476	2.151708	2.1458150000000002	2.2945450000000003	2.307983	2.437484	2.193388	1.8714099999999998	2.0775080000000004	2.396282
ENSG00000005882	2.194499	2.1303360000000002	1.8961119999999998	2.360061	1.910362	2.411843	2.14695	2.186398	2.1355060000000003	2.086727	2.313254	2.268222	2.3684119999999997	2.387171	1.936611	2.0105	1.952243	2.3777220000000003	2.307944	2.3635479999999998	2.575949	2.060397	2.56265	2.362604	2.050316	2.217639	2.406662	2.0398549999999998	2.355098	2.1458310000000003	2.3605959999999997	2.3553319999999998	2.411669	2.489963	1.357726	1.898426	2.388999	2.384977	2.539143	1.563674	2.507829	2.352008	2.21943	2.371547	2.429256	2.3226240000000002	1.741541	1.820366	2.273407
ENSG00000005884	1.909291	1.9312150000000001	2.227137	2.260037	2.3709759999999998	2.558672	2.0339270000000003	2.103134	2.358609	2.026302	2.112896	1.9624169999999999	2.443377	2.378034	2.515853	2.086292	2.4676259999999997	2.184656	1.548737	2.35596	1.484451	1.9413470000000002	2.3947830000000003	2.608749	2.342349	2.0572060000000003	2.407674	2.481329	2.24465	2.161469	2.023514	2.791328	2.190418	2.303709	2.014162	2.099798	2.5091900000000003	2.35716	2.924013	2.434933	2.052853	2.534721	2.412865	2.4265630000000002	2.255741	2.295121	1.915915	2.181279	2.867337
ENSG00000005893	3.6594269999999995	3.727361	3.737681	3.9000449999999995	3.9896300000000005	4.152426999999999	3.853615	3.8777129999999995	4.067878	4.193164	3.938822	3.692761	3.9985510000000004	3.9763580000000003	4.0524	4.041082	3.978735	4.916681	4.188275	3.981104	3.9626919999999997	4.065528	4.052048	4.06135	4.169136	3.979481	4.047825	4.0214739999999995	4.080196	4.127505	4.19992	4.038915	3.896008	3.941235	3.4192489999999998	3.447214	3.9853669999999997	3.9479059999999997	4.2114970000000005	3.8537480000000004	3.894915	3.98222	3.967606	3.949015	4.080654	3.902886	3.231478	3.711172	3.6845449999999995
ENSG00000005955	2.606545	2.613531	2.503859	2.4172700000000003	3.012218	2.800535	2.829048	2.7644990000000003	2.775161	2.5886549999999997	2.878167	2.808305	2.498102	2.821546	2.739725	2.911091	2.922653	2.714962	2.714459	2.724529	2.5785009999999997	2.917983	2.6742169999999996	2.57622	2.778326	2.773068	2.66323	2.601146	2.74119	2.693437	2.789709	2.764051	2.6167380000000002	2.4061619999999997	3.5826379999999998	3.071223	2.536311	2.529077	2.765609	2.683966	2.595192	2.590039	2.7279419999999996	2.795959	2.7424169999999997	2.727243	3.107923	2.8132189999999997	2.4196169999999997
ENSG00000006007	4.406013	4.2012730000000005	4.322628	4.304728	4.48401	4.308157	4.360459	4.191905	4.141189	4.208653	4.3265	4.201054	4.118608	4.504857	4.643176	4.136495	4.530393	4.242049	4.410287	4.667456	4.191845	4.542843	3.9382300000000003	4.125921	4.262763	4.064392	4.316083	4.339884	4.364954	4.50441	4.734254	4.122279	4.315907	4.393776	4.122971	4.2098379999999995	4.273564	4.344941	4.719682	4.286674	4.5172419999999995	4.289058	4.174728	4.213069	4.090596	4.201837	3.968175	4.212594999999999	4.396617
ENSG00000006015	3.4900870000000004	3.373412	3.499056	3.552577	3.098986	3.27445	3.257172	3.294919	3.043955	3.372325	3.008096	2.960757	3.381533	2.993532	2.943595	3.104171	2.652996	3.050306	3.184759	2.910927	2.981082	2.92562	3.180007	3.054824	3.3136410000000005	3.1797560000000002	3.13117	3.670543	3.205771	3.169849	3.188593	3.499744	3.4812870000000005	3.319929	3.355825	3.12105	3.4576	3.338647	3.671758	3.499423	3.580508	2.854269	3.021969	3.028233	3.175363	3.076545	3.3515940000000004	3.3569080000000002	3.261918
ENSG00000006016	1.625047	1.35541	2.578605	1.669836	4.568444	1.6613229999999999	1.9936369999999999	1.946926	1.3161180000000001	1.823725	1.8335029999999999	1.750173	1.4797	0.9568759	2.384824	3.737458	4.725467	2.3084860000000003	3.0873	4.086005999999999	1.7746810000000002	4.800635	2.716689	3.488282	3.40622	1.92888	2.58236	3.973918	1.808741	2.273386	1.665703	2.601513	1.856353	1.461937	4.456125	2.958395	2.1551720000000003	2.911371	3.003775	4.349141	1.505563	1.602606	2.429026	2.022592	1.180292	1.536584	1.378785	1.8285360000000002	2.329787
ENSG00000006047	3.328282	3.499207	2.7419729999999998	2.989595	2.51169	2.959969	3.0234419999999997	3.233487	2.946445	3.0949310000000003	2.6270580000000003	2.521881	2.864248	2.0020990000000003	1.5550760000000001	2.2866310000000003	2.647513	2.6234349999999997	3.2873449999999997	2.629074	3.119064	2.466466	3.199993	2.905232	2.726308	3.009671	3.38984	2.7703599999999997	2.906702	3.08478	2.884647	3.184744	3.4602510000000004	2.9631849999999997	2.6495610000000003	2.890708	3.081115	3.2889239999999997	3.113136	2.406087	3.370225	3.071743	2.743633	2.968982	2.765031	2.8784549999999998	3.9614239999999996	3.364461	2.626769
ENSG00000006114	2.519664	2.483317	2.3963520000000003	2.456066	2.487346	2.750711	2.646652	2.658978	2.70965	2.5024189999999997	2.755386	2.703183	2.55763	2.8443959999999997	2.6872540000000003	2.773311	2.613611	2.712112	2.762371	2.786255	2.839195	2.622525	2.7625759999999997	2.657111	2.391991	2.4135020000000003	2.6378340000000002	2.380922	2.688485	2.797772	2.683478	2.452554	2.587717	2.432428	2.162232	2.1986	2.2208099999999997	2.492763	2.395913	2.2054270000000002	2.4759599999999997	2.676666	2.7795259999999997	2.642843	2.8121490000000002	2.789873	2.436272	2.232234	2.478745
ENSG00000006125	5.727612000000001	5.518855	5.565315	5.6787540000000005	5.866867	5.8267940000000005	5.807404	5.676004	5.760565	5.708639	5.693804	5.597526	5.649303	5.896682	5.996554	5.977265	6.118734	5.872472	5.944567	5.962635	5.853411	6.159376	5.937524	5.8868279999999995	5.762188	5.6010290000000005	5.849609	5.837396	5.864782	5.900993	5.93619	5.788455	5.816019	5.707868	4.5224459999999995	4.674215	5.431904	5.720581	5.769247	5.419614	5.6323	5.58285	5.838767	5.790302	5.856121	5.841774	4.341472	4.44541	5.7966489999999995
ENSG00000006194	2.421453	2.6088240000000003	2.6070279999999997	2.4176	2.395289	2.23428	2.137943	2.136057	2.351826	2.272839	2.420973	2.4841509999999998	2.125274	2.500969	2.677145	2.33068	2.189701	2.409801	2.2630630000000003	2.257022	2.335932	2.502613	2.502624	2.3363970000000003	2.3371020000000002	2.2681009999999997	2.39621	2.441275	2.296661	2.2082490000000004	2.239208	2.397716	2.384322	2.421271	2.3010349999999997	2.190887	2.358427	2.2985740000000003	2.442445	2.7959650000000003	2.303384	2.548838	2.317425	2.3834779999999998	2.206238	2.222634	2.112197	2.000922	2.410638
ENSG00000006282	2.845304	2.830134	2.155249	2.930086	1.166754	2.357967	2.185047	2.295712	2.5834330000000003	2.7873360000000003	2.56657	2.429074	2.707861	2.953953	2.154589	2.948747	2.644705	2.46041	2.265048	1.885852	2.039365	1.63799	2.502952	2.326877	2.4869220000000003	2.880659	2.783428	2.955375	2.609501	2.7581029999999997	2.4597860000000003	3.2781849999999997	2.80546	3.096542	2.118627	1.9965709999999999	3.064077	2.438327	3.4774730000000003	3.067887	2.733549	3.058279	2.746525	2.875432	2.449498	2.466555	2.808852	2.557498	1.953136
ENSG00000006327	4.815498000000001	5.069553	5.321731	4.773873	4.541196	4.682975	4.375399	4.529643	4.293376	4.945227	4.393175	4.562709	5.068112999999999	4.0878760000000005	4.510118	4.29176	4.406761	4.579737000000001	4.321359999999999	4.151731	4.232838	4.632281	4.194405000000001	4.392472	4.597375	4.831629	4.530104	4.751444	4.263049	4.281626	4.420801	5.735752	4.9067680000000005	4.74287	5.326898	4.995705	5.2560709999999995	5.168462	5.576547	5.838647	5.237895	4.6177839999999994	4.478275	4.678751999999999	4.763851	4.690748	4.741722	4.929613	5.261869
ENSG00000006451	5.089296	5.0883199999999995	5.074981	5.017822	5.2822629999999995	5.129842	5.282407	5.073119	5.070556	5.207056	5.132389	5.11095	4.858223000000001	5.000724	5.3215900000000005	5.086178	5.302141000000001	5.204013	5.13002	5.3870510000000005	5.202155	5.37807	4.994427	5.071813	5.2417419999999995	5.010105	5.194717	5.033062	5.164181	4.928799	5.128786	5.071224	5.187964	4.904768	5.2554110000000005	5.26578	4.899404	4.898998000000001	5.076473	5.094469	4.850859	4.9440230000000005	5.153266	5.156736	5.1586	5.26945	4.80668	4.918628	5.180262
ENSG00000006453	3.8475940000000004	3.9559230000000003	3.463028	3.782915	3.462717	3.7787269999999995	3.765692	3.731124	3.7584940000000002	3.8289519999999997	3.775664	3.7420430000000002	3.701853	3.8165980000000004	3.6335010000000003	3.5008769999999996	3.8946050000000003	4.0052449999999995	3.7848029999999997	3.9869410000000003	4.0777339999999995	3.8566870000000004	4.025627	3.798948	3.6356580000000003	3.863034	4.089185	3.523085	3.743906	3.7932650000000003	3.7982419999999997	4.184622	4.08639	3.818143	3.411493	3.420429	3.674776	3.7722660000000006	3.818825	2.6200810000000003	4.086989	3.874622	3.67832	3.7749800000000002	3.6875440000000004	3.650522	3.927463	3.829102	3.68615
ENSG00000006459	1.9407419999999997	2.126531	1.599577	2.07618	2.8841330000000003	2.230239	2.3252189999999997	2.287518	2.2470220000000003	2.498373	2.195974	2.051483	2.052188	1.9804830000000002	2.2921240000000003	2.8913740000000003	2.9099169999999996	2.276271	2.392752	2.380887	2.200552	2.9908080000000004	2.3807099999999997	2.359611	2.666057	2.115025	2.326266	2.594908	2.341335	2.634407	2.383781	2.259842	2.275775	1.861663	2.403802	1.724961	2.017268	2.0819360000000002	2.2813220000000003	1.803107	1.924552	2.101596	2.3586419999999997	2.2025770000000002	2.146859	2.197132	1.738056	1.781389	2.077498
ENSG00000006530	3.02552	3.034174	3.202685	3.092905	2.966151	2.9117290000000002	3.0700990000000004	3.016944	2.954011	3.1875080000000002	3.003749	2.8465	3.065698	2.872127	3.047498	2.951718	3.071383	3.1743419999999998	3.12498	2.981895	2.878698	3.132199	2.862435	2.9347939999999997	3.061322	3.068273	2.902417	3.174075	3.0884270000000003	3.167795	3.1325279999999998	3.247936	3.274898	2.8866080000000003	3.3538669999999997	3.061345	3.025417	3.1737490000000004	3.3724	3.237207	3.0277830000000003	2.899496	3.0039119999999997	2.941364	2.9120369999999998	2.952956	2.999875	3.039622	3.221868
ENSG00000006607	1.78117165959396	1.9463502829181298	1.83468962887874	1.92485202984617	1.88022117594317	1.9197380506900399	2.0057251130104	1.9200513808800301	1.90198833164692	2.01467814974097	1.8854533089021	1.81879599895435	1.9855909371596299	1.94123817255688	1.7519550558380401	1.9869931114355701	1.91517538129093	1.88109835718485	2.03098673342111	2.02502622785447	2.1243010001363998	1.8986358972786699	2.10791486588913	1.88547457751482	2.00912422871395	1.97128496498776	1.98386388694473	2.04862964670381	2.0403215314886998	2.17323334403822	2.21702830371916	1.8805293094470301	2.00233883719735	2.01617218169068	1.33190090125612	1.21695169037403	1.7223754217509601	2.08074350623425	2.08098063388897	1.76331242083195	1.6323199869668201	1.7168784514970703	2.10625513979934	2.01309584261879	1.96721187575957	1.92198379566004	1.47375459456902	1.2518253571533602	1.9457513554410801
ENSG00000006625	5.529444	5.567825	5.3763879999999995	5.261998	5.455386	5.40189	5.467756	5.327303	5.38324	5.567687	5.225526	5.296206	5.030354	4.896636	5.286208	5.3142190000000005	5.324412000000001	5.2224129999999995	5.309948	5.347572	5.270845	5.41956	5.104401999999999	5.0958440000000005	5.2156720000000005	5.2598080000000005	5.249243	5.3742529999999995	5.32365	5.288662	5.5384	5.368003	5.5044260000000005	5.324033999999999	5.9813410000000005	5.888891	5.132686	5.210444	5.133302	5.45569	5.261171	5.145201	5.2418059999999995	5.315914	5.391754	5.490169	5.5715699999999995	5.432999	5.388476
ENSG00000006634	4.301742	4.381264	4.594778	4.070216	4.056506	4.2223489999999995	4.432834	4.404451	4.315468	4.466651000000001	4.346342	4.429191	4.0968	4.613534	4.467006	3.782318	3.9533519999999998	3.9563910000000004	4.1582360000000005	4.272565	4.107529	4.13641	3.9512519999999998	3.945296	3.855672	4.095940000000001	3.9401800000000002	4.0229349999999995	3.9113519999999995	4.0752180000000005	4.278811	3.970497	4.193247	3.948125	4.508957	4.539130999999999	3.849615	3.822814	3.7209019999999997	4.242973	4.175694	4.085197	4.303313	4.200483999999999	4.4764	4.373406	4.3510029999999995	4.396585	4.090184
ENSG00000006652	3.449967	3.8605410000000004	3.3938580000000003	3.140345	2.408888	2.923679	2.939921	3.03615	2.783782	3.145854	2.541384	2.749262	3.052192	2.553382	2.550465	2.44314	2.342527	2.05234	2.676939	2.330725	2.366725	2.180611	2.415834	2.358948	2.7288900000000003	2.504655	2.3182009999999997	2.353585	2.60874	2.662066	2.436487	3.082286	3.094226	2.8522279999999998	2.846234	2.9003959999999998	2.744183	2.4839700000000002	2.750803	4.127601	2.7799720000000003	2.801893	2.46024	2.342307	3.322197	3.069461	3.1401060000000003	3.2782760000000004	3.015657
ENSG00000006695	3.4010849999999997	3.3218870000000003	3.47525	3.182186	3.2125470000000003	3.292771	3.310547	3.202023	3.094777	3.142077	3.399453	3.2779730000000002	3.235463	3.097696	3.451567	2.99206	3.4743410000000003	3.5923849999999997	3.344205	3.18757	3.1711150000000004	3.7104790000000003	3.044327	3.0354959999999997	3.211864	3.185393	3.329103	3.2795449999999997	3.328882	3.2273259999999997	3.480064	3.5038410000000004	3.368638	3.18715	3.17398	3.026826	3.092592	3.103693	3.443862	3.223867	3.309732	2.7669490000000003	3.226362	3.185653	3.1981330000000003	3.2446770000000003	2.6169290000000003	2.706937	3.260453
ENSG00000006704	2.900169	2.839644	2.4158880000000003	3.1084110000000003	2.9692220000000002	3.197207	2.857964	3.094559	3.1063650000000003	2.9871630000000002	3.134941	2.96813	2.9169650000000003	3.384315	2.856693	3.167177	3.0316259999999997	3.09548	3.216576	2.8094770000000002	3.258629	3.205083	3.278842	2.9135150000000003	2.921975	2.989335	3.15518	3.013941	3.0707560000000003	3.1205060000000002	3.0620529999999997	3.325764	3.193093	3.0505970000000002	2.921953	2.810777	2.784017	3.123932	3.051398	2.5995880000000002	3.185618	3.077582	2.90626	2.962615	3.020452	3.065014	3.227671	2.9041770000000002	2.702496
ENSG00000006712	3.8388989999999996	3.862935	4.151887	3.6842599999999996	3.928061	3.3815160000000004	3.6814760000000004	3.616571	3.5774199999999996	3.556689	3.8155080000000003	4.075906	3.7492949999999996	3.7440019999999996	4.202644	3.641748	3.50935	3.528121	3.5115550000000004	3.70413	3.7375540000000003	3.681697	3.534133	3.589002	3.5744629999999997	3.5162910000000003	3.428575	3.924727	3.314371	3.3601660000000004	3.3702739999999998	3.5981360000000002	3.748982	3.9115379999999997	3.740999	3.742307	3.451423	3.56587	3.587171	3.9444	3.9601919999999997	3.6492709999999997	3.721777	3.7450930000000002	3.8775800000000005	3.743813	3.517921	3.636968	3.9226410000000005
ENSG00000006715	3.044229	3.08147	2.957445	2.979838	2.935714	2.906713	3.0650560000000002	2.999205	3.102246	3.069402	2.944931	3.066193	2.991088	3.141396	3.115727	2.902721	2.667754	2.974587	2.911114	3.102759	3.204333	2.758905	2.988131	2.994748	2.6904630000000003	3.059533	2.896744	3.1184380000000003	2.9240939999999997	3.008248	2.956633	2.7459580000000003	3.064926	3.132201	2.626318	2.667795	2.623807	2.6872439999999997	2.612851	2.836125	2.6951959999999997	2.82531	3.030165	2.880839	3.2844290000000003	3.240701	2.828703	2.695506	2.970703
ENSG00000006740	2.2775849999999997	2.220767	1.782672	2.166235	2.3410439999999997	2.3433479999999998	2.346578	2.262353	2.231117	2.3742259999999997	2.374904	2.178298	2.06533	2.2291090000000002	2.281123	2.350029	2.642866	2.486266	2.521389	2.284491	2.221389	2.7775540000000003	2.273581	2.286991	2.502222	2.239688	2.2628909999999998	2.483063	2.447236	2.39367	2.349379	2.490186	2.406932	2.241695	2.233666	2.058496	2.0743709999999997	2.435057	2.451293	1.9139950000000001	2.1581599999999996	2.289313	2.213174	2.2830619999999997	1.983543	2.124043	1.989175	1.7111939999999999	2.300328
ENSG00000006744	4.500247	4.505062000000001	4.824103	4.400288	4.466376	4.225541000000001	4.286392	4.17836	4.287108	4.1372279999999995	4.547675	4.367126	4.460701	4.340449	4.671192	4.227711	4.537806	4.392092	4.374827	4.310503	4.371901	4.697269	4.245173	4.447655999999999	4.317133	4.3266089999999995	4.348747	4.6448220000000005	4.368201999999999	4.263597	4.406394000000001	4.484822	4.521918	4.38753	4.312555000000001	4.069515	4.521875	4.346423000000001	4.643325	4.726496	4.475067	4.212226	4.4957650000000005	4.419847	4.255045	4.345175	3.7014379999999996	3.861582	4.606185
ENSG00000006757	2.618116	2.316916	2.36255	2.431725	2.322266	2.805189	2.4845990000000002	2.679152	2.688687	2.467129	2.698287	2.774331	2.655505	3.302836	2.889041	2.506909	2.082718	3.255725	2.329768	2.360966	2.444898	2.121054	2.900175	2.633006	2.99742	2.770953	3.278332	2.375425	2.6424939999999997	2.287352	2.397018	2.5447580000000003	2.655719	2.5413349999999997	2.442042	2.5035950000000002	2.4556400000000003	2.738547	2.461711	2.46529	2.830878	2.906561	2.492778	2.544943	2.795607	2.623281	2.653427	2.540356	2.556563
ENSG00000007047	3.4324790000000003	3.368193	2.844509	3.477978	3.5732720000000002	3.958871	3.5095099999999997	3.532117	3.62693	3.5913169999999996	3.751149	3.600082	3.516347	3.69834	3.3105599999999997	3.8825910000000006	3.63286	3.753225	3.841428	3.5150040000000002	3.780935	3.708386	3.974907	3.7558010000000004	3.500572	3.451344	3.909743	3.625518	3.7860080000000003	3.885328	3.8476209999999997	4.066733	3.7390339999999997	3.56647	3.556626	3.5720730000000005	3.577283	3.782407	3.8626940000000003	2.917149	3.6750550000000004	3.5493879999999995	3.7638510000000003	3.84677	3.615965	3.5875150000000002	3.611465	3.480546	3.489978
ENSG00000007062	3.817622	4.04245	4.568109	3.740732	4.343654	3.907085	3.790978	3.687181	3.963427	3.9642209999999998	4.111545	3.877449	3.7251480000000003	3.896152	4.011295	4.099124	4.175561	3.277446	4.214121	4.035768	3.85395	4.463236	3.751125	4.168446	4.143204	3.9537660000000003	3.727786	4.578166	3.9914199999999997	3.969315	3.9272480000000005	4.0004230000000005	3.8249410000000004	3.679146	3.281054	3.191821	3.7857760000000003	3.845883	3.819899	4.93843	3.984345	3.622371	4.065582	3.904464	3.879039	3.902369	2.761174	3.184217	4.117952
ENSG00000007080	5.300249	5.177773	5.167212999999999	5.226686	5.340602	5.125229	5.087905999999999	5.0381089999999995	5.080401999999999	5.115808	5.125201000000001	5.2057199999999995	5.036521	5.10203	5.447488	5.0820099999999995	5.246180000000001	5.228363	5.0740989999999995	5.0519940000000005	4.940569	5.467359	4.965753	5.028107	5.1883099999999995	4.978523	5.020362	5.480558	5.009868	5.02948	5.1535470000000005	5.523919	5.336983	5.249156	6.185664	5.70962	5.207207	5.374924	5.7057150000000005	5.3208150000000005	4.854374	4.9165730000000005	4.984797	5.05689	5.133925	5.121558	5.590866	5.526876000000001	5.440818
ENSG00000007168	4.48899	4.597768	4.4462459999999995	4.370814	4.490393	4.459954	4.502846	4.557057	4.5786370000000005	4.460557	4.3695379999999995	4.357777	4.509171	4.613747	4.4687779999999995	4.566971	4.4277120000000005	4.471593	4.509744	4.454852	4.642901	4.399058999999999	4.663203	4.499698	4.3882129999999995	4.592162	4.441218	4.313297	4.461281	4.4322099999999995	4.345321	4.313389	4.444516	4.544039	3.561932	3.5163599999999997	4.1842809999999995	4.341937000000001	4.296857	4.399914	4.475935	4.377086	4.543336	4.443886	4.744433	4.597614	3.7528940000000004	3.7250419999999997	4.254388
ENSG00000007202	4.648535	4.562638	4.680271	4.515759	4.749308	4.4158550000000005	4.771511	4.634487	4.648426000000001	4.314565	4.796526	4.650796	4.64445	4.791052	5.189758	4.795625	4.864567	4.795541	4.515807	4.89803	4.533919999999999	4.91796	4.460215	4.704159	4.487158	4.403303	4.501672	4.954308	4.563761	4.623247	4.604847	4.403103	4.589368	4.733519	3.7606	3.690764	4.44235	4.426371	4.673498	4.643139	4.145087	4.485284	4.793729	4.635475	4.522886	4.699891	3.217261	3.641145	4.937022
ENSG00000007255	4.4256470000000006	4.468244	4.058962999999999	4.811965	4.927557	4.84531	4.298443	4.389469999999999	4.471241	4.67924	4.381425	4.3226309999999994	5.0402190000000004	4.373657	3.840841	4.852494999999999	4.5183	4.577025	4.744006	4.20295	4.705383	4.519237	5.014078	4.726131	4.97984	4.724824	4.894198	4.671108	4.6035699999999995	4.575784	4.691269999999999	4.873572	4.540221	4.655938	4.837943	4.072983	4.785426	5.116818	4.966018	4.635455	5.116398	4.5332930000000005	4.592926	4.735807	4.459482	4.3212720000000004	4.876737	4.303652	4.102951999999999
ENSG00000007314	1.980166	1.871566	1.3291110000000002	1.818757	1.030712	1.692509	1.481726	1.5747870000000002	1.8012380000000001	1.7613400000000001	1.554819	1.404678	1.6282370000000002	1.6298780000000002	1.080583	1.18739	1.305277	1.462803	1.651358	1.3847530000000001	1.783591	0.9745497999999999	1.907889	1.506308	1.38754	1.545454	1.85635	1.5089700000000001	1.806728	1.6930189999999998	1.730938	1.667401	2.0036240000000003	1.973424	0.766459	1.154037	1.676625	1.6857099999999998	1.519267	1.275413	1.47656	1.888627	1.447977	1.539504	1.5711709999999999	1.609418	1.3427360000000002	1.333599	1.422417
ENSG00000007384	2.439248	2.80067	2.830374	2.826912	3.1209189999999998	2.773248	2.466928	2.615846	2.596835	2.613373	2.9503790000000003	2.725714	2.899378	2.759996	2.695488	3.0489990000000002	3.185177	3.111428	2.778877	2.648202	2.637211	3.4660589999999996	2.8471029999999997	2.938936	2.808862	2.918962	2.732928	3.3704650000000003	2.8120689999999997	2.7668220000000003	2.337742	3.530479	2.733519	2.702445	3.332422	2.821643	3.354851	3.071669	3.6482699999999997	3.566615	2.582505	2.708155	2.647509	2.501395	2.4002790000000003	2.3781950000000003	3.0860540000000003	2.997777	3.121686
ENSG00000007392	3.5345769999999996	3.9161269999999995	3.6994190000000002	3.6351940000000003	3.6596660000000005	3.586841	3.7497480000000003	3.944034	3.607122	3.813444	3.829411	3.851082	3.6297629999999996	3.6956589999999996	3.6868190000000003	4.047242	3.4874300000000003	3.504846	3.6211629999999997	3.3766230000000004	3.4051519999999997	4.039632	3.4825660000000003	3.6128339999999994	3.733572	3.828015	3.6276660000000005	3.7745290000000002	3.455287	3.888143	3.306599	3.699072	3.460489	3.610445	4.794224	4.198367	3.64719	3.595858	3.677976	3.370011	3.573789	3.8999080000000004	3.420037	3.093146	3.516512	3.431425	4.7407	4.3970650000000004	3.585446
ENSG00000007402	3.3979397158024702	3.43298120711249	2.98738342346223	3.70842409128214	3.4735723118994097	3.97422218249508	3.0884328009207795	3.4388267547576703	3.7058353813647003	3.49789229989847	3.8833734151446895	3.35147258703241	3.74070532586761	4.11828077525674	3.25480595203577	3.45072064570848	3.26504065511667	4.3413368912029	3.87640078866872	3.32403553275816	4.1488231232481	3.24160223909186	4.0774314612998594	3.95988215453175	3.35820494455623	4.0127051962193	4.06840560535685	3.72885177661155	3.80603383654668	3.80041650240457	3.55019849021085	4.11982604207806	3.8132123072103306	4.03567563282505	2.6327204534896804	2.56841039597868	3.96934757240937	3.76792253170162	4.32511326587794	3.40697312476889	3.6854403628914	4.038748075824681	3.74129027318878	3.76321346179164	3.91367601007756	3.65686955105762	3.34835766726928	3.04491791805206	2.98332282618879
ENSG00000007520	5.310708999999999	5.052112	5.3844449999999995	5.038995	4.8840330000000005	4.923067	4.852181	4.872806	4.714082	4.876578	4.941863	4.964137	5.122343	4.938782	5.3730970000000005	4.704555	4.85297	4.946517	4.883649	4.9988790000000005	4.912111	5.462349	4.944232	4.804673	4.817537000000001	4.8115559999999995	4.942833	5.260779	4.926137000000001	4.8265400000000005	5.005292	5.051147	5.263569	5.279883	4.851312999999999	5.112908	4.910201	5.108091	5.336416000000001	5.330272	4.809265	4.634646	4.838481	4.920966	4.8139959999999995	4.979369999999999	4.52825	4.758472	5.214008
ENSG00000007541	2.60359	2.811408	2.4761040000000003	2.738134	1.859447	2.041572	2.099174	2.356933	2.092977	2.251909	2.197009	2.208112	2.905312	2.525232	1.8154990000000002	2.403274	1.874948	1.7512130000000001	2.316194	2.0229630000000003	2.378622	2.092915	2.337708	2.224133	2.087586	2.443568	2.242938	2.9838400000000003	2.0194330000000003	2.408087	2.0735919999999997	2.269664	2.4728849999999998	2.912647	1.945814	1.986348	2.736703	2.600939	2.311532	2.814031	2.192555	2.280925	2.212917	2.046783	2.324519	2.148342	2.303259	2.164498	2.301529
ENSG00000007545	1.654607	2.112317	2.0050779999999997	1.8871259999999999	1.861448	1.914264	1.822855	1.9144970000000001	1.880513	1.851215	1.751448	1.809088	1.875793	1.978979	1.5995059999999999	1.972202	1.806356	1.8638880000000002	1.8798709999999998	1.753237	2.005065	2.217661	2.115111	1.845607	1.8702580000000002	2.001713	1.984358	1.826541	1.8313599999999999	2.041602	1.812848	1.869918	1.857921	1.8947759999999998	1.914514	1.680657	1.831157	1.811707	1.850773	2.338646	1.6572959999999999	1.9853990000000001	1.888871	1.790727	1.7535330000000002	1.774199	2.147354	1.7627099999999998	1.735365
ENSG00000007866	4.151803	4.2325870000000005	4.245381	4.289047	4.227614	4.534237999999999	4.0512559999999995	4.187025	4.141646	4.170391	4.332973	4.347886	4.355322	4.3173379999999995	4.127846	4.18311	4.299866000000001	4.659671	4.360896	4.27482	4.329446	4.280056	4.449229	4.234785	4.2112300000000005	4.311469000000001	4.612168	4.189883	4.3667419999999995	4.2362839999999995	4.1912400000000005	4.783886	4.575169	4.468111	4.3488940000000005	4.323919	4.527525	4.513109	4.716057	4.4088650000000005	4.425608	4.32716	4.279454	4.302925	4.220937	4.248302	4.417808999999999	4.140322	4.32901
ENSG00000007923	4.616412415109321	4.75643979274825	4.99469893114654	4.407190830787889	4.33051583734878	4.14109555537946	4.35178746397652	4.3442774310973595	4.30923811954682	4.23361876507518	4.33778693310156	4.44471261495112	4.394126207406971	4.20465058442678	4.4478416289686695	4.1835828438419105	4.38695526801557	4.3899436584444205	4.39215035203709	4.328862346328339	4.36395153054546	4.401028606372661	4.26913651420708	4.45524209887801	4.38011498261804	4.3767342111062995	4.33523915327433	4.47728215881656	4.25639779531834	4.30725695527314	4.28713682340266	4.07006063878213	4.533505531074599	4.52711551436015	4.487825200843231	4.31797619710719	4.290060280654	4.33365192430283	4.46380158266895	5.0823451601290595	4.21375165476031	3.59370793637155	4.37098966159791	4.26031681430193	4.46388511465722	4.52325344092404	4.22596369988495	4.2015183973498	4.65972267911365
ENSG00000008018	6.580508	6.3292660000000005	6.548652	6.21007	6.461919	6.2225	6.4803489999999995	6.3150129999999995	6.285416000000001	6.292258	6.167173	6.319191	6.227195	6.088068	6.289303	6.190524	6.223569	6.255333	6.185499	6.384257	6.243432	6.44851	6.052352	6.209179	6.3042	6.2154050000000005	6.175009999999999	6.465241000000001	6.153953	6.052722	6.320367	6.120043	6.276477	6.180446	6.60487	6.5502769999999995	6.367794	6.3159730000000005	6.36118	6.542852	6.489958000000001	6.039443	6.147032	6.117439	6.489667	6.447137000000001	6.280219000000001	6.383171	6.435658
ENSG00000008056	2.73858	2.489004	2.7593080000000003	2.446962	1.398568	2.421527	2.566417	2.579653	2.365293	2.307902	2.752809	2.8717349999999997	2.23799	2.409721	3.141924	1.690663	1.8242060000000002	2.399924	2.2719240000000003	2.477118	2.444789	1.571704	2.149698	2.189283	1.609129	2.060187	2.495788	1.5702200000000002	2.365195	2.240153	2.6011599999999997	2.360852	2.811991	2.5841979999999998	1.870888	2.75711	2.366052	1.965355	2.183786	1.6667509999999999	2.392543	2.359394	2.501249	2.643743	2.268401	2.519794	2.1254869999999997	2.4403080000000004	2.484629
ENSG00000008083	6.044755	6.005303	6.261074	5.897074	6.507612	6.311495	5.9586809999999995	5.818046	6.0796220000000005	5.945563	6.2547489999999994	6.118042	5.787022	5.507706	6.346769	6.399521	6.7067619999999994	6.715603999999999	6.15189	6.133913	5.953801	6.461635	6.1516910000000005	6.442079	6.313019000000001	6.092347	6.449698000000001	6.402549	6.546468	6.133111	6.2514769999999995	6.357901	6.149368	5.857176	6.155204	5.923742	5.84903	6.102826	6.207747	6.67172	5.586453	6.132373	6.221677	6.0641300000000005	6.257686	6.276465	5.616294	5.994196	6.611864999999999
ENSG00000008086	1.628333	2.024833	1.828068	1.8175430000000001	1.486629	1.6668740000000002	1.591497	1.354049	1.777738	1.529686	1.5644049999999998	1.300246	1.572859	1.81562	2.550582	1.792446	1.8801009999999998	3.031277	1.672614	1.997336	2.283424	2.232965	2.113162	1.985322	1.989596	1.633256	2.4094029999999997	1.537068	2.088651	1.865462	1.829289	1.451124	1.727914	1.6373719999999998	0.3861527	0.2685447	1.24653	1.649125	1.512247	1.457185	1.87348	1.7521689999999999	1.848077	1.732748	1.661382	1.573393	0.45179790000000003	0.3513616	1.911152
ENSG00000008130	3.81391483346946	4.0784264468597105	3.81321444171713	3.9628913528202796	4.03149355477889	3.8341566070036204	3.8090751046995597	3.73936618062162	3.7091764180776203	3.7360195609107	3.9169821146795805	3.8723302552439396	3.9368452772859297	3.976773022999	3.7654246010295997	3.7975786109125202	4.01086744505445	3.9915774448712904	3.9164073270404	3.76396064405843	3.6780916404631503	4.09564057345827	4.0928869357801405	3.92767032888548	4.06987749996944	3.8671841919484105	3.98883679562039	4.24786808075093	3.85381344295631	3.68382939516564	3.5970172023663394	3.6355181304102	3.76006012999723	3.7909262856390695	3.8971646001644804	3.4891583350056803	3.64387160585035	3.76649215403298	4.04687413596572	3.9210624989928102	3.7516110601947403	3.83404024989603	3.81431314962798	3.74645855650239	3.59761002609077	3.7309006038485	3.5412146194682097	3.51839252819937	3.78164757663103
ENSG00000008256	2.28966	2.4852849999999997	2.26087	2.584449	2.664412	2.4396310000000003	2.41613	2.354433	2.440307	2.391404	2.530161	2.459914	2.276755	2.6378060000000003	2.563453	2.683339	2.836273	2.608692	2.8993830000000003	2.562696	2.610065	3.048763	2.497157	2.475662	2.733942	2.46195	2.645896	2.639967	2.476169	2.454878	2.4031569999999998	2.4824740000000003	2.495657	2.528115	2.365885	2.1293889999999998	2.299521	2.482702	2.573086	2.448228	2.164352	2.501919	2.563294	2.3838340000000002	2.406247	2.382684	2.109458	2.197748	2.709362
ENSG00000008277	1.681918	1.6627169999999998	1.246122	1.54623	1.529308	1.626792	1.775023	1.696509	1.8212409999999999	1.733037	1.866221	1.7101529999999998	1.669448	1.743861	1.882579	1.5278479999999999	1.4418229999999999	1.643902	1.592315	1.76485	1.72062	1.620149	1.69308	1.729905	1.541563	1.786775	1.749155	1.479485	1.737972	1.650351	1.619558	1.684292	1.884968	1.785614	0.9673864	1.192615	1.555118	1.518715	1.417171	0.9481514999999999	1.537787	1.712716	1.729714	1.6499970000000002	1.698871	1.764039	1.191192	1.432384	1.691889
ENSG00000008282	4.878147	4.862158	5.021368	4.967502	5.574864	5.152337	5.234494000000001	5.104668	5.123367	5.2173940000000005	5.201366	5.077164	4.880304	5.017853	5.376402	5.187004	5.357449	5.311973	5.099589	5.37749	5.069187	5.590541	5.147016000000001	5.37211	5.472876	5.057854	5.164135	5.127443	5.297692	5.0972599999999995	5.171138	4.8832510000000005	5.0302690000000005	4.977530000000001	5.136033	4.999497	5.094395	4.988429	4.970923	4.973721	4.747866999999999	5.066424	5.112844	5.086864	5.305137	5.143967	4.744937	5.048083999999999	5.071301
ENSG00000008294	3.082532	3.097267	2.937954	3.2772370000000004	3.235242	3.608774	3.274476	3.2633959999999997	3.43204	3.3899730000000003	3.4872620000000003	3.4152379999999996	3.263791	3.489386	3.570988	3.5574839999999996	3.2685	3.6775849999999997	3.507643	3.403921	3.5484519999999997	3.5191220000000003	3.4618510000000002	3.344951	3.307064	3.3169440000000003	3.567591	3.06287	3.486676	3.464489	3.5336309999999997	3.7228199999999996	3.190427	3.199534	2.56829	2.683681	3.188283	3.249341	3.9078809999999997	2.8649310000000003	2.979002	3.364094	3.498821	3.449881	3.4487650000000003	3.4519309999999996	2.559677	2.765759	3.244723
ENSG00000008300	2.6025177872761898	2.6911307891682594	2.45069486115527	2.7387651384642897	2.52108045384876	2.57135736357559	2.43992168140021	2.49126754997282	2.5943239098309303	2.63536163664815	2.67059047055196	2.23308074516531	2.8888840701481002	2.48164693687119	2.18535217770062	2.82708101155348	2.5678808979351	2.56741048900356	2.7500765913167298	2.22543995687992	2.6906734506202	2.60086601786247	3.0156796515616398	2.8281984851153905	2.65894416867027	2.6181711025571603	2.8386911534259904	2.8294360999348505	2.78380290841905	2.98022475596155	2.70859492394537	2.81579286267975	2.86432124739894	2.81906635800991	1.9800599987322198	1.8170937431365002	2.6347615937437596	2.73725095808061	2.7590899160337	2.48607541500561	2.29512842670905	2.67071577591516	2.60195675006908	2.49428334498949	2.55202172255033	2.60670510576851	2.27077716122181	2.10550157560944	2.34620270000667
ENSG00000008311	6.127925	6.835862	7.028321000000001	6.647474000000001	5.55475	7.119835000000001	7.046463	6.854500999999999	6.963152	5.991823	6.964486	6.90716	6.236214	6.836769	6.756544	6.172718	5.819132	7.648658	6.616267	6.834436	7.046842	5.996090000000001	6.703195	6.718814	6.285383	6.3721309999999995	7.378742999999999	5.555187	7.669755	6.552579	6.825264999999999	7.2362850000000005	5.977774	6.014412999999999	5.3844959999999995	6.192299	6.935399	6.011841	7.307725	5.731571	6.2636519999999996	7.1877699999999995	6.376049	6.655281	6.3484419999999995	6.675433	6.003608	6.299045	6.910099000000001
ENSG00000008324	4.93820141237582	4.82399620476371	4.8841349710310995	4.46641596429023	4.547185267544309	4.2358021535909405	4.539138395738901	4.457681578980741	4.4720139799103205	4.6904695763561906	4.28120088391227	4.48618338360009	4.47525412202142	4.5365990434921795	4.67088022708712	4.24260336451079	4.30371899998404	4.18095738510783	4.42544525333956	4.56151157322032	4.41969863746666	4.681256359008191	4.2203737215537505	4.20277175999918	4.45390599323583	4.2853847886896	4.18970798563204	4.53682716020776	4.2020704815375	4.1549039754904005	4.56090444866787	4.44273644321048	4.45964009499225	4.50764641699901	5.306626518602191	5.0861022011213395	4.54154032457822	4.544417133397	4.35275503662325	4.643389339279629	4.83308726295032	4.2923370785156	4.418216767663759	4.46268267415658	4.537104256181901	4.59313558697239	5.02366327934872	4.85843760366673	4.84714576039359
ENSG00000008382	3.509432	3.4609370000000004	3.219289	3.476628	3.753189	3.43813	3.4858190000000002	3.428168	3.4414860000000003	3.337771	3.467801	3.58419	3.5706379999999998	3.517721	3.167457	3.5363860000000003	3.333103	3.4357279999999997	3.577438	3.0771029999999997	3.536983	3.153496	3.8000279999999997	3.3578300000000003	3.210465	3.6106190000000002	3.3996129999999996	3.695294	3.0448459999999997	3.5141690000000003	3.4751879999999997	3.526046	3.5832839999999995	3.8911379999999998	3.388375	3.2917019999999995	3.62195	3.415764	3.265695	3.271187	3.4966769999999996	3.5520959999999997	3.46854	3.4270629999999995	3.586091	3.547944	3.462311	3.165979	3.2038990000000003
ENSG00000008394	5.525596	5.4151739999999995	5.65475	5.301089	5.259755999999999	5.043544	5.394858	5.270763	5.064461	5.120340000000001	5.194833999999999	5.237769	5.154532	5.070315	5.499536	4.896756	5.1082790000000005	4.986388	5.111321	5.321467	5.123256	5.4596480000000005	5.101833	5.326854	5.097392	4.877018	5.0504620000000005	5.4598580000000005	5.240146	5.051707	5.285186	5.133035	5.544388	5.3840330000000005	5.948828	5.886387	5.275929	5.252716	5.185179	5.123666	5.485767	5.083089	5.170093	5.234394	5.315444	5.2777519999999996	5.82153	5.732131	5.548965
ENSG00000008405	3.159185	3.256853	3.3163699999999996	3.140146	3.362365	3.347752	3.114	3.028188	3.028213	3.61285	2.963076	2.894038	3.2822150000000003	3.0586900000000004	3.341154	3.4112199999999997	3.5137150000000004	3.210253	3.5032400000000004	3.222126	3.235729	3.43195	3.238768	3.138268	3.4179440000000003	3.20778	3.343984	3.15975	3.1721	3.2871089999999996	3.3356260000000004	3.521847	3.233574	3.064184	3.3506620000000003	2.955475	3.033512	3.255877	3.4617120000000003	3.225845	3.256741	3.055602	3.2601869999999997	3.230143	3.188507	2.998605	3.329503	3.270608	3.251084
ENSG00000008516	3.696078	3.610442	3.6463400000000004	3.901575	4.650303	3.39221	3.611367	3.562354	3.596833	3.681014	3.8803129999999997	3.7199480000000005	3.956145	2.710008	3.2587759999999997	4.020708	4.754328	3.4528800000000004	4.00615	3.443225	3.7059889999999998	4.883075	3.787467	4.157598	4.467052	3.6765449999999995	3.6494480000000005	4.55185	3.468397	3.779523	3.699589	3.532019	3.8243379999999996	3.6424849999999998	4.42284	2.920658	3.827544	3.90671	3.562445	5.049811	2.753878	3.707879	4.081862999999999	3.917705	3.6530839999999998	3.6623449999999997	2.918069	3.36435	3.664289
ENSG00000008838	4.234704	4.107791000000001	4.204706	4.142821	3.9601059999999997	3.8807910000000003	3.85944	3.8695190000000004	3.8429279999999997	3.8442480000000003	3.9719260000000003	3.909247	4.16941	4.191362000000001	4.064712	3.9030660000000004	4.100916000000001	3.908087	4.078821	3.9375440000000004	4.063686	4.073416	4.028153	4.075374	3.798568	3.977444	3.9144769999999998	4.383257	3.966039	4.063183	4.047932	4.101588	4.284539	4.20289	3.485979	3.3883330000000003	4.015911	4.277091	4.070562000000001	3.9979410000000004	3.8982650000000003	3.7681620000000002	3.9586949999999996	3.94751	3.900996	3.9657699999999996	3.3593620000000004	3.3619260000000004	4.199045
ENSG00000008869	2.2931848830788	2.1255298497007398	1.98919047445611	2.30816039819288	2.45424112113235	2.51174151725695	2.31725055525529	2.26481005414536	2.38388395101825	2.2866778573050497	2.44088604076659	2.28129326900456	2.3242342033672596	2.37279670555452	2.19673270679207	2.50127592522169	2.49253703686167	2.61644142810807	2.35029535798183	2.45486358022102	2.4640561025613703	2.57596860949577	2.59725825903826	2.5558573996381204	2.42457913058125	2.2426156561435495	2.6204968514208997	2.1644538070945902	2.33787825681901	2.53776600409471	2.4426903656011403	2.3816861334034902	2.2824977205319197	2.26865933192229	1.9610287815654999	1.8622332522364	2.24402556993567	2.27720809272355	2.37266045541877	1.7458429576623202	2.29916879069243	2.2775716408815097	2.42412347519255	2.32649343896359	2.30122115611933	2.3158922901693098	1.7801593031592	1.8563470889650902	2.3431457796115
ENSG00000008952	3.5203672883646204	3.66789594083098	3.8424545989522403	3.6019036852738897	4.04134947187638	3.8246167864601497	3.8948388530403704	3.82554448425175	3.85996913214984	3.60552867840599	4.06470713793373	4.15953714081249	3.48165244776793	4.01866351290771	4.28172195187366	4.01068675060332	3.6381324093586302	3.75177328402915	3.7278757385219703	3.88483772710304	3.7716173482674904	3.7954732075773996	3.95259851604079	3.9869382484266502	3.85343203029343	3.59539372260524	3.9403262223622	3.64075908591848	3.8537066476526203	3.68741183861023	3.7445688417662204	3.4503850918872403	3.49378290781622	3.66289610077242	4.5926507452643	4.47972566080457	3.46226399295953	3.4031226939339705	3.4030971758007995	3.95302822977115	3.24962701200498	3.99403027356394	4.01575092116708	4.0115507259256	4.07653045402314	3.9122771112297703	4.585675646129371	4.39472239598558	3.6205620393537004
ENSG00000008988	7.9033809999999995	7.935117999999999	7.869674000000001	7.764821	8.095756	8.027019000000001	7.922847999999999	7.734197999999999	7.9812009999999995	7.963247999999999	7.833027	7.957605	7.804672999999999	7.837599000000001	8.023789	7.999401	7.838175	7.940849000000001	7.625779	7.91833	7.926956	8.08253	7.949211999999999	7.805102000000001	7.944178	7.90873	7.903796000000001	7.848169	7.826485000000001	7.746125	7.973636999999999	8.154573	7.756849000000001	7.688768	8.844204	8.501515	7.9032100000000005	7.79949	7.747839999999999	7.882061	8.405169	7.678337	7.864103999999999	7.916247	7.911919	8.063436	8.790348	8.285361	7.8347169999999995
ENSG00000009307	7.352905507420711	7.186069383164071	7.25120470410633	7.19320945349285	7.59742407748405	7.5311267263606	7.505840740097129	7.373900714632209	7.55201383596802	7.34603561027357	7.49842249936425	7.43284740281137	7.203031976598621	7.44058491062297	7.463309987465769	7.57011934098493	7.52422617077999	7.51539786433154	7.43886045066332	7.508494428329559	7.57456441574746	7.60246838170983	7.599069674987861	7.48607746101063	7.29309219899888	7.33161943407925	7.55426998924043	7.324760716455599	7.5914927699573695	7.499973710041469	7.64783981947914	7.45050624449988	7.410075527593441	7.28822411779727	6.885796213008129	6.96208166342304	7.189159344843381	7.23839183201834	7.2543765586827895	7.371335488309821	7.29439702410738	7.29060517497398	7.55413436184607	7.533683085022219	7.53770377344584	7.53699269046479	6.63099528456263	6.76760220435603	7.25712392082294
ENSG00000009335	3.725908	3.8936129999999998	3.260164	3.6721230000000005	3.855228	3.7330349999999997	3.768025	3.6292709999999997	3.7378720000000003	3.688272	3.752738	3.6808739999999998	3.5927379999999998	3.863667	3.8506110000000002	3.879132	3.8925110000000003	3.896846	3.759644	3.805106	3.915711	4.148217	3.7593959999999997	3.77715	3.8629949999999997	3.5110980000000005	3.8143239999999996	3.930999	3.779486	3.680224	3.874625	3.499246	3.756338	3.66205	3.206722	3.077384	3.435821	3.679844	3.718293	3.9220080000000004	3.750525	3.5601019999999997	3.803087	3.768128	3.69371	3.761332	2.851347	3.039775	3.9047650000000003
ENSG00000009780	2.21107630688956	2.2230421594706002	2.10239437142299	2.0996141624866103	2.58155291853646	2.32883346778148	2.3402365967230003	2.32333968691049	2.34076134426087	2.32809635707008	2.4078696225281497	2.3779379507039704	2.02152534907499	2.39111770467019	2.3095433348903502	2.28543585366096	2.3843195897887597	2.60014505805439	2.44158645825566	2.2476953924779703	2.42186159275141	2.58120638179182	2.27268463362924	2.29752915556615	2.36915228950084	2.28511540160407	2.4235110431788196	2.17095969280929	2.2776652634381698	2.3128903317269303	2.44165707032451	2.2340281984361003	2.1331866208448504	2.07738144120316	2.75837363776942	2.3482379441367405	2.18194569899088	2.12927688905414	2.33662425541932	2.0378227821877397	2.3766726675185	2.26770404324379	2.2821657775325	2.37864134683913	2.18890992154979	2.1860056946941397	2.43988023209618	2.3612849922469503	2.1136649041810602
ENSG00000009844	3.7755449999999997	3.7422519999999997	3.783118	3.5834620000000004	3.849417	3.6777029999999997	3.7650099999999997	3.676582	3.702025	3.685111	3.612847	3.723559	3.552103	3.7052169999999998	3.923657	3.5446160000000004	3.882321	3.8980580000000002	3.70148	3.9653680000000002	3.8119730000000005	4.031969	3.6345650000000003	3.710425	3.795554	3.6256129999999995	3.6855160000000002	3.729193	3.6824209999999997	3.6301160000000006	3.873356	3.553293	3.7704690000000003	3.569438	4.0373220000000005	3.967303	3.6211019999999996	3.670869	3.631371	3.7783050000000005	3.732714	3.451688	3.7414410000000005	3.722495	3.8231889999999997	3.696647	3.5717449999999995	3.6608699999999996	3.817913
ENSG00000009954	4.3215	4.793092	4.753577	4.50442	4.518816999999999	4.42181	4.531307	4.509962000000001	4.522236	4.327386	4.650212000000001	4.651644	4.273704	4.627605	4.869671	4.628783	4.540587	4.56042	4.550714	4.601719999999999	4.723008	4.663384	4.837586	4.631468	4.508171	4.103741	4.749404	4.555219999999999	4.562962000000001	4.490929	4.531707	4.251744	4.613299	4.527164	4.68154	4.459594	4.1300989999999995	4.353155999999999	4.411472	4.737744999999999	4.299597	4.566505	4.7945139999999995	4.580188	4.560045	4.571873	4.4476949999999995	4.281395	4.490428
ENSG00000010017	4.38721	4.530428	4.2152449999999995	4.343508	4.680662	4.563606	4.422924	4.4015830000000005	4.461712	4.384272	4.623039	4.571798	4.292179	4.685054	4.5769150000000005	4.541372	4.511604	4.496653	4.432723999999999	4.612744999999999	4.593233000000001	4.680708	4.506858	4.424661	4.471332	4.3527260000000005	4.520747	4.4872760000000005	4.407421	4.339717	4.474778	4.529267	4.492065	4.4085529999999995	4.519149	4.412844000000001	4.186114	4.348634	4.334599	4.303395	4.289832	4.297893	4.491369000000001	4.494372	4.423469	4.419298	4.220676	4.2377080000000005	4.431796
ENSG00000010165	4.13805313209387	4.07672572737242	4.71903379664025	3.90030888165031	4.04769248454602	3.8441697434002697	3.85892726532238	3.8239283387875598	3.8375369443480403	3.76598359295783	3.91810167375438	4.02221753561266	3.95742449977144	3.7282472495905696	4.38328375849029	3.66435479815184	3.89815745960212	4.08896949360164	3.82595216553191	4.0331920721966705	3.8441773513833497	3.9495688318368596	3.8839483012882297	3.8136208926106603	3.87653338304955	3.87532336700065	3.7974844926854403	4.0775148719171295	3.73563569729934	3.70226873754044	3.8748966530300297	3.8380201181050895	4.14816229878559	4.06434874482828	3.1285426022259597	3.40142259633681	3.77550263693848	3.8418021137905596	4.1823687578696696	4.552827120693441	4.24105622347216	3.80531929412974	3.9780709547424604	3.94744619081615	3.99948663958962	3.9821545074052205	2.89066775669596	3.12374477248832	4.3577163695588395
ENSG00000010244	4.389461	4.358568	4.66641	4.274278	4.286159	4.181279	4.4239690000000005	4.3647540000000005	4.284267	4.149972	4.351661	4.467389	4.141478	4.443637	4.469752	4.202085	4.159219	4.475843	4.068185	4.243482	4.336656	4.280568	4.17512	4.229156	3.9530269999999996	4.224729	4.342624	4.237191	4.279627	4.204961	4.256309	4.212176	4.230557	4.293514	4.442473000000001	4.4077980000000005	4.167337	4.051209	3.9713089999999998	4.182373	4.5233669999999995	4.248816000000001	4.200957	4.147292	4.385738	4.2339150000000005	4.2712650000000005	4.225249	4.2776440000000004
ENSG00000010256	5.9960862398890304	5.79157127587528	6.20058093728433	5.89229885103719	5.8930179636249695	5.6750684307339	5.73141927102093	5.7036300801621405	5.671057711578599	5.74697219371297	5.8830421461173295	5.894811941418589	6.01501329983044	5.90889087917262	5.95917565518224	5.662701033269349	5.81416810778998	5.86526416199155	5.80492739647334	5.88714848174928	5.82434779316242	6.04721766824594	5.69944788904284	5.89624043480387	5.644471793157541	5.687770836768429	5.83597820006383	6.18676267201722	5.756022948384389	5.601877044110661	5.781410169001941	5.93552036982852	6.00037909425386	6.0388823514849195	5.53979346543604	5.63601748442603	6.091664998436849	6.0670538090051505	6.115298455729611	5.87956326157292	6.465133991500781	5.62449271104605	5.780266573002829	5.790582359128621	5.8691348523562095	5.76618802817841	5.1132195126921705	5.35705899640029	6.10218078949862
ENSG00000010270	3.4263239999999997	3.442358	3.5116410000000005	3.502036	3.6638029999999997	3.456889	3.482067	3.3773730000000004	3.362606	3.5679309999999997	3.518543	3.480093	3.330712	3.527354	3.825765	3.2303919999999997	3.4613080000000003	3.4114	3.516764	3.651472	3.4635809999999996	3.6382449999999995	3.4146730000000005	3.425994	3.678025	3.4666050000000004	3.380906	3.385543	3.3833339999999996	3.4715269999999996	3.600535	3.570012	3.504719	3.49601	3.6706230000000004	3.79851	3.4713089999999998	3.478279	3.550375	3.512793	3.8188760000000004	3.400122	3.3407989999999996	3.4296589999999996	3.6008370000000003	3.533046	3.5876010000000003	3.5803949999999998	3.572418
ENSG00000010278	5.076632	5.030315	5.699393	5.034478	6.338126	4.889558999999999	5.149922	4.9421919999999995	4.870655999999999	5.120697	5.238956	5.176141	5.050492	4.903061	5.5487839999999995	5.601445	6.1382959999999995	5.435092	5.3053870000000005	5.239216000000001	5.0549919999999995	6.4292050000000005	5.127022	5.89024	5.886629	5.181326	5.097474	5.9911769999999995	5.080511	5.0648029999999995	5.227478	5.198327	5.082864	4.954422	6.355549	5.416094	5.394389	5.475898	5.605529	6.1204410000000005	5.450925	4.915508999999999	5.355417	5.058179	5.472449	5.195811	4.738665	5.505706	5.623857
ENSG00000010292	5.667957	5.511779	5.365314	5.752511	5.883701	5.95906	5.882427	5.785474	5.830257	5.7384	5.885719	5.758385	5.767921	5.797556	5.715308	5.869757	6.066222	5.911485	5.912375	5.925642	5.180125	6.2533389999999995	5.966076	5.985576	5.72435	5.8198099999999995	5.904966	5.7663470000000006	5.875851	5.927539	5.995851999999999	6.150393	5.94511	5.627671	5.112238	5.1104389999999995	5.7665370000000005	5.938299	5.976118	5.129393	5.7695870000000005	5.854559	5.9602	5.870523	5.9478279999999994	5.992964	4.928514	4.9813019999999995	5.88978
ENSG00000010295	1.657044	2.078004	1.795666	2.002382	1.5962020000000001	1.748493	1.7151450000000001	1.8498430000000001	1.6005610000000001	1.6633930000000001	1.767096	1.560173	1.8442669999999999	1.720134	1.723034	1.85317	1.4745059999999999	1.57594	1.900098	1.519474	1.775312	1.675477	1.911777	1.6651799999999999	1.7299229999999999	1.597086	1.75721	2.026536	1.696182	1.991193	1.805043	1.947342	1.776635	2.005179	1.847168	1.841723	1.7393330000000002	1.922764	2.034017	1.874052	1.574849	1.778557	1.7091889999999998	1.604019	1.538235	1.5585870000000002	2.2240130000000002	2.1345520000000002	1.830807
ENSG00000010322	3.7689170036398196	3.99612453132673	3.8428513972323195	3.93368405628177	3.3061823857972903	3.75858641609093	3.42123008579675	3.6677845879981805	3.7547363112759102	3.73468752549399	3.4703193669940497	3.39932785814246	3.9917389650349597	3.91967144095022	3.3421592632515096	3.88385339092929	3.53421619109133	3.66490636640082	3.8597411689762207	3.44929519460971	3.95601880461793	3.1222421962246605	4.12320699697258	3.68523426858992	3.44136180257585	3.94379629771032	4.01659365170322	3.85826075868081	3.7913407663209107	3.9768516591877403	3.7032504265052197	3.86096657001254	4.0335349479801605	4.01789898736807	2.70348157560944	2.7527753301059996	3.8048829590853797	3.95135730669361	3.84526643604984	3.6450622147855896	3.63875359058231	3.84443276408698	3.6757930877257206	3.63744676701592	3.61146467585015	3.56282676278681	3.4370063300254	2.9915591531305	3.63395728864657
ENSG00000010539	1.501767	1.528585	1.812898	1.378034	1.7302529999999998	1.176923	1.4156540000000002	1.311118	1.531412	1.116627	1.5068629999999998	1.633899	1.323295	1.6238569999999999	1.6858360000000001	1.232644	1.196585	1.246235	1.150779	1.528802	1.3873959999999999	1.505393	1.387759	1.488232	1.273261	1.422086	1.157576	1.348436	1.402332	0.9469917999999999	1.0591899999999999	0.9749310999999999	1.336919	1.50486	1.690502	1.780872	1.486484	1.330743	1.2649860000000002	2.136418	1.462492	1.750923	1.328642	1.289662	1.6763549999999998	1.438524	1.398252	1.4873290000000001	1.506143
ENSG00000010810	3.9574309999999997	3.727462	3.5541629999999995	3.745426	2.893263	3.8730059999999997	3.380147	3.381739	3.6816470000000003	3.752107	3.6855919999999998	3.6921480000000004	3.6377620000000004	3.6023940000000003	3.8926339999999997	3.298683	3.267198	3.762345	3.588023	3.874293	3.6975550000000004	2.902889	3.492529	3.372746	3.5228089999999996	3.555475	3.7015839999999995	3.080044	3.6826	3.622467	3.8353699999999997	3.7113400000000003	4.060658999999999	3.854686	3.07734	3.7648019999999995	3.498787	3.5615300000000003	3.5456589999999997	2.8568700000000002	3.514875	3.6364120000000004	3.571187	3.7225870000000003	3.697375	3.739057	3.979639	3.9135949999999995	3.760812
ENSG00000010818	1.272645	1.500022	1.5083010000000001	1.337328	2.234211	1.571926	1.746334	1.577479	1.6375899999999999	1.423956	1.784156	1.599277	1.254242	1.391428	1.68495	2.068246	2.237771	1.7819909999999999	1.7449029999999999	2.0295259999999997	1.6454090000000001	1.9796740000000002	1.729265	1.8902439999999998	1.916709	1.459807	1.673139	1.6332520000000001	1.7074	1.569891	1.471924	1.390211	1.407161	1.320075	2.036658	1.462956	1.389893	1.45436	1.553939	1.466434	1.397685	1.625791	1.940276	1.782975	1.432425	1.591453	1.3750959999999999	1.28767	1.6268280000000002
ENSG00000011007	3.98843635920552	4.02823331339526	4.47060613995917	3.7332942567663996	3.86073651935417	3.7636816263410497	4.00998312097208	3.8686432540034104	3.8171618683712705	3.65828971277904	3.99781493099572	4.11866345637422	3.75018958061887	3.9219690088906605	4.2310642013102004	3.8587623391185297	3.8781141931414402	3.9576076251565597	3.71356568856305	3.90600970004011	3.88641575084292	4.10035887901792	3.82406549396936	3.8233213533896695	3.80818443488123	3.70170170774513	3.70356153379955	3.96505852692855	3.74754742935077	3.6546293218163903	3.86785692643911	3.94173494088891	3.81384311795739	3.75829587806585	4.00538052268723	3.83620439158783	3.7371111024746098	3.66957659370283	3.81223190631935	4.52892261322135	3.6866651322263997	3.7008512404249103	4.01192318001005	3.99101644178842	4.09717014693366	3.94328004461111	3.75104788140868	3.7539210138085894	4.06007238430225
ENSG00000011009	6.0464576300107	5.96139951458294	6.16234150148726	5.91693824166645	5.42750996297657	5.23510410054466	5.36918031427554	5.25151401353411	5.27782134020221	5.50403370618019	5.428101432452049	5.61667667191682	5.739839094554651	5.45311286598567	5.700613264153861	5.23217263068464	5.39301386398037	5.311156764444459	5.351746476216929	5.60420053264522	5.390593364215991	5.52936828259004	5.25876656482846	5.3995060237834505	5.42963966828273	5.3799722627075495	5.193322627347889	6.254793891200331	5.26228899029692	5.110559453299451	5.370989392611821	5.5428654397559	5.9548224033691906	5.87706671422044	5.621570293605489	5.70288308724924	5.85197102084604	5.821709398661669	5.9104302411114205	5.8404369784431305	5.795816046489629	5.38816444313324	5.384961976020651	5.35431447904966	5.26574477095871	5.40498800761748	5.08426203187703	5.33397418256066	6.165821654740619
ENSG00000011021	2.57169038248306	2.80484927006809	2.5544061372156404	2.88651959022368	2.5236791202631	2.77603928042917	2.24843559343231	2.40173243943771	2.53332321322218	2.80134244490902	2.4019023752385698	2.25575499480229	2.7399915259767402	2.4710980416977404	2.2626459819601297	2.78124825346052	2.60089748794385	2.49237542580004	2.86137243936796	2.19519330530908	2.58953141256603	2.6458863015609504	2.58476036153648	2.58769066839467	2.57704231768712	2.4295026572598397	2.79440713802194	2.9248197564570897	2.78694739087197	2.92870840973069	2.66938609748497	3.0821606274437006	2.81098513781514	2.67280236628584	2.45710616688411	2.18492949886581	2.42796608636719	2.58810613353934	2.82050560123384	2.39276799486275	2.30431065600655	2.50235350010737	2.4278158037072	2.3695318533719	2.1984305901797803	2.2359299351180297	2.4410662126191203	2.47245929404666	2.65654276671354
ENSG00000011028	2.9428900000000002	3.186435	2.929248	3.002991	2.9539169999999997	3.229941	2.348712	2.46426	3.343307	2.811774	2.792008	2.808672	3.6417660000000005	2.972438	2.3158950000000003	4.151833	3.692271	3.144956	3.2350209999999997	3.194861	2.801628	3.006332	3.445065	3.4005050000000003	3.025896	3.09194	3.046323	3.556143	3.390565	3.150941	2.825766	3.633857	3.080765	3.3956370000000002	2.5281439999999997	2.680888	3.070234	3.64808	2.8073770000000002	2.849046	2.791073	3.262322	3.668364	3.5891	3.019734	3.0847759999999997	2.778534	3.426414	3.132397
ENSG00000011105	3.1150580000000003	2.978766	3.438533	3.3840980000000003	2.930341	2.80401	2.8319389999999998	2.792884	2.962887	3.021075	2.877136	2.800318	3.123018	2.723783	3.3992419999999997	3.239583	3.1636740000000003	2.723655	3.0676360000000003	3.141307	2.922311	3.144198	2.884464	2.9554549999999997	3.2885160000000004	2.90633	2.8473759999999997	3.5178010000000004	2.965586	2.884455	2.9584189999999997	3.029798	3.353648	3.105888	2.330209	2.5374220000000003	2.980089	3.050536	3.167279	3.160373	2.395111	3.023723	3.044314	3.24569	2.649227	2.882701	1.823934	2.497582	3.53546
ENSG00000011114	2.52261	2.83075	2.7703919999999997	2.68187	2.6323220000000003	2.725658	2.791125	2.7235169999999997	2.788663	2.51803	2.713921	2.673807	2.448229	2.896529	2.898663	2.851131	2.729691	2.937051	2.751796	3.042462	3.0261009999999997	3.002642	2.905334	2.767026	2.751648	2.616323	2.836268	2.569261	2.7171279999999998	2.7262470000000003	2.7153650000000003	2.35743	2.6911110000000003	2.675402	2.2301189999999997	2.350314	2.271072	2.4226810000000003	2.5223459999999998	2.350323	2.446637	2.665301	2.878549	2.758237	2.677445	2.699608	2.241479	2.10027	2.702128
ENSG00000011132	2.1812	2.307769	2.080294	2.237517	1.881931	2.0090630000000003	1.999326	2.071644	1.9140990000000002	1.8748759999999998	2.116299	2.161433	2.135262	2.161773	2.031225	2.051584	1.971182	2.202762	2.039413	1.946232	1.912375	1.9533919999999998	1.927083	1.883932	1.969295	2.1472860000000003	1.9513900000000002	2.0888139999999997	1.915361	2.146457	2.005633	2.216766	2.1985330000000003	2.162121	2.0816049999999997	2.0073529999999997	2.243188	2.087338	2.395307	1.9508349999999999	2.201077	2.1164400000000003	1.848783	1.9182580000000002	1.8700139999999998	1.8961189999999999	2.105866	1.9879080000000002	2.16732
ENSG00000011143	2.855671	2.9215150000000003	2.9647900000000003	2.686143	2.474137	2.6425509999999997	2.662934	2.7764849999999996	2.3980259999999998	2.8296069999999998	2.6183650000000003	2.656311	2.928534	2.7752779999999997	2.326771	2.576372	2.425079	2.527752	2.715338	2.3967	2.636142	2.471132	2.698185	2.532772	2.633161	2.774934	2.544918	2.6181520000000003	2.5695580000000002	2.698449	2.606788	2.816278	2.8150009999999996	2.763427	2.453009	2.395209	2.87022	2.8343529999999997	2.790759	3.009464	2.781421	2.737371	2.5618529999999997	2.61892	2.606268	2.5630490000000004	2.5665169999999997	2.489921	2.7408759999999996
ENSG00000011198	2.486896092836	2.35154583101083	2.52862982689931	2.1667095233582603	2.17070554712275	2.0708725692031202	2.36576283481702	2.25565460112498	2.09607180877275	2.08800837293999	2.20251050858238	2.45902110420576	1.98640971451767	2.2273199487961297	2.51948087160326	1.90582628674983	2.2130091376337404	2.04964758619425	1.9680964073959601	2.19116432320135	2.2428269160300296	2.3805388647667303	2.0046522971591396	2.0132173039448498	2.3863801476058195	1.88443201654223	1.98101624700519	2.40590967533629	1.9852230571186102	1.9384574626595898	2.23752880694868	1.9289365695422802	2.45928483511003	2.1715938088890003	2.38621941659033	2.2163464832968502	2.1158251428223798	2.07781718379919	2.1125964698299997	2.2781506454316003	2.57399187968492	2.08654461091586	2.24189784859838	2.2314839112064	2.21065542544012	2.20087932040352	1.73466948273718	2.07467513234978	2.40984500659544
ENSG00000011201	4.563973000000001	4.309568	4.215408	4.208814	4.282682	3.772104	4.436736	4.362017	4.483283999999999	4.119187	4.44985	4.402612	3.740208	4.065242	5.380269999999999	3.7464239999999998	3.764126	4.179437	3.9187550000000004	3.6526660000000004	3.880152	3.8649150000000003	4.14386	4.043793	4.415848	3.4978059999999997	4.381868	4.440109	4.108381	3.879492	4.021221	3.278046	3.875899	4.1738	3.401672	3.235634	3.53104	4.134625	3.4305269999999997	4.491369000000001	3.3849720000000003	4.7760169999999995	4.014227	3.860479	4.617088	4.592671	3.2842029999999998	3.5678989999999997	4.494054
ENSG00000011243	4.442225	4.537031	3.908446	4.531861	4.3878699999999995	4.676876	4.285674	4.452775	4.431213	4.573523000000001	4.516126	4.306733	4.568489	4.511009	4.1980059999999995	4.669615	4.353244999999999	4.623973	4.5044379999999995	4.188585	4.401730000000001	4.500299	4.4937830000000005	4.407166999999999	4.492439	4.66075	4.56851	4.733026000000001	4.583021	4.626325	4.36785	4.93365	4.6280019999999995	4.4515769999999995	4.946701999999999	4.359582	4.6514940000000005	4.730219	4.866465	3.834479	4.524385	4.503992	4.250769	4.275421	4.0881870000000005	4.102156	4.922957	4.545748000000001	4.340305
ENSG00000011258	4.432859	4.483671	4.286667	4.269638	4.585337	4.426966	4.577674	4.402773000000001	4.597915	4.527616	4.521082	4.425517	4.308637	4.346992	4.358312000000001	4.501508	4.574775	4.4879489999999995	4.487128	4.599682	4.55741	4.646725	4.603798	4.589964	4.517937	4.538130000000001	4.57261	4.291505	4.508682	4.494381	4.539728	4.113198000000001	4.534101000000001	4.336192	4.201381	4.053832	4.0935760000000005	4.264688	4.243058	4.234358	4.166681	4.291723	4.573054	4.4458779999999996	4.579515	4.564058999999999	4.192093	4.005743	4.353372
ENSG00000011260	5.214599	5.085022	5.100551	5.0507610000000005	5.245654	5.1305	5.237013	5.198475	5.1765300000000005	5.32734	5.188524	5.282025	5.044573000000001	5.141156	5.364594	5.042402	5.215367	5.276733999999999	5.134017	5.042839	5.315623	5.3071980000000005	5.25992	5.120488	5.0193389999999996	4.9943040000000005	5.2729669999999995	5.070936	5.0354980000000005	5.07105	5.292058	5.235614	5.101751999999999	5.087976	5.243027	5.147037999999999	5.077679	4.984465	5.04672	4.6849050000000005	5.356685	5.0915029999999994	5.264536	5.215568	5.457798	5.312702	4.947334	5.133464	5.023385
ENSG00000011275	3.1743650000000003	3.201838	3.211792	3.184499	3.148418	3.385611	3.255023	3.216749	3.179141	3.265101	3.237192	3.183189	3.234413	3.260817	3.4478239999999998	3.320126	3.3576589999999995	3.4819400000000003	3.332965	3.274077	3.2783839999999995	3.28574	3.378961	3.181318	3.255824	3.213177	3.480519	3.056167	3.3559650000000003	3.3247989999999996	3.2996199999999996	3.4348400000000003	3.205938	3.234824	3.025486	2.84733	3.056509	3.253409	3.372042	3.3212260000000002	3.154819	3.3020339999999995	3.28595	3.2825029999999997	3.2914809999999997	3.2055990000000003	2.92512	2.874982	3.233363
ENSG00000011295	3.987543	4.040280999999999	4.053738	3.9069849999999997	4.0291120000000005	4.014711	4.1178870000000005	4.061498	4.146387	4.030855	4.052183	3.910536	4.098667	4.0862739999999995	3.978967	4.129823	4.202669	4.063173	4.072944000000001	3.8840449999999995	4.078983999999999	4.096617	4.079372	4.018972	4.16287	4.102752	4.168248	4.1238019999999995	4.096216	4.06254	4.194211	4.128057	4.0679050000000005	3.8784919999999996	3.679607	3.426161	4.009629	4.123379	4.094966	4.542726999999999	3.9220269999999995	3.8702059999999996	4.0934669999999995	4.080512000000001	4.191509	4.07469	3.3846480000000003	3.449614	3.796632
ENSG00000011304	6.6848529999999995	6.564825	6.679371000000001	6.484444	6.605985	6.417493	6.45637	6.398405	6.3813379999999995	6.408862	6.478688	6.6195330000000006	6.3076419999999995	6.343069	6.79321	6.438329	6.543768	6.597008	6.456337	6.574758	6.5612580000000005	6.768267999999999	6.552008	6.5	6.362419999999999	6.278672	6.494925	6.606536	6.468128	6.38501	6.456525	6.459944	6.787692999999999	6.555502000000001	6.536412	6.536976999999999	6.240558	6.4387550000000005	6.478673000000001	6.546880000000001	6.431667	6.194929	6.398527	6.32998	6.631809	6.583564999999999	6.355883	6.41576	6.705883
ENSG00000011332	1.910591	1.844402	2.37588	1.532546	0.5662491999999999	1.166965	1.17959	1.262522	1.103546	0.8866649	1.210027	1.572818	1.202318	1.5045899999999999	1.959532	0.7507741	0.8736003000000001	1.590649	1.150687	1.427948	1.521678	1.1590719999999999	1.19306	1.2578559999999999	1.138592	1.0506959999999999	1.5769389999999999	1.035565	1.34935	0.7588748000000001	1.019098	1.088773	1.455409	1.593435	0.9243604999999999	1.566777	1.295677	0.8500983	0.893374	1.485454	1.686711	1.596323	0.9510094000000001	1.117138	1.333368	1.528686	1.445114	1.4702680000000001	1.542338
ENSG00000011347	2.683667	2.805242	1.984696	3.156494	2.6715720000000003	3.745394	2.965323	3.118372	3.3082050000000005	3.471977	3.178604	2.744775	2.914499	3.0797060000000003	2.4902439999999997	2.972743	3.092956	3.252679	3.302453	2.716367	3.480675	2.8921650000000003	3.621793	3.222905	2.9832400000000003	3.300989	3.477405	2.795707	3.170387	3.4131400000000003	3.238306	3.5711410000000003	3.5207370000000004	3.208288	1.945164	1.91715	3.2074849999999997	3.335321	3.425106	2.843581	3.222773	3.5412519999999996	3.052541	3.3271370000000005	2.896589	2.824545	2.7092099999999997	2.410034	2.553143
ENSG00000011376	4.2183606960267	4.03300584503251	4.40751435589853	3.93743180942527	4.0059893469473495	3.99570703167368	4.02455203510698	3.9874005610852303	3.73913322899517	4.01546898162091	4.23721935061002	4.06533837679672	4.03043730231895	3.8790005884866803	4.3097239963803	4.00460673986747	4.05965673017042	4.22098781543981	4.06392132107974	3.8934763564248995	4.14936135513436	4.50384570100364	3.9714232319094402	4.1213568526755795	3.7134674647174704	4.0090206243232105	4.090142091236	4.17333944326829	3.9170178962208997	3.90886663830241	4.01211272191512	3.8585039261045804	4.2455346390877	4.185322757885951	3.48861064175663	3.3987831450564303	3.98423863856411	3.93541212115897	3.7892904306532698	3.65735334602638	4.07112377847114	4.0149420483516804	4.15388419735929	4.0758026792499304	3.9200650277971802	3.9261721030805297	2.9148681887973193	3.2033613103990097	4.21361819444224
ENSG00000011405	4.189319	4.3419419999999995	4.179957	4.146285	4.667835	4.452884	4.484401999999999	4.31396	4.455223999999999	4.424238	4.519617	4.43313	4.250108	4.527211	4.880207	4.621887999999999	4.615151999999999	4.690171	4.3829199999999995	4.621697	4.620488	4.787005000000001	4.522492	4.60196	4.353683999999999	4.295835	4.563775	4.3013	4.510041	4.477088	4.423675	4.1081129999999995	4.3395980000000005	4.242557	4.197780000000001	3.9773050000000003	4.074803	4.055346	4.261874	3.965497	4.043141	4.33271	4.587897	4.366809	4.487952	4.51121	3.957971	4.007328	4.465816
ENSG00000011422	1.93471	2.099915	1.5279770000000001	1.770963	1.64992	1.7399080000000002	1.7776939999999999	1.7418040000000001	1.990448	1.703542	1.688609	1.790593	1.990113	1.835191	1.858738	1.9904509999999997	1.84992	1.2670190000000001	1.621883	1.4915370000000001	1.6567669999999999	1.60138	1.844976	1.7983639999999999	1.489583	1.855461	1.6388619999999998	1.770476	1.624199	1.689884	1.637858	2.138131	2.0283740000000003	1.881664	2.149043	2.230633	1.8795520000000001	1.977268	1.9231040000000001	1.938003	1.9204970000000001	2.052452	1.739859	1.836716	1.9400700000000002	2.061989	2.6023240000000003	2.306178	2.2500430000000002
ENSG00000011426	4.61801	4.51896	4.5165120000000005	4.6380360000000005	5.333854	4.931964	4.964514	4.905069	4.861155	4.745612	5.147887	4.8684449999999995	4.917768	4.912656	5.162376999999999	4.912005000000001	5.148132	4.987362	4.938635	5.027992	4.718317	5.397768	4.794923000000001	5.130248	4.887461	4.76917	4.630699	4.848742	4.7792330000000005	4.700958	4.7905	5.005942	4.806292	4.706682	4.896726	4.665001999999999	4.8502529999999995	4.732182	4.895649	4.495536	4.911295	4.837565000000001	5.040824	4.8117220000000005	5.046483	4.864863	4.402238	4.7541720000000005	5.011756
ENSG00000011451	3.5438669999999997	3.385896	3.481529	3.5994050000000004	3.267394	3.312876	3.237184	3.259722	3.2382419999999996	3.1720479999999998	3.384733	3.468043	3.5772660000000003	3.540001	3.478961	3.318207	3.1010419999999996	3.272195	3.3452800000000003	3.265217	3.456153	3.2685	3.482824	3.3488339999999996	3.1420209999999997	3.236565	3.36714	3.5112010000000002	3.3346169999999997	3.441657	3.4702620000000004	3.457653	3.573053	3.718805	3.2516279999999997	3.190674	3.3117550000000002	3.524235	3.4752769999999997	3.3524480000000003	3.247875	3.312739	3.370655	3.3568290000000003	3.369886	3.353847	3.170555	3.1696419999999996	3.4826019999999995
ENSG00000011454	3.052561	3.2875160000000005	2.757615	3.22728	3.037368	3.3875660000000005	3.197993	3.257776	3.12929	3.28915	3.119901	2.968955	3.255592	3.223431	2.878765	3.467454	3.245966	3.4123980000000005	3.415715	3.182744	3.3934580000000003	3.394248	3.3759580000000002	3.3072	3.225366	3.259426	3.446684	3.227388	3.314337	3.434945	3.3365419999999997	3.4731349999999996	3.309448	3.114507	2.7349229999999998	2.637664	3.1834599999999997	3.2909910000000004	3.3342870000000002	2.661047	3.476089	3.245005	3.1980619999999997	3.065731	3.006305	2.971394	2.7771169999999996	2.716034	2.927176
ENSG00000011478	3.324058	3.1122240000000003	3.4271220000000002	3.199204	3.19599	3.0777639999999997	3.1673709999999997	3.1679150000000003	3.004136	3.621663	3.5111769999999995	3.3717330000000003	3.339543	3.128505	3.20874	3.3940900000000003	3.414076	3.2973440000000003	3.374621	3.397045	2.9988330000000003	3.4535949999999995	2.914055	3.129489	3.548504	3.3336989999999997	3.4399260000000003	3.5692120000000003	3.075026	3.327185	3.382304	3.9070660000000004	3.772962	3.321933	3.610775	3.4744040000000003	3.8491839999999997	3.260733	3.7627919999999997	2.905887	3.276227	3.438518	3.290025	3.353839	3.6541919999999997	3.356679	3.5935989999999998	3.630743	3.2939760000000002
ENSG00000011485	4.199573	4.125419	4.335504	4.0634239999999995	4.0072980000000005	3.9308370000000004	3.9832099999999997	4.0065349999999995	3.844035	3.953136	4.1184080000000005	4.167205	4.07967	4.168622	4.250849	3.956838	3.9582559999999996	4.101448	3.946857	4.112355	3.955941	4.154448	3.8697839999999997	3.952618	4.045219	3.9183269999999997	4.01791	4.125175	3.961903	3.8611989999999996	3.9555809999999996	4.2049900000000004	4.205576000000001	4.126636	3.6743120000000005	3.8140980000000004	4.08269	4.124534	4.2767230000000005	4.171584999999999	4.365791000000001	3.9946620000000004	3.9600690000000003	3.975661	4.054058	3.9604480000000004	3.310432	3.5505160000000004	4.36505
ENSG00000011523	3.1225282251447	3.22495500002236	3.0650959916979903	2.73452457830927	2.4126899131961204	2.85583359552343	3.12549681420198	3.2032731730837405	2.99381957333986	2.8932625265187997	2.65898250620139	2.6887865648820197	2.74618771483132	2.6917078204182006	2.47486742256461	2.63667848619982	2.50046337584999	2.68140251705973	2.67875465548915	2.45325326818576	2.84467922360932	2.3227563700993703	3.2004673251363998	2.89770212939265	2.62124625113825	2.8666108486835404	2.7701017331613795	2.4732378287629904	2.89055178611722	2.82731544731342	2.94733168248564	3.01678775739395	2.94117436339214	2.82800419407246	1.9860316446247102	2.34120966495821	2.66593938438592	2.91000145037831	2.8676162839455803	3.20486107222601	2.8485478722912	2.94877380438229	2.87397832413638	3.0027345082278902	3.00280002947351	2.97121923612539	2.5906904504571298	2.4560956047787004	2.72275310893399
ENSG00000011566	3.7950437201962797	3.7248425164872496	3.80146767955832	3.74753728512712	4.55807817284563	3.9309191241951402	4.01825349506728	3.84212764973881	3.9027865646575295	4.038297502619019	4.00653397523158	3.79589764988317	3.5752039865244196	3.9520863384798397	4.03292592903009	4.10900617359384	4.47738971193215	4.11134252948531	4.26850546082547	4.1468823852229395	4.0336258330837405	4.79844450301656	3.7913065355402797	3.99204215906252	4.38457708096139	3.8195140669664402	3.74773675523971	4.53468271622816	4.04071876833409	4.15409039120782	4.03908497373531	3.8753399285832297	3.7736661353985297	3.7425096586313997	3.84306940577193	3.40677760580702	3.6431813145649903	3.81249347718779	3.83061025727604	3.8061946933962405	4.08113261163852	3.6801785579957302	3.9777850621639197	3.7921472835877696	3.9675105124132504	3.9876055790660296	3.2660625606172204	3.47609825409133	3.9629743574680902
ENSG00000011638	3.680175	3.657843	3.3197660000000004	3.4287059999999996	3.73484	3.836755	3.349872	3.2646490000000004	3.694254	3.735014	3.675693	3.526294	3.472054	3.3599050000000004	3.0532630000000003	3.757649	3.327408	4.016996	3.7753120000000004	3.925511	3.845444	4.31669	3.671385	3.665492	4.372345	3.7273300000000003	3.812958	3.637936	3.841538	3.8434269999999997	4.062692	4.030029	3.731546	3.303949	3.228285	3.3386620000000002	3.9320459999999997	3.7434489999999996	3.317457	3.116875	3.827483	3.919807	3.387275	3.5606400000000002	3.550909	3.5978260000000004	3.031666	2.96035	3.488694
ENSG00000011677	2.477112	2.019069	2.4561319999999998	2.064164	1.1775950000000002	1.626585	2.116802	1.911102	2.019199	1.767729	2.098853	1.876482	1.840832	1.546011	2.4528689999999997	1.421605	1.695487	1.972357	1.6628509999999999	2.112542	1.9178970000000002	1.677814	1.5994270000000002	1.8445490000000002	1.8213169999999999	1.6356709999999999	2.0833009999999996	2.044968	2.024182	1.7625919999999997	1.816903	1.8478720000000002	2.447623	2.309349	1.0062389999999999	1.572345	1.6981580000000003	1.734736	1.191374	1.063266	2.52356	1.9937049999999998	1.601283	1.8032580000000002	1.571396	1.842275	1.277032	1.708346	2.015546
ENSG00000012048	2.973144	2.8157400000000004	2.769623	3.0179009999999997	2.880097	2.937798	3.071318	3.023011	3.033423	2.836668	3.205491	3.115164	3.020463	3.0410779999999997	3.450904	2.824672	3.0381549999999997	2.92646	2.879137	3.242613	3.134569	3.154272	3.056915	3.079041	3.015757	2.8782669999999997	2.982982	3.124078	2.925512	2.991378	3.141829	2.59915	3.0718	2.957678	2.52928	2.516742	2.672108	2.785844	2.601553	2.817509	2.896789	2.9040340000000002	3.218089	3.032351	3.521837	3.384519	2.395543	2.439547	2.914422
ENSG00000012061	3.208275	3.3465599999999998	3.105117	3.207154	3.175148	3.245246	3.112573	3.200878	3.168671	3.336641	3.118322	3.197396	3.5475160000000003	3.0715779999999997	2.769089	3.3777169999999996	3.005359	3.112419	3.074512	2.984052	3.159691	2.9565669999999997	3.4350300000000002	3.28105	3.0796040000000002	3.4063309999999998	3.4023550000000005	3.024251	3.082187	3.239057	3.15027	3.458126	3.219577	3.318025	3.1154509999999997	3.118348	3.4087410000000005	3.4981809999999998	3.404893	3.207031	3.738059	3.170481	3.2987910000000005	3.394306	3.3280269999999996	3.174298	3.5257699999999996	3.2990470000000003	3.017656
ENSG00000012232	3.831603	3.7250349999999997	3.95059	4.154148999999999	3.8427089999999997	4.0505889999999996	3.919424	3.830103	3.88271	3.786084	4.010347	3.792672	3.920632	3.9231540000000003	4.251691	4.064058	4.123703	4.038247	4.028484	4.014443	3.9357589999999996	4.277666	4.11406	4.031242	3.93132	3.7436199999999995	4.138689	4.118807	4.020207	3.894957	3.9447919999999996	4.1410919999999996	4.000071	3.886197	3.0579330000000002	3.147073	3.808521	3.964454	4.246487	3.742035	3.372551	3.9716419999999997	3.9474910000000003	3.939947	3.7956779999999997	3.9536550000000004	2.537865	3.033139	4.29838
ENSG00000012660	5.7887830000000005	5.808794	5.798967	5.868369	6.418842	6.209886	6.185914	5.931749	6.16633	6.199889	6.112033	5.997818	5.659013	6.10259	6.24986	6.064808	6.20466	6.013006	6.023346	6.251824	6.094323	6.327977	6.054005	6.232724	6.262444	5.913997	6.26222	6.080269	6.278514	6.218858	6.248695	6.092842	6.200133	5.607172	5.862154	5.951275	5.799096	5.876009	5.749688	5.7237290000000005	5.8168370000000005	5.998257	5.94275	6.039162	6.06677	6.108955	5.46327	6.018407	5.970372
ENSG00000012822	1.776476	1.9847549999999998	1.748516	2.2915	1.893968	2.042137	1.790332	1.894896	2.010694	1.9008669999999999	1.900237	1.8211979999999999	2.411433	2.0344900000000004	1.526381	2.429602	2.044333	1.7104419999999998	2.096003	1.7011919999999998	1.977227	1.9163299999999999	2.326711	2.138383	2.058255	2.124972	1.9821799999999998	2.093881	2.018357	2.1650970000000003	1.771975	2.383411	2.061128	2.322305	1.36826	1.348781	2.236787	2.377186	2.083333	1.6479830000000002	2.5364709999999997	2.050194	2.02202	2.0132220000000003	1.949328	1.773539	1.754416	1.831174	1.9661400000000002
ENSG00000012963	4.250466	4.190958999999999	4.20151	4.091737999999999	4.139089	3.987529	4.147182	3.9979	4.09216	4.102123000000001	4.090787000000001	4.160979	4.1158339999999995	4.2507269999999995	4.385867	4.003122	4.180584	4.077559	3.897704	4.301081	4.097144999999999	4.279319	4.12929	4.190565	4.206313	4.099792	3.983572	4.178380000000001	3.915114	3.9775300000000002	4.228044000000001	3.9454879999999997	4.128215	4.205504	3.777165	3.806456	3.746899	4.088003	3.854994	3.9552730000000005	4.1533430000000005	4.03477	4.159693	4.033913	4.279508	4.168492	3.415039	3.5370839999999997	4.343153
ENSG00000012983	2.677738	2.996323	3.115272	2.809648	3.109165	2.954554	3.1202259999999997	3.092288	3.1834189999999998	2.968633	2.983054	3.052361	2.889697	3.147026	3.036511	3.104443	2.987282	3.0574790000000003	2.9887669999999997	3.151358	2.990471	2.962751	2.957635	2.887842	2.893805	3.116984	2.929736	2.8530279999999997	3.0702689999999997	2.972224	3.0194389999999998	2.863493	2.858964	2.8688740000000004	3.1646520000000002	3.176501	2.9400560000000002	2.870128	2.793323	3.3649449999999996	2.6110189999999998	2.946645	3.1123819999999998	2.976016	2.9543009999999996	3.008092	3.207993	3.11489	2.936038
ENSG00000013016	2.71076522265603	2.4561441617624102	2.50985964073566	2.48940298153423	2.4247538680937497	2.67962754539954	2.4597847124771204	2.3798750939087903	2.39687016643517	2.55424082289566	2.28871425448831	2.33725975443816	2.4722403933651	2.2494892014494603	2.62862808307754	2.3202554953907497	2.52550654258637	2.4163510956733703	2.50468848550249	2.32579960747933	2.37234979910991	2.26835344764865	2.37533658045429	2.22582054670881	2.47598900538613	2.47531864287014	2.38852783979879	2.3405658965516802	2.4723799676284	2.4934903440485496	2.60844520693791	2.65529094508942	2.71868246762743	2.64004437850525	1.9589742534990702	2.14886158524898	2.48077922723591	2.5763264032867403	2.72973459030006	2.1679350914063797	2.3244398127291	2.46429112339288	2.41399126882304	2.51372459575896	2.2844388908065296	2.3967993778756402	1.86661052128552	2.01930240948777	2.69042566164496
ENSG00000013275	5.831180000000001	5.599784	5.909006	5.423582	5.303209	5.071218	5.461313	5.332741	5.245372	5.273226999999999	5.308121	5.579391	5.5047690000000005	5.186977	5.569294	5.08092	5.205435	5.260473	5.257726	5.520913	5.381035	5.2366220000000006	5.1015239999999995	5.223942	5.053594	5.278664	5.184918	5.547929	5.0459190000000005	5.132867	5.396473	5.262275	5.641555	5.5592	5.817272	5.7693	5.336713	5.317818	5.252858	5.557341	5.725663	5.087801	5.39366	5.316733999999999	5.691461	5.5943190000000005	5.4972650000000005	5.569447	5.634643
ENSG00000013306	5.939121	5.845556	5.965594	5.81354	5.570533999999999	5.2648	5.525779	5.483743	5.282058	5.558598	5.322383	5.305288	5.783008000000001	5.421646	5.578742	5.181706	5.506311	5.499629	5.475979	5.34445	5.4204550000000005	5.7212760000000005	5.3122110000000005	5.354825	5.5693839999999994	5.500344	5.398779	6.074591000000001	5.343043	5.322824	5.435491000000001	5.85321	5.882051000000001	5.757994999999999	5.741357	5.396078	5.925114	5.814297	6.061175	5.812309	5.972786	5.5018080000000005	5.534294999999999	5.579435	5.425122	5.498728	5.315549	5.265902	5.86255
ENSG00000013374	3.432764	3.578755	3.503689	3.502118	3.4723610000000003	3.51336	3.580797	3.4957949999999998	3.514397	3.7579540000000002	3.510996	3.547069	3.5484839999999997	3.7975830000000004	3.66664	3.6057980000000005	3.3128839999999995	3.453017	3.551653	3.6008720000000003	3.629581	3.5621730000000005	3.628682	3.491158	3.389779	3.616624	3.612314	3.423639	3.4559940000000005	3.4900919999999998	3.51951	3.6757089999999994	3.613989	3.5169019999999995	3.085712	3.310287	3.425624	3.477269	3.4316089999999995	3.4950120000000005	3.7056970000000002	3.483599	3.482418	3.48265	3.61856	3.455721	3.207854	3.128533	3.440243
ENSG00000013375	3.47897	3.603786	3.3393010000000003	3.3776410000000006	3.7264440000000003	4.08265	3.789849	3.799901	3.7121720000000002	3.821168	3.612171	3.526322	3.649883	3.638529	3.4271839999999996	3.774153	3.993403	3.926024	3.815093	3.687385	3.7595739999999997	4.024506	3.7641970000000002	3.629625	3.89894	3.85091	3.9862230000000003	3.288126	3.9005349999999996	3.7804510000000002	3.734539	3.937811	3.458685	3.4031050000000005	3.432986	3.287404	3.623848	3.6575660000000005	3.9685029999999997	3.5020300000000004	3.8309519999999995	3.8044569999999998	3.8192180000000002	3.9297089999999995	3.8187339999999996	3.7858089999999995	3.247921	3.2308169999999996	3.502538
ENSG00000013392	1.644165	1.632	1.2268729999999999	1.6710470000000002	1.784821	1.866887	1.8852790000000001	1.878116	1.8423200000000002	1.6980060000000001	1.6495220000000002	1.732168	1.721613	1.986304	1.432223	1.628882	1.9045450000000002	1.7772139999999998	1.9049740000000002	1.7355610000000001	1.8870770000000001	1.958218	1.815193	1.793596	1.80617	1.920754	1.7979779999999999	1.507195	1.8257880000000002	1.717568	1.631785	1.634426	1.513382	1.5536709999999998	1.6464849999999998	1.875321	1.619875	1.807885	1.7616459999999998	1.245384	2.0954990000000002	1.857476	1.591317	1.74364	1.9269029999999998	1.772832	1.7454560000000001	1.805393	1.609569
ENSG00000013441	2.64253442574392	3.14639373212753	2.78267681279979	3.11128235528304	2.60041500150879	2.79583138479684	2.8723496054130697	2.90457205587995	2.4733307844730295	3.1523481693038	3.0592725951589306	3.15047011727382	2.41041951964133	2.9013314879906402	2.67306883715037	3.3957113141457795	2.11346535286638	2.92128568707671	2.56363692423307	2.89112021593733	2.92149787484329	2.84163553348846	3.10224826975676	2.9080066953204304	3.38328437886027	2.5358449403592798	3.0666450564014305	3.4143321617743396	3.0227611448028497	3.3365659038145	3.01647735587618	3.5502337987613797	2.8802346213752203	2.9463980728462795	3.3315854911878198	2.48181989761856	2.84821395100766	3.12029087937662	2.66375811820906	2.6196420873634603	3.29771616004647	2.9324090686393305	2.6678075623970603	2.7971075475601	2.2495598207219603	2.2389957390954702	3.6176972955442297	2.75087460660765	2.38851976943456
ENSG00000013503	2.7804450000000003	2.636332	3.255246	2.605091	2.400411	2.247378	2.420303	2.391997	2.471264	2.0910860000000002	2.530727	2.562945	2.524003	2.641523	3.0329490000000003	2.1268830000000003	2.3464669999999996	2.6074990000000002	2.303153	2.609953	2.7663830000000003	2.152291	2.2542869999999997	2.290339	2.114042	2.2672849999999998	2.450031	2.4338759999999997	2.5483919999999998	2.145391	2.441008	2.301853	2.458201	2.511946	1.7758669999999999	1.8825619999999998	2.478475	2.387923	2.166516	3.075678	2.365643	2.459802	2.653137	2.5045040000000003	2.754798	2.645741	1.7228740000000002	1.8266229999999999	2.7285470000000003
ENSG00000013523	3.471487	3.3600489999999996	3.264259	3.4723660000000005	3.2835959999999997	3.3063239999999996	3.4262610000000002	3.312176	3.293318	3.362158	3.4661769999999996	3.1738560000000002	3.4614279999999997	3.0650020000000002	3.348727	3.534939	3.5607339999999996	3.465539	3.37097	3.273572	3.212313	3.656365	3.3329760000000004	3.287271	3.415121	3.262364	3.3546419999999997	3.767139	3.4148160000000005	3.3510129999999996	3.391577	3.608161	3.6982980000000003	3.4072150000000003	2.452995	2.453347	3.3769370000000003	3.510014	3.5828029999999997	3.045948	3.3736080000000004	3.498118	3.439057	3.411598	3.143336	3.2318599999999997	2.442655	2.739357	3.416981
ENSG00000013561	2.646978	2.301032	2.532524	2.483376	2.783058	2.51703	2.549935	2.46406	2.402939	2.4056990000000003	2.580432	2.4858990000000003	2.6869330000000002	2.58941	2.763039	2.628102	2.644469	2.58735	2.722654	2.507152	2.387716	2.766783	2.444258	2.385307	2.563123	2.4669630000000002	2.472944	2.652042	2.516823	2.453911	2.57628	2.738582	2.4237509999999998	2.361802	2.628317	2.339929	2.437711	2.469554	3.053214	2.4792560000000003	2.648118	2.284914	2.5777970000000003	2.597705	2.619576	2.365725	2.083502	2.3141540000000003	2.735911
ENSG00000013573	3.6499339999999996	3.900987	3.850028	3.7812900000000003	3.0318389999999997	3.157714	3.5177	3.6580190000000004	3.427461	3.744045	3.3787730000000002	3.3429620000000004	3.73961	3.092231	2.823154	3.102451	3.2912199999999996	2.869153	3.4841919999999997	3.114871	3.358435	3.146001	3.331288	3.2590790000000003	3.478632	3.505736	3.2784940000000002	3.685712	3.28485	3.661633	3.3929410000000004	3.598343	3.808135	3.581514	3.097049	2.9712259999999997	3.335577	3.503818	3.380548	3.8819449999999995	2.87449	3.262482	2.791193	2.59994	3.070113	3.1667080000000003	3.06554	2.964383	3.595449
ENSG00000013583	3.513254	3.440142	2.6673169999999997	3.408065	3.275738	3.3328660000000006	3.567732	3.4958400000000003	3.472571	3.8058099999999997	3.3349519999999995	3.443693	3.61484	3.04489	2.782541	3.378589	3.22815	3.487513	3.303643	3.333526	3.5289129999999997	3.6996089999999997	3.234022	3.206582	3.557801	3.304441	3.5322660000000003	3.190553	3.4777400000000003	3.615791	3.677233	3.511664	3.6594230000000003	3.3271410000000006	3.286401	3.446763	3.603975	3.7160519999999995	3.553521	2.63331	3.725369	3.1714830000000003	3.202085	3.3272470000000003	3.257874	3.3116309999999998	3.712416	3.530164	3.4831879999999997
ENSG00000013810	5.508442	5.451942	5.467448	5.303338	5.509168	5.26766	5.445791000000001	5.428421	5.311977	5.272027	5.435565	5.539175	5.433103	4.868646	5.375707	5.221164	5.433369	5.403679	5.403397	5.308486	5.203515	5.634989	5.1913849999999995	5.236441	5.184553	5.3530120000000005	5.082409999999999	5.645636	5.154808999999999	5.254782	5.308046	5.528665	5.708294	5.425269999999999	6.046994000000001	5.6851910000000005	5.326898	5.419944999999999	5.607903	5.411282	5.249874	5.119431	5.405037999999999	5.280694	5.430156	5.4586239999999995	5.664946	5.5062489999999995	5.472625
ENSG00000014123	3.1513459999999998	3.1201529999999997	3.091791	3.3636199999999996	3.6869419999999997	3.8168919999999997	3.52845	3.57294	3.587673	3.726494	3.5888739999999997	3.426111	3.484229	3.7584809999999997	3.337456	3.616175	3.68965	3.6232480000000002	3.559532	3.5253120000000004	3.6028480000000003	3.6569879999999997	3.5407290000000002	3.6496800000000005	3.6316010000000003	3.7036279999999997	3.7035440000000004	3.453356	3.6106849999999997	3.7904089999999995	3.770056	3.6461699999999997	3.298256	3.120477	3.9532410000000002	3.43727	3.670036	3.467675	3.6003540000000003	3.740728	3.203812	3.652375	3.5975269999999995	3.5853129999999998	3.5332589999999997	3.403602	3.608679	3.631163	3.280995
ENSG00000014138	3.284021	3.056384	3.0595060000000003	3.276111	3.2246240000000004	2.8984240000000003	3.165564	3.20194	3.073665	3.047428	3.202873	3.240682	3.067816	3.4685449999999998	3.362878	3.143071	2.707785	3.0059299999999998	3.091345	3.223093	3.172655	3.3226970000000002	3.1995419999999997	3.132564	2.9600310000000003	3.072193	3.15545	3.369706	3.10624	2.907523	2.972665	3.1004	3.207353	3.3414870000000003	2.5696380000000003	2.502754	3.03769	3.240348	3.16322	2.94327	3.5029190000000003	3.111397	3.222911	3.112192	3.209034	3.054618	2.402863	2.481386	3.5263949999999995
ENSG00000014164	3.575628	3.52587	3.6385650000000003	3.449729	3.283642	3.382056	3.226999	3.238786	3.149257	3.053731	3.437396	3.500611	3.3635029999999997	3.238294	3.5610779999999997	3.1806810000000003	3.3963019999999995	3.5524459999999998	3.567827	3.4478470000000003	3.517637	3.6074319999999997	3.505325	3.3512120000000003	3.178756	3.0923700000000003	3.412339	3.5809260000000003	3.303005	3.235851	3.335524	3.310132	3.623036	3.497844	3.7407980000000003	3.54835	3.5045010000000003	3.4847360000000003	3.5239800000000003	3.3491470000000003	3.30405	3.254011	3.2898680000000002	3.2157259999999996	3.255171	3.203928	3.732882	3.496057	3.5872290000000002
ENSG00000014216	4.5129790000000005	4.40505	4.873153	4.659093	4.713573	4.5774919999999995	4.4790470000000004	4.44517	4.367609	4.122991000000001	4.609094	4.519163	4.388267	4.749624	4.675141	4.2401230000000005	4.905125	4.996213	4.582675	4.751409	4.763236	4.936863	4.69056	4.837365	4.455527	4.497063	4.932631	4.77192	4.824685	4.328125	4.3709	4.481358999999999	4.551117	4.7103980000000005	4.275652	4.151351999999999	4.614946	4.623728	4.911637000000001	3.962535	4.962235	4.6018870000000005	4.665046	4.702536	4.660779	4.657051999999999	3.9695099999999996	4.043538	4.815274
ENSG00000014641	5.864585926885179	5.762029389369731	5.87677646506163	5.85254903936489	5.449994332504031	5.77441621982654	5.5951839639909995	5.53380386812273	5.5953735251037005	6.00394116658586	5.87885882716583	5.81428611274835	6.0492542967548895	5.9298861046316595	5.50345313766567	5.19992936953112	5.39173680393758	5.88282146234886	5.70075452842232	5.56530306502118	6.0063999791887	5.90791683498149	5.61650586644451	5.63157276639909	5.850621287182459	5.671863772414429	5.60733404687623	5.8210593348132305	5.532376869962679	5.56192646419787	5.7756731200608895	5.851639103732429	5.82457441070038	5.95017425819116	5.545786713042389	5.639367142466461	6.058026668292789	6.052035723920441	6.0122262531188095	5.57605811330154	6.63693259579184	5.63102845508911	5.709635044283901	5.7979069303127195	5.83492373020416	5.6808363910386594	5.511833086287201	5.53334004658993	5.761190237520981
ENSG00000014824	4.327257	4.220711	4.090098	4.077521	4.492726	4.284649	4.380114	4.3101769999999995	4.33619	4.297484	4.323915	4.311328	4.273672	4.485589	4.458187000000001	4.291728	4.104044	3.997467	4.292487	4.344129	4.451862	4.481180999999999	4.380733	4.5206919999999995	4.256226	4.2453330000000005	4.329807	4.274641	4.300025	4.241272	4.380592	4.034716	4.22985	4.11305	3.9037629999999996	4.1053	4.079526	4.185784	4.094207	4.161293	4.374909	4.353530999999999	4.3827940000000005	4.337274	4.500046	4.460966	3.744318	3.942991	4.300768
ENSG00000014919	3.829044	3.776848	3.684604	3.707898	4.093095	3.9068910000000003	3.9641330000000004	3.874458	3.8457239999999997	3.992144	3.808739	3.778125	3.9210580000000004	3.74119	3.585062	3.944886	3.905037	3.971639	3.7461660000000006	3.724057	3.818647	4.2432739999999995	3.87034	3.8424660000000004	3.8676459999999997	3.9357029999999997	3.9472099999999997	3.7160089999999997	3.8691769999999996	3.859631	3.817903	3.9228300000000003	3.7806309999999996	3.7537809999999996	3.6843230000000005	3.410546	3.783417	3.8856050000000004	3.885408	3.5484419999999997	4.191234	3.696529	4.0080599999999995	3.874261	4.022688	3.8753040000000003	3.364522	3.380639	3.7056660000000003
ENSG00000015133	2.8331	2.87727	2.867891	2.8021439999999997	3.160873	2.983714	2.8008919999999997	2.683386	2.870995	2.7629330000000003	3.030789	2.912083	2.83243	2.862864	2.879624	3.142641	3.378965	2.8804279999999998	3.163421	3.0260290000000003	3.058138	3.527932	3.146579	3.0885	2.773779	2.852405	2.855716	3.278599	2.9005349999999996	2.912322	2.9335560000000003	2.9869060000000003	3.115853	2.994127	2.90009	2.6309099999999996	2.777447	2.865957	2.922916	3.244695	2.61125	2.637586	3.03287	2.869642	2.7525020000000002	2.825243	2.543382	2.557832	3.117107
ENSG00000015171	3.053117	3.14177	3.147015	3.098082	3.5312330000000003	3.303368	3.3295480000000004	3.292008	3.40182	3.24064	3.2511919999999996	3.2347080000000004	3.186701	3.4160730000000004	3.110029	3.568468	3.4458919999999997	3.176615	3.354521	3.276147	3.292389	3.324535	3.295575	3.18798	3.1021259999999997	3.1599060000000003	3.1744310000000002	3.25668	3.160972	3.252806	3.061309	3.046643	3.084043	3.287061	3.3233989999999998	3.1654150000000003	2.8663790000000002	3.12208	2.906478	3.67084	3.1762330000000003	3.213905	3.4685379999999997	3.2106209999999997	3.475171	3.419407	3.2848589999999995	3.156482	3.172861
ENSG00000015413	1.4472639999999999	1.240198	1.7100970000000002	1.7041279999999999	0.5754103	1.1902709999999999	1.446697	1.5513299999999999	1.297105	2.021937	1.709385	1.420862	1.797009	1.00003	1.525107	1.3291959999999998	1.028772	1.0248030000000001	1.563598	1.7727810000000002	1.413477	0.23858520000000003	1.363813	1.114384	1.416247	1.942896	0.8311384	1.233558	0.9360321	1.645933	1.412148	2.08189	1.8910790000000002	1.9482400000000002	0.3067111	0.9147091999999999	1.6873040000000001	1.618551	1.7873119999999998	1.181231	1.774128	1.4807299999999999	1.759508	1.747625	0.9807985	1.1563299999999999	0.8864148000000001	1.003083	1.842712
ENSG00000015475	3.020044	2.8429159999999998	3.075679	2.8353900000000003	2.49654	2.3597479999999997	2.68302	2.707754	2.6499669999999997	2.794371	2.586494	2.753345	2.729997	2.584489	2.813285	2.353239	2.3544680000000002	2.146484	2.6058939999999997	2.464225	2.455031	2.368712	2.223018	2.217651	2.38309	2.443685	2.314518	3.112675	2.389533	2.543515	2.666634	2.691578	2.827107	2.991658	2.531177	2.562158	2.658757	2.631147	2.6344950000000003	3.412152	3.1749419999999997	2.5624830000000003	2.668197	2.734884	2.669675	2.78585	2.535273	2.600435	2.766134
ENSG00000015479	5.979956	5.858423	5.81205	5.760825	6.110597	5.922417	6.106808999999999	5.984026	6.045733	5.893633	6.004736	6.099121	5.8245379999999995	5.975042	6.054785	5.971480000000001	5.979019	6.059	5.751043	5.975739	6.036328	6.146495	5.911892	5.98006	5.7695989999999995	5.892434	5.929659	5.851062000000001	5.945035	5.7624010000000006	5.96155	5.675893	5.876503	5.849487	5.885883	5.905001	5.715937	5.629894999999999	5.748608	5.788814	5.850126	5.805322	6.133184	6.040541999999999	6.325629	6.122821	5.658005	5.800912	5.810675
ENSG00000015532	3.201806	3.140701	3.2545900000000003	3.443457	3.233473	3.375028	3.064323	3.164949	3.2955449999999997	3.208253	3.571591	3.3751510000000002	3.494642	3.2830480000000004	3.307583	3.3913510000000002	3.2970080000000004	3.250108	3.2210229999999997	3.1465400000000003	3.291004	3.2484889999999997	3.401422	3.4782550000000003	3.398804	3.3725620000000003	3.45059	3.3409199999999997	3.2329779999999997	3.2737380000000003	3.3322599999999998	3.845007	3.516202	3.381501	2.919304	2.932628	3.6120309999999995	3.604482	3.8641330000000003	2.718134	3.279783	3.4361050000000004	3.453613	3.436494	3.0903419999999997	3.269402	2.797559	3.242721	3.5254550000000004
ENSG00000015568	1.80843727052957	1.8444878816764299	1.45680728890991	1.9000934768844	2.16179270679484	2.12537425657038	1.90815356836103	1.9408801806374898	2.07975508060993	2.22467692073433	2.09405910068138	1.95603231279843	1.95920733783217	2.26107116150542	2.13862643244758	2.4377750161787097	2.18557641150122	2.05045338972332	2.02615726593891	2.10568180040044	2.07436522272601	2.06655796421542	2.2616679053108397	2.00229832896425	1.9303171404057802	1.9454564828963798	1.9925633566844498	1.85419022088337	2.05446630444176	2.09596087687402	1.9365975944123501	2.15937683280035	2.00937969244476	1.74639456164747	1.7486726029797501	1.5060655781437902	1.7205260582711002	2.0653815919207097	2.1781546027496104	1.7116751723963801	1.7700098552803303	2.13421505233738	2.03093963874911	1.90447432022938	2.03544557164923	1.96136687401793	1.59179208812197	1.6659317271874199	1.97632679545656
ENSG00000015676	3.275225	3.016131	3.1681209999999997	3.1691599999999998	3.003221	3.0087669999999997	3.003276	3.014305	2.993586	3.107296	3.0377	2.9919919999999998	3.2908720000000002	2.910078	3.014631	3.0761380000000003	3.077403	3.0830759999999997	3.085327	3.069652	3.032596	3.168005	3.074758	3.001893	3.081289	2.9107990000000004	3.130791	3.2859730000000003	2.992829	3.1234889999999997	3.213488	3.069789	3.289591	3.148397	2.307183	2.393627	3.0454209999999997	3.3234489999999997	3.3934290000000003	3.108811	3.034785	3.033055	2.942354	2.9192419999999997	3.078934	2.9931900000000002	2.111336	2.2456720000000003	3.198327
ENSG00000016391	2.15701396700412	2.08293922112502	1.8309475546467	2.1038825700541897	1.5555954709116497	1.9688345693314901	1.98468107065187	2.07639688816579	2.01379004793053	1.7157767174204999	1.9584141445474499	2.00434271185789	2.0315238376891203	2.2017892050966803	1.32557245923314	1.4817282011853001	1.5811454848527602	1.69827910915059	1.7381573366975	1.9102945139316398	2.10476860712717	1.5823439377003201	1.7044061829160602	1.67592869228216	1.6133941168477801	2.07916159368636	2.14456452736325	1.7415802241630802	1.7852180408615401	1.7309598120828402	1.8367054416336	1.75874305379046	1.96331092334777	2.01698426789348	1.71400174912892	1.84534901388209	1.8646688083334602	1.79508368403245	1.66417559000456	1.7813006769425401	1.81115513388546	2.0557109213775804	2.1308777920319297	2.2042924037363902	1.84090067994355	2.09177384944846	1.8208351673638201	1.78719828077935	1.99171463122539
ENSG00000016864	3.44311655831968	3.53122032777821	3.3006820830226897	3.3851263155171902	3.51948626109037	3.52181982007988	3.3762826255861	3.37648850976829	3.4174333074656302	3.4187278410505404	3.44239656710786	3.28877321336099	3.58132628905918	3.5064388689462995	3.2297974276376005	3.63475218809409	3.41619752613828	3.2140593269355398	3.42324734253879	3.39721278653279	3.58067101052121	3.3946243507232303	3.6006632561873597	3.48353589369851	3.32016064428858	3.3286242451597596	3.2739841282282502	3.41924571017204	3.59197895260961	3.54893394616977	3.44345689047207	3.54517851359407	3.5573764670687096	3.46356060243508	3.32912739150691	3.20088149430419	3.6381768751737003	3.5603149565359504	3.52202058437786	3.50228837620265	3.7154316042587503	3.61043960253036	3.5401571695400698	3.50459582091514	3.56515335368708	3.4866369799765997	3.45250537023398	3.4882801633384	3.3016308705089803
ENSG00000017260	3.98433660925775	3.9916316678646497	3.9006000185803997	4.03113713986572	4.39008193391133	4.13215988007495	4.31141316606259	4.17334171508547	4.1399778264127205	4.06087939286044	4.201498520350181	4.00005782258434	4.17083576226917	4.03199931168817	4.3419236308925	4.33049126446787	4.29579987980879	4.08905092258376	3.99761794294995	4.2530119301033	4.06968140096198	4.39192110314644	4.21046744111383	4.30521137939439	4.1162587263037995	4.0442064235810795	4.13529239738904	4.2164550067113	4.13975982885471	4.17065155592653	4.0760719709696795	4.13859062776109	4.160702317209569	4.02710290326902	4.20121355099707	4.01171661483397	3.99182355789846	3.88614587392235	3.97918683798133	3.83431937234662	3.94897917178055	4.16519134635354	4.07077243067956	3.90835105713394	4.421737053131889	4.32955402245566	3.95378382287279	4.0008960743234	4.13824146884027
ENSG00000017483	3.397567	3.29335	3.961815	3.056121	2.4151540000000002	2.319676	2.941468	2.8132	2.591397	2.54245	2.83224	3.166617	2.843332	2.70007	3.9356769999999996	2.17367	2.404861	2.556978	2.2522729999999997	3.075333	2.842299	2.653928	2.1531759999999998	2.660311	2.3570450000000003	2.2284040000000003	2.4206380000000003	3.022477	2.278172	2.38705	2.7299919999999998	2.294175	3.219456	3.268064	2.462689	3.0734779999999997	2.9265630000000002	2.683146	2.870514	2.664305	3.092163	2.625408	2.6962770000000003	2.726112	2.689266	2.953084	2.316092	2.936075	3.540954
ENSG00000017797	4.596499	4.384915	4.3615129999999995	4.737769	5.311909	5.007904	4.991372	4.820444	4.901619999999999	4.873863	5.088971	4.977921	4.420146	4.80601	5.11393	5.025551	5.286864	5.063887	5.033119999999999	4.859806	4.855434	5.442751	4.963928	5.013026	4.939585	4.637586	4.903973000000001	4.950762	4.953665	4.93958	4.9967690000000005	4.638776	4.689998999999999	4.366917	5.509625	5.082674	4.29427	4.441907	4.707003	4.338069	4.293302	4.84321	5.035318	5.059819	4.729955	4.930274	4.980102	4.837986	4.544457
ENSG00000018189	2.401432	2.582734	2.076747	2.50455	2.7998119999999997	2.720558	2.8218080000000003	2.9086689999999997	2.747557	2.6808	2.656247	2.482017	2.64655	2.6884	2.302082	3.072866	2.82927	2.4802150000000003	2.788158	2.336767	2.507996	2.665796	2.694666	2.530519	2.643724	2.782211	2.62883	2.633548	2.5639220000000003	2.748966	2.492101	2.6416560000000002	2.627548	2.550511	2.503425	2.1741029999999997	2.391048	2.546647	2.519864	2.567373	2.3210990000000002	2.649425	2.856632	2.727984	2.758241	2.7605459999999997	2.6025419999999997	2.424925	2.3321099999999997
ENSG00000018236	1.9623599999999999	1.577256	1.7267849999999998	1.359453	1.331334	1.510721	1.688578	1.3208870000000001	2.107875	1.496707	1.7658009999999997	1.728503	0.9288079	0.9025548000000001	1.7397209999999999	1.069248	1.8477279999999998	1.615902	2.172357	1.625097	1.384989	1.8292849999999998	0.9622796	1.469459	1.8890080000000002	0.8557752000000001	1.769141	1.573208	1.858081	1.260546	1.547087	1.3503610000000001	1.610293	1.394268	0.7289296999999999	0.8104549	1.313842	1.628435	1.156284	0.9348883	1.612414	1.5597239999999999	1.5236809999999998	1.593508	1.502418	1.645468	0.6788325	1.0746930000000001	1.428509
ENSG00000018408	2.17724230392025	2.35351082003494	2.2849638741598	2.20664827167991	2.72791498046271	2.54009793745833	2.3965004037875803	2.21316247241298	2.53304404534498	2.39979411926318	2.27860662610619	2.24703911376626	2.2415361016263597	1.9084754351049	2.5596720867914002	3.03539533879129	2.99261490634589	2.5929040497367097	2.75166250786089	2.55563325887759	1.9515890919313796	2.9221493217572405	2.0069731470479097	2.24311586795958	2.64278251559738	2.25754985236848	2.41494304356257	2.0266998938692002	2.49597010811911	2.4671732017020296	2.49645574438373	2.58906267580191	2.48846723009448	1.96109814784754	2.31717064869522	2.1257795478443198	2.3009826697934304	2.2475766101275	2.56313000095916	2.6107414072217203	1.9758434728055	2.1726443928552	2.60401495495491	2.60419352716531	2.3969938192119	2.4817526447718303	1.63142352942231	2.20344126518334	2.4364513428726204
ENSG00000018510	3.70120505212223	3.63551595067567	3.5988628324519905	3.59470246059168	3.4511613673940005	3.5417857445752903	3.80777464858935	3.70174981674523	3.7248345280314905	3.86130737743699	3.59808970707362	3.7044519777202005	3.52211732403552	3.53970707255673	4.00619517085617	3.57222887120757	3.36869287087016	3.42897332824775	3.510238324322	3.7833391363151403	3.72169850285622	3.4258629694852596	3.6939439061419304	3.56211538097893	3.41770238502773	3.6939850905075198	3.61920976384522	3.47907764471011	3.5621245651331	3.7293358994552896	3.8242335594388397	3.33943119915345	3.7531403810532202	3.58725386619851	3.18927181865349	3.5040083134336095	3.3599079554135094	3.29842353108645	3.3737077380134703	3.56207955057611	3.16307002781306	3.5388479070638503	3.7319947883589397	3.7536050660816698	3.9306305411834104	3.8727176073639797	3.11805522339495	3.3432426828313195	3.7389712672816606
ENSG00000018610	3.55862	3.555393	3.354051	3.2886230000000003	3.590671	3.1859580000000003	3.6548839999999996	3.589554	3.4969069999999998	3.529126	3.1869959999999997	3.445905	3.232491	3.3931120000000004	4.563761	3.374399	3.4734580000000004	4.236425	3.4704059999999997	3.738756	3.590625	3.598115	3.486612	3.589747	3.4933739999999998	3.404621	3.438449	3.368927	3.4157290000000002	3.3550739999999997	3.6050709999999997	3.301354	3.464874	3.396746	4.140788	3.974673	3.326228	3.3952839999999997	3.3178949999999996	3.877358	3.3233650000000003	3.472753	3.4446769999999995	3.549544	3.711997	3.745936	3.715904	3.7263089999999996	3.589057
ENSG00000018625	4.561233622313059	4.392077811267701	2.9959240024686005	4.76973446007185	1.9497326599736398	4.45060554270122	4.32784565316734	4.137450127444089	4.44473005799059	4.74538532287964	4.1825274887393205	3.84542081096777	4.62572202597648	4.47243935034414	3.97113910069722	4.10587773999542	2.73315165513356	3.92078075474341	3.5707529639978906	3.7800779160617797	4.5263835024042995	2.35468995024388	4.44442198104556	4.14651436421533	3.8056972211935802	4.46407601844788	4.2048759250715	3.23253827560919	3.4402425585322303	4.4803249883620095	4.57385034829758	4.408432040877741	5.02502113930042	4.89585786176316	1.5980613428978703	2.9051285009941696	3.95826676164541	4.1941134143468	2.9624794807923402	2.31592563416318	4.830006161224639	4.08280994897512	4.3584520416273	4.45163931804469	4.10641508132442	4.05317498742102	3.2889207871340096	3.54008152582156	3.9130211058854103
ENSG00000018699	4.08460752507039	3.97351975583845	3.9300568328425403	3.70821878259426	3.65154147279069	3.82072090205603	4.02062399965582	3.8674357695526296	3.83202597805623	3.84249020714227	3.8385875821737097	3.8125088979524397	3.8793757912144704	3.75682279016141	4.08499377764311	3.6439064152549903	3.80298908156138	3.94243512076272	3.8904491703358	3.88506421015832	4.05746584388994	3.9546987791489703	3.78145016110901	3.80412691572179	3.56980070677118	3.7664209541055205	3.8712277669277797	3.6775382921995003	3.7675012671387296	3.61642463107983	4.00385894533308	3.5585114387068097	3.8717992308427296	3.63233206332154	3.37446850915816	3.40858150799645	3.7417270208537996	3.4681113288595897	3.8431329761403705	3.7532342429057204	3.9756591642737997	3.7037702058794504	3.9677920205899	3.87639380681562	4.13939957363442	4.10704954170202	3.09611062708133	3.42962588930178	3.66495090116802
ENSG00000019144	2.063175	2.115105	1.994989	2.051383	1.708651	2.026305	1.8979540000000001	1.9023580000000002	2.028367	1.8674400000000002	1.9282130000000002	1.954419	2.031099	1.957018	1.7894430000000001	1.9845810000000002	1.853998	1.950495	1.933764	1.839188	2.037093	1.6675509999999998	2.1035049999999997	1.941986	1.73858	2.04435	2.04621	1.916865	2.060392	2.009014	2.067198	1.968955	2.2185490000000003	2.2135380000000002	1.7528599999999999	1.901788	2.191363	2.0205290000000002	1.982562	1.85395	1.99404	2.0280669999999996	1.940639	2.01294	1.873775	1.971972	2.0595830000000004	1.959202	1.8806740000000002
ENSG00000019582	4.059617	3.90545	3.7129300000000005	3.4169660000000004	2.810968	3.952854	3.7130629999999996	3.5800660000000004	3.65228	3.8802209999999997	4.345547	4.175015	3.8940989999999998	3.502783	3.747425	3.1559630000000003	2.954459	4.045621	3.488618	3.799433	3.793624	2.4895869999999998	3.469122	3.3489480000000005	3.380331	3.6080629999999996	3.969726	2.777201	3.8007739999999997	3.481378	3.824907	4.05227	4.050363	3.9448489999999996	3.135027	4.252968	4.134334	3.679507	3.7774919999999996	2.734355	4.1895169999999995	3.6770169999999998	3.296446	3.678638	3.361996	3.421157	4.055817	4.052795	3.8937449999999996
ENSG00000019995	3.099259	3.211818	2.8816599999999997	3.2423740000000003	3.314825	3.401321	3.3413519999999997	3.314599	3.244077	3.2347919999999997	3.411435	3.3399730000000005	2.9942830000000002	3.367118	3.3517580000000002	3.470051	3.3520589999999997	3.4020589999999995	3.417443	3.4640690000000003	3.4156449999999996	3.5431410000000003	3.4247339999999995	3.336849	3.336876	3.093725	3.5813349999999997	3.251985	3.3261839999999996	3.2998019999999997	3.380954	3.425146	3.2921300000000002	3.064762	3.201723	3.072535	3.064077	3.055975	3.2799440000000004	2.823011	3.1050459999999998	3.15646	3.372182	3.329422	3.196269	3.3254550000000003	3.003167	2.907571	3.042727
ENSG00000020129	3.7120539130651005	3.7043564672708795	4.05963999114399	3.64281739462277	2.84123134756312	3.2103789981283506	3.01228498830298	3.1605996249434	3.05256794653296	3.2071403022809304	3.12907649476094	3.19979985025649	3.4064203320947795	3.2675094435845398	2.9672749256614797	2.9875186688100897	2.87517621304972	2.96288223262321	3.2655599205690002	2.9086738222335	3.34963800437056	2.84966606272227	3.31296581371821	3.13317103113537	3.15243413839968	3.28149644341236	3.43353674219363	3.41726059028171	3.11179747476745	3.16110498141444	3.12147793772654	3.3993076650726604	3.5703771699700404	3.80143060066706	2.4826582371507797	2.6745718492400603	3.35501095488946	3.6462177266603	3.2320271369695	3.99383488493174	3.4674902640928797	3.21696922889157	3.1553119485210495	3.17459881756696	3.3490461231562696	3.18235800100544	2.7571214096273704	2.80488390258735	3.65021231882949
ENSG00000020256	2.783286	2.675293	2.527401	2.600972	2.6407279999999997	2.59888	2.515199	2.532494	2.487188	2.711611	2.509678	2.454071	2.5527130000000002	2.8199509999999997	2.8118819999999998	2.788259	2.8561549999999998	2.489888	2.919724	2.6953840000000002	2.837743	2.643104	2.952054	2.556478	2.467788	2.5128150000000002	2.74848	2.5816779999999997	2.699776	2.786342	2.7236860000000003	2.836271	2.907575	2.8449310000000003	2.024377	2.085661	2.364984	2.7694959999999997	2.718805	2.4912400000000003	2.712278	2.621547	2.733759	2.699607	2.61758	2.5177709999999998	2.3439650000000003	2.201819	2.495118
ENSG00000020426	2.981792	2.997456	3.007305	2.953761	3.6133230000000003	3.197454	3.2109400000000003	3.060981	3.005327	3.140987	3.3609440000000004	3.311635	2.79386	3.107582	3.545899	3.135478	3.4686790000000003	3.194756	3.217717	3.374935	3.034045	3.884753	2.920737	3.157403	3.318401	2.892083	3.077204	3.287268	3.105851	3.067746	3.163035	3.225722	2.96402	2.719598	4.171805	3.485959	2.948024	2.936691	3.110609	3.0332310000000002	3.245152	2.8825	3.24425	3.2121630000000003	2.838778	3.095554	3.1147139999999998	3.1365279999999998	3.305815
ENSG00000020577	0.8022433000000001	1.260701	1.299658	0.8297049999999999	1.076314	1.223973	0.8262933000000001	0.791844	0.8030708000000001	1.065114	1.187059	1.158181	1.023984	0.7017207	1.279572	0.9615559000000001	1.602718	1.462184	1.147278	1.2650649999999999	0.8260763000000001	1.524183	0.9153421	1.04087	1.19983	0.8473504999999999	1.087803	0.618919	1.026006	1.143566	1.138519	1.6617549999999999	0.9610071	0.7487979	0.9830066999999999	1.111703	0.7643350999999999	1.126374	1.365693	1.7032209999999999	0.5723619000000001	1.046957	1.033228	1.0698459999999999	0.7593426999999999	0.8318416	0.526609	1.1563649999999999	1.7062580000000003
ENSG00000020922	3.668575	3.7921129999999996	3.4180379999999997	3.5205330000000004	3.7269930000000002	3.926253	4.104384	3.9975980000000004	4.0057849999999995	3.957931	3.873164	3.770092	3.56039	3.9557300000000004	3.943913	3.808193	3.836011	3.906648	3.753565	4.040775	3.926801	3.652271	3.718657	3.77135	3.850455	4.00366	3.9359599999999997	3.4686550000000005	3.7612449999999997	3.924151	4.047169	3.5610470000000003	3.633229	3.498815	3.2288799999999998	3.4632680000000002	3.7519669999999996	3.583843	3.6169510000000002	3.5643480000000003	3.1807369999999997	3.893411	3.958603	3.92444	4.111063	3.979457	3.3382300000000003	3.4665019999999998	3.595689
ENSG00000021355	2.664747	2.731118	2.369079	2.781101	3.117786	2.871626	2.763101	2.744051	2.764607	2.990402	2.843276	2.632191	2.568088	2.713821	2.303594	2.626852	2.830666	2.875689	3.427985	2.852903	2.821213	3.232272	2.7696490000000002	2.82769	2.730672	3.110102	2.570103	2.476739	3.0356349999999996	2.8754459999999997	2.841243	2.92382	2.699335	3.021447	2.865832	2.8595639999999998	2.43091	2.6209130000000003	3.136082	2.6360810000000003	3.765896	2.512421	2.556057	2.71429	2.198384	2.386939	2.2846900000000003	2.455057	2.613293
ENSG00000021574	3.45719729833478	3.56521932814008	3.68410907300215	3.5134061700042998	3.7454210915371	3.60181034801777	3.78418971003146	3.67625463130225	3.7687257484122996	3.65563978308597	3.6746938689568402	3.5811140117553903	3.3884834826361097	3.73666626278169	3.9556992620027103	3.7531452577665605	3.91966195014948	3.676811793768	3.64412924996812	4.03298345076465	3.85266858637788	3.6598496232686095	3.8989228987912594	3.80622754250513	3.69650413461746	3.5026351912422595	3.83660688203618	4.08244870779317	3.8297774124116404	3.73540550528477	3.80247624473565	3.0504159356075298	3.3992891182440497	3.4596834451100804	3.51978882832743	3.4167664025619797	3.3467765655713904	3.3064784066764106	3.2806695364406697	3.6957588907603105	3.2376600609580497	3.57848896137852	3.79184454994792	3.7037264265177297	3.94893786578041	3.7068663947656297	3.40739099961368	3.5335499825005603	3.43993773409335
ENSG00000021762	1.3315540000000001	1.2550430000000001	1.042546	1.7471709999999998	1.357237	1.6136840000000001	1.246564	1.275983	1.405102	1.19065	1.695789	1.6418119999999998	1.439394	1.7954869999999998	1.424045	1.630889	1.694741	1.456167	1.381	1.582092	1.389649	1.6674349999999998	1.663529	1.653943	1.517542	1.461092	1.566324	1.6885270000000001	1.5171219999999999	1.340355	1.387608	1.345124	1.584755	1.821953	1.131145	1.234832	1.497399	1.5262719999999999	1.818929	1.180366	1.763993	1.223822	1.531498	1.584303	1.595781	1.53956	1.372192	1.373669	1.535383
ENSG00000021776	3.958501	3.807275	4.012256	3.773565	3.733847	4.072723000000001	4.1239300000000005	4.0153669999999995	3.968464	3.9430440000000004	4.093191	3.9768410000000003	3.816812	4.079708999999999	4.287916	4.105498000000001	4.312895	4.279198	4.17124	4.291135	4.128071	4.491562999999999	4.081643	4.297244999999999	4.096677	3.9505120000000002	4.121097	3.9989510000000004	4.086275	4.124916000000001	4.18745	4.022684	3.924171	3.763261	3.7982379999999996	3.4340080000000004	3.752964	3.8441300000000003	3.8623339999999997	4.091083	3.8044519999999995	3.922069	4.205782	4.002492	4.04635	3.9870970000000003	3.231415	3.3468449999999996	4.0037709999999995
ENSG00000021826	1.52474909519914	1.53931141454523	1.5388839164986297	1.8387265444997298	1.15200367477475	2.13695078448219	1.7356819873808202	1.6530436170761498	1.6134593701950402	1.6217766939598701	1.76571604893089	1.6905599301194298	2.38772606314613	2.01818810868056	2.12465836120055	1.83519897903991	1.49651244298227	2.0909968410220503	1.49458061631375	2.5732028421899904	1.6328993570606003	0.635992770384668	2.1444329735286902	1.83501710121327	1.66303733039888	2.3209382064923303	2.56060153944467	1.2010903791099399	2.64042626943439	1.99603516288598	2.20147233441114	2.16823209643512	1.82192339992889	1.28853112928935	0.652187467149506	1.69770612534547	2.04111334462323	1.8192690809496	2.24930214231944	1.03129803789703	1.58859255082846	2.10667636111969	2.23924686034487	2.34424619573518	2.23437208461974	1.90719684743953	1.87706188477648	1.8945169529631498	2.32350650469261
ENSG00000022267	3.732375	3.723607	3.576832	3.812318	1.8567650000000002	3.846349	3.235949	3.231264	3.6278330000000003	3.589964	3.4132519999999995	3.807894	3.5628660000000005	3.5438050000000003	3.669804	3.06995	3.681973	4.945767	3.713345	3.668011	3.8919639999999998	3.722784	3.832279	3.507624	3.142433	3.329738	3.9117919999999997	3.034027	3.9471010000000004	3.496403	3.7084580000000003	3.837731	3.9230150000000004	4.011111	3.00083	3.7160349999999998	3.398912	3.814165	3.20712	2.5068509999999997	4.409012000000001	3.890111	3.2006799999999997	3.5290480000000004	3.731736	3.6003879999999997	3.903194	3.642747	3.758604
ENSG00000022277	3.8910730000000004	3.778076	3.958338	3.686617	3.964008	4.013724	3.781558	3.8216650000000003	3.77987	3.8994449999999996	3.854639	3.817337	3.9958720000000003	3.8475010000000003	3.8355300000000003	4.04101	3.8321739999999997	3.8775209999999998	3.826576	3.735214	3.894774	3.970074	3.887337	3.851433	3.838579	3.9234440000000004	3.847511	4.013437000000001	3.8604309999999997	3.825542	3.8558160000000004	4.080558	3.863539	3.683786	4.001475	3.9294519999999995	3.803835	4.066177	3.9119370000000004	4.251782	3.8999040000000003	3.7922580000000004	3.857903	3.8381559999999997	3.836295	3.7271330000000003	3.6270620000000005	3.688244	3.8570830000000003
ENSG00000022556	3.3125989999999996	4.218383	3.7161150000000003	4.068454	3.488671	4.718577	1.061698	2.744642	4.784548	3.5261669999999996	0.4619606	4.452093	2.8197520000000003	3.911549	0.3981665	1.172153	0.2411355	3.5350129999999997	4.139931	4.5782099999999994	5.064312999999999	4.2234940000000005	4.946322	5.11463	3.4568559999999997	0.02982786	3.9634129999999996	0.41678190000000004	4.588856	4.1268199999999995	3.897033	0.15942579999999998	4.059342	4.191336	0.5227931	0.2879659	0.2826606	4.335362	5.260542	0.3392857	3.928807	4.837758	4.8434230000000005	4.9253919999999995	3.7429930000000002	3.4979720000000003	0.9361027	0.1860068	4.478496
ENSG00000022567	2.229819	2.37843	2.261921	2.200871	2.2245880000000002	2.0244560000000003	2.074577	2.050536	1.9647130000000002	2.140193	2.256128	2.114122	2.235403	1.960764	2.51557	2.267629	2.348375	1.9629560000000001	2.095471	2.493416	2.2079150000000003	2.366432	2.473624	2.406029	2.26376	1.8771400000000003	2.2791580000000002	2.734209	2.168723	2.183854	2.0772150000000003	1.9649419999999997	2.350654	2.382628	1.954732	1.942839	1.999373	2.195498	1.996632	2.022827	1.807812	2.214629	2.228781	2.034037	1.818214	2.047582	1.671655	1.8279509999999999	2.414104
ENSG00000022840	5.150993	5.127294	5.086678	5.072546	5.142369	5.101261	5.1703529999999995	5.04246	5.0415339999999995	4.898777	5.086362	5.108272	5.023413	5.091718	5.4257040000000005	5.058242	5.26532	5.2088470000000004	5.137404	5.249605	5.202849	5.374937999999999	5.064495	5.065216	4.9543099999999995	4.871256	5.2218860000000005	5.119743	5.129119	4.998676000000001	5.13952	5.020415	5.2938	5.128113	5.020569	4.959023	4.9034580000000005	5.009323999999999	5.2976220000000005	4.8210809999999995	4.847649	4.979696	5.138974	5.215625	5.071537999999999	5.130932	4.758978	4.76154	5.260393
ENSG00000022976	2.165326	2.074979	1.8269529999999998	2.074505	1.668296	1.8753229999999999	1.9618919999999997	2.016859	2.041766	2.046696	1.976618	2.061282	1.928348	2.016439	1.529909	1.785293	1.6226770000000001	1.636932	2.06485	1.902457	1.8529959999999999	1.596795	1.948753	1.667301	1.9116	1.9189180000000001	1.763859	2.001637	1.8643990000000001	2.037241	1.963902	2.004579	2.172878	2.068756	2.025561	1.7822220000000002	2.039641	2.109197	1.923976	2.310854	2.178305	2.030871	1.9451200000000002	1.9878069999999999	1.7920200000000002	1.946332	2.134223	1.986491	1.8147939999999998
ENSG00000023041	4.0706739999999995	4.093005000000001	4.154580999999999	3.855975	3.2655540000000003	3.183352	3.788674	3.6944589999999997	3.3539589999999997	3.5959160000000003	3.433728	3.684191	3.280386	3.4908699999999997	4.009532	3.371557	3.232955	2.994927	3.7154199999999995	3.7443779999999998	3.172948	3.055324	3.195134	3.248759	3.5426860000000002	3.303548	3.2488669999999997	3.9430940000000003	3.4002769999999995	3.71096	3.616101	3.6094120000000003	3.737191	3.723295	3.812493	3.8809910000000003	3.439855	3.340069	2.860187	3.7603459999999997	3.7140239999999998	3.6458129999999995	3.1996599999999997	3.199847	3.511575	3.540335	3.9450010000000004	3.8875699999999997	3.633296
ENSG00000023191	2.690601	2.616967	2.5704759999999998	2.538182	2.517266	2.335427	2.417659	2.484486	2.358425	2.476784	2.433464	2.450698	2.958644	2.628307	2.825924	2.619801	2.683119	2.303318	2.5553619999999997	2.210677	2.389158	2.596082	2.541611	2.367308	2.569841	2.47403	2.430573	2.915365	2.4499	2.4769970000000003	2.328961	3.0274080000000003	2.7018590000000002	2.661295	2.521482	2.2314990000000003	2.65291	2.908023	2.8978900000000003	2.944721	2.6259259999999998	2.541511	2.887495	2.697316	2.580095	2.506972	2.488066	2.343777	2.547857
ENSG00000023228	3.53473565117767	3.4618813161698996	3.71311925457996	3.4748531617992504	3.79286929646067	3.63782499926342	3.76427395038224	3.7294051873401295	3.47662169990791	3.6067705064510296	3.7805656083362598	3.7274117981823798	3.53190718638052	3.86964468736609	3.79431110009931	3.68723618100842	3.4001194753390496	3.7808330826563705	3.6156536295962898	3.7506410650530295	3.82687921809259	3.96188339074256	3.56193929479212	3.6529468278776096	3.5760689827203898	3.65248875453431	3.6527002190980697	3.53500110170201	3.71164747859574	3.6156644018079103	3.8166152756611096	3.42288446012568	3.5134101817715497	3.41854999140158	3.2199487256932997	3.18251601223796	3.52489094241669	3.41169338365068	3.62781441766251	3.5004607495396205	3.5720946408496803	3.5066673580319905	3.64809707037366	3.6149229482468397	3.77129500109763	3.6988704969065695	3.06692756127217	3.1723728302292105	3.69881762977407
ENSG00000023287	3.8472660000000003	3.8802790000000003	3.6477129999999995	3.8661239999999997	4.37159	4.307491000000001	4.494658	4.326264	4.441186	4.141157	4.479035	4.353747	3.7929980000000003	4.2947370000000005	4.633333	4.48799	4.5427480000000005	4.344418	4.276773	4.476647	4.386495	4.658892	4.297291	4.39325	4.2518650000000004	4.105186	4.438866	3.971696	4.198581	4.275203	4.3132790000000005	4.038282	3.960021	3.813529	4.816202	4.508319999999999	3.7204230000000003	3.7245730000000004	3.9569970000000003	3.7973	3.625104	4.346736	4.370747	4.271262999999999	4.432726000000001	4.560398	4.53838	4.399807	4.041951999999999
ENSG00000023318	3.320951	3.488867	3.665058	3.329335	4.084896	3.830076	3.8618580000000002	3.7409269999999997	3.6746830000000004	3.5699970000000003	4.016293	3.885735	3.633572	3.845442	4.1503309999999995	3.882843	3.950335	3.951692	3.756703	3.983186	3.703522	4.281443	3.670064	4.05915	3.803557	3.751761	3.744507	3.6522650000000003	3.8003379999999995	3.7743519999999995	3.7709349999999997	4.048833999999999	3.5664	3.4161269999999995	4.563344	4.313811	3.7825089999999997	3.5830290000000002	3.858717	3.6641809999999997	3.8157989999999997	3.831371	3.7524300000000004	3.732485	3.9273300000000004	3.909121	3.9395269999999996	4.13401	3.687464
ENSG00000023330	4.33318113615681	4.36396348185252	4.65941849679098	4.5374815553041605	4.04577212761841	4.35398501704392	4.2637838974415	4.27167705572893	4.23383884459794	4.13253016706685	4.441449240258099	4.411816670410531	4.4864377235498605	4.60889756628567	4.421693946499929	4.19118309426465	4.0362752356211	4.40231767643113	4.34926182318068	4.45111905915662	4.5563573523694805	4.52153468489423	4.339525123702851	4.340957522804	4.38721168923267	4.15987853713014	4.3768132922546	4.3126417744227	4.37933211783924	4.13321224533954	4.27213404279063	4.312791505267549	4.410588954222519	4.38000464933976	3.0666202783966403	3.56407920630606	4.39607811094628	4.54294376556597	4.56761817499463	4.30491066912911	4.59463486680413	4.26781183084854	4.25285508763107	4.32429673288038	4.56426374755919	4.45683206236837	3.00546947120489	3.51762245771527	4.4774893451409605
ENSG00000023516	2.821254	2.8681419999999997	2.882389	2.701632	3.1051290000000003	2.790628	2.981981	2.902796	3.093352	2.91815	2.922784	2.844437	2.806092	2.9664479999999998	3.121453	3.030714	2.957914	3.014222	2.905875	3.1809060000000002	3.0664119999999997	3.0099970000000003	2.985564	3.034007	2.913966	2.843906	2.9315860000000002	2.672504	2.949132	3.043957	2.921465	2.464596	2.758154	2.818993	2.221659	2.364343	2.5571639999999998	2.715765	2.7981700000000003	3.031787	2.5383139999999997	2.882475	3.05246	2.894489	3.161618	3.031244	2.1452310000000003	2.546289	2.75841
ENSG00000023572	2.1253898835730403	2.03288142645202	2.27389680387343	1.7987387862781	1.7128590500369998	1.56754012121654	2.0818752836728	1.9739765337021202	1.62151789969924	2.0139184188311003	1.91671483470289	1.8934795645516203	1.72857335544411	1.75160236505378	2.50279806914499	1.56660600310315	1.51820684089871	1.49050273512548	1.5556388003328299	1.98694986415162	1.5481064385596799	1.9827368212931	1.3633362687493	1.7023568458742602	1.9516429690618	1.7155878846053298	1.56709636284906	1.9443550469889501	1.4061594222288	1.62956756800268	1.7916006575000603	1.6239082391147501	1.89984422523534	1.89741813368179	2.1442737891710504	2.32565542554296	1.7387498509591999	1.8231528848938798	1.7655017247193998	1.9073249756413502	2.1208291209142103	1.5786446125245	1.69896904506028	1.6751854094185599	1.6173986420718798	1.9233308583233202	1.8437012354753302	2.18354618589181	2.39704001664297
ENSG00000023608	2.421062	2.663956	2.276042	2.582744	3.002797	3.4730870000000005	2.705231	2.636056	2.66391	3.112963	2.820713	2.72054	2.365512	2.8622509999999997	2.8924830000000004	2.949801	2.651431	2.540053	2.987637	2.733318	2.6976419999999997	2.849984	2.695679	2.770241	2.760707	2.814127	2.8164130000000003	2.654036	2.937498	2.858886	3.075386	4.25575	2.768714	2.2632209999999997	3.4538290000000003	3.0258689999999997	2.676296	2.564874	3.2604919999999997	2.2314130000000003	2.873152	2.728426	2.756623	2.792719	2.604968	2.58003	3.1135990000000002	2.9712669999999997	2.512645
ENSG00000023697	3.650784	3.5271809999999997	3.0634349999999997	3.6964309999999996	3.3985260000000004	3.857821	3.62965	3.7389010000000003	3.6771480000000003	3.9793160000000003	3.314807	3.421938	3.7139330000000004	3.857681	3.0451349999999997	3.691951	3.672093	3.206074	3.903882	3.5869150000000003	4.0009239999999995	2.9981970000000002	3.901188	3.61651	3.5143440000000004	3.818104	3.688823	3.502397	3.5374410000000003	3.9744610000000002	4.062989	3.488725	4.077177	3.7920529999999997	3.4458599999999997	3.5933940000000004	3.483056	4.016998	3.620222	3.2158830000000003	4.009517	3.61807	3.536653	3.636157	3.8923019999999995	3.603367	4.025993	3.749392	3.2301040000000003
ENSG00000023734	7.296696000000001	7.221425999999999	7.2087270000000006	7.035678999999999	7.220573	7.228464999999999	7.271989	7.112467999999999	7.117019	7.158449000000001	7.091375	7.216788	6.956073	7.259734	7.494298	7.062123	7.099364	7.217035000000001	7.09549	7.319933	7.288714	7.409459	7.0150179999999995	7.044952	7.161598	6.907926	7.128430000000001	7.063664999999999	7.179226	6.984128	7.306685000000001	7.0281	7.124469	7.011017	7.181208	7.078299	6.881303	7.029089	6.9819949999999995	7.123628999999999	7.243561	6.995272999999999	7.150902	7.211749	7.386496000000001	7.288842	6.969997	6.929819	7.2256789999999995
ENSG00000023892	1.9539849999999999	1.6961529999999998	1.627016	1.9483240000000002	2.572902	2.132511	2.0340849999999997	1.8992060000000002	2.142441	2.201223	2.0623099999999996	2.014964	2.191392	1.532084	1.9941630000000001	2.099254	2.6188759999999998	2.0388490000000004	1.954302	2.0715689999999998	1.884613	2.426463	1.8770229999999999	1.945616	2.172416	2.272968	1.798482	2.654475	1.958509	2.191467	2.091988	2.739497	2.316043	1.9135400000000002	3.006249	2.276836	2.565283	2.0270580000000002	2.840761	2.259442	1.5325280000000001	1.999929	2.249476	2.305618	1.783073	2.142212	1.998888	2.150791	2.310604
ENSG00000023902	2.80299071926086	2.6165176465773903	2.58228118646858	2.6253631147347596	2.49230727097111	2.48916254707832	2.47941218511034	2.52806935386598	2.62851659985587	2.4830759262474102	2.42841933572438	2.7620039668046097	2.6300330024716803	2.9175700532953597	2.7984995483601005	2.40867315532296	2.42159336615885	2.05839131562458	2.6738319417634	2.61495684897113	2.4676518850059903	2.4518592049660497	2.45666209140313	2.36677802490579	2.19152343674815	2.45450013905687	2.25505310436292	2.89596032358896	2.18618501576624	2.42929245627276	2.3850615234573302	2.3954288116263	2.8582748194071503	2.8133787467689597	2.94165288648616	2.8897888770205897	2.3844968345695094	2.6897884870097797	2.24159271949756	3.07577887311728	2.7412403685219706	2.46650354902845	2.4004519840722702	2.42334965406339	2.6303568178399	2.63582346771719	3.05475922783584	2.6767941687762797	2.71019944681298
ENSG00000023909	2.6207906043963103	2.65994072605702	2.9862031138568503	2.4940496800223197	2.69464369130359	2.5449238277842303	2.7649755039858697	2.6413473600183703	2.49388613688138	2.68499654199808	2.57419989929383	2.42108021849767	2.1846286810166897	2.4015656153121903	2.9177156110638602	2.30281230112641	2.76807409130942	2.31877041458518	2.6668992483646603	2.835068025793	2.45987402344755	2.83557645287005	2.23665852464083	2.46639322465241	2.76182285405541	2.2586299518378197	2.45972097941032	2.71825010018172	2.7148811091089904	2.58990743283157	2.69754941125987	2.2344949666576497	2.5352355206046497	2.44578916077102	2.9559152438526404	2.8262548920975696	2.2756213462500803	2.17557121238658	2.51205265924988	3.3624368918897	1.87427613944104	2.45407324743869	2.60935672274932	2.7299377073393196	2.47946846520163	2.59263058186483	2.31375966992789	2.7179326696732002	2.55927208824692
ENSG00000024048	2.662156	2.7485459999999997	2.666195	2.6623919999999996	2.830418	2.910042	2.889102	2.83144	2.834782	2.727174	2.9444630000000003	2.799249	2.6154759999999997	2.73523	3.064689	3.012332	3.1293889999999998	2.999858	2.875372	2.968524	2.744243	3.130391	2.9304040000000002	3.01753	2.910417	2.51045	2.985216	2.715912	3.045203	2.9809189999999997	2.832112	2.921066	2.6058220000000003	2.6209029999999998	2.664598	2.509984	2.507268	2.503445	2.7560029999999998	1.996989	2.616349	2.889521	2.8243110000000002	2.719147	2.702407	2.695271	2.5341970000000003	2.594382	2.816711
ENSG00000024422	2.447463	2.3692729999999997	2.112978	2.706305	2.1647849999999997	3.3514230000000005	2.487262	2.5902580000000004	3.08007	2.5578380000000003	2.831152	2.84425	2.7957240000000003	2.858915	2.338564	3.0894369999999998	2.789181	3.337969	2.799219	2.646057	3.0209669999999997	2.032482	3.304857	3.061213	2.118221	2.756373	3.3176379999999996	1.7340939999999998	3.046682	2.644309	2.854926	3.426199	2.515501	2.884477	2.008179	2.502894	2.843785	2.967987	3.0500529999999997	1.668754	2.9559919999999997	3.150064	2.9855560000000003	3.373647	2.768755	2.7265770000000003	2.715836	2.594408	2.67347
ENSG00000024526	3.88396546069065	4.013102181502701	3.58106794150005	3.94862178220125	4.31115911904271	4.24411242919345	4.34244331339576	4.22551374982641	4.1436979092940405	4.439942552664469	4.1033915396686895	3.9849273010025095	3.90674809549508	4.28469959137227	4.09118372429837	4.14604878405582	4.31612341743865	4.16639004753861	4.36201905253703	4.45605789371205	4.10885406232612	4.70563544606497	3.7918005494691895	4.14980902769982	4.3789032815343605	4.03626421688308	3.95458555837469	4.15309705541184	4.076748414540391	4.336904630244491	4.36620968637323	4.00223556753149	4.11464087094126	3.6509907149880694	3.56676118506867	3.63997716465541	3.68418437282878	3.8840275587413102	4.029401562579009	3.0521203273157798	4.10167601043832	3.9146038122808795	3.99047003961734	3.87139314409495	4.2134067958767405	4.09702687417422	3.34879689330585	3.5661917091310205	4.12595113778463
ENSG00000024862	3.099209	2.998652	2.910901	2.917275	2.894766	3.2367209999999997	3.072532	2.9887610000000002	3.108564	3.19443	3.008473	3.087785	3.059157	3.266342	3.008114	3.200688	2.9805	2.96844	3.08833	3.1632700000000002	3.119205	3.028114	3.1911509999999996	3.055669	3.113676	3.126913	3.226588	3.0078560000000003	3.103703	3.210615	3.220726	3.204418	3.180609	3.085907	2.7497	3.252149	3.2257990000000003	3.0998040000000002	3.129195	2.997313	3.24021	3.0215810000000003	2.798748	2.912355	3.1581040000000002	3.118435	3.2813760000000003	3.127222	3.243667
ENSG00000025039	2.102267	2.4113569999999998	2.426711	2.607992	3.300938	2.9359189999999997	2.710676	2.744995	2.805568	2.757919	2.900016	2.812636	2.4668240000000003	2.6224060000000002	2.838212	2.2012970000000003	3.2125369999999998	2.697682	3.038464	2.876074	2.8921349999999997	4.199592	3.069329	3.249209	3.181865	2.6033180000000002	2.6847939999999997	3.205835	3.045992	2.661825	2.733595	2.578116	2.695287	2.7869029999999997	3.034457	2.6730389999999997	2.4222799999999998	2.702697	2.943717	2.018022	2.969578	3.0238560000000003	2.7980009999999997	2.6990439999999998	2.965026	2.911724	2.359934	2.773455	2.807248
ENSG00000025156	3.4811620000000003	3.427908	2.964801	3.59049	3.5220559999999996	3.4950669999999997	3.592105	3.559958	3.510568	3.8688839999999995	3.459964	3.4937949999999995	3.626612	3.9081300000000003	3.249628	3.748703	3.078535	3.36061	3.633518	3.63392	3.5896269999999997	3.529956	3.7773	3.469524	3.654524	3.680758	3.4925610000000002	3.3162160000000003	3.4980860000000003	3.592939	3.5708620000000004	3.826249	3.4338010000000003	3.489692	3.562932	3.4563059999999997	3.4019800000000004	3.767122	3.3200260000000004	2.9536439999999997	3.6107339999999994	3.676244	3.4053620000000002	3.388902	3.5856730000000003	3.438844	3.775211	3.5629839999999997	3.426967
ENSG00000025293	3.912376	3.831546	3.370772	3.876988	4.406568	4.382251	4.188773	4.063842	4.307963	3.95514	4.233094	4.137553	3.89621	4.202463	4.08031	4.262025	4.257096	4.31856	4.226014	4.142507	4.306465	4.456797	4.363765	4.274858999999999	4.077526	3.9726760000000003	4.485297	3.8433129999999998	4.280307	4.148063	4.319819	4.062258	3.9867589999999997	3.904405	4.286907	4.021927	3.779179	3.834857	4.005544	3.0674900000000003	3.911104	4.268084	4.274844	4.278148000000001	4.258158	4.311827	3.96078	3.88121	3.884956
ENSG00000025770	4.340707	4.2411010000000005	4.629829	4.389643	3.962674	3.9211419999999997	4.1432459999999995	4.20351	3.8991589999999996	3.890824	4.192233	4.247776	4.27679	4.288082	4.302084	3.8326	3.9639839999999995	4.139888	3.989899	4.091234	4.059908999999999	4.066488	4.001047	3.998035	4.07597	4.036968	3.999918	4.325856	3.9719910000000005	3.863196	3.982775	4.096166	4.163405	4.343579	4.06775	4.008104	4.176076	4.160906	4.187755	4.3588309999999995	4.299293	4.07215	4.0290919999999995	4.044364	4.190497	4.131444	3.83685	3.8761019999999995	4.298679
ENSG00000025772	4.829077	4.717168	4.737474	4.6112269999999995	4.622408	4.159692	4.457083	4.524385	4.2855360000000005	4.614896	4.612194000000001	4.630692	4.74268	4.5919099999999995	4.505064	4.393962999999999	4.617665000000001	4.459504	4.452230999999999	4.554149	4.507079	4.653544999999999	4.176806	4.074331	4.212035	4.467409	4.3718699999999995	5.003998	4.296682	4.38376	4.420642	4.896764	4.786308999999999	4.621275	4.714912	4.546229	4.750421	4.8741330000000005	4.7766660000000005	4.633726	4.479009	4.590235	4.648630000000001	4.686964	4.26778	4.3326970000000005	4.168832	4.3563279999999995	4.889783
ENSG00000025796	4.002436	3.884901	4.063958	4.029119000000001	4.383234	4.17124	4.217768	4.075835	4.237015	4.052841	4.398692	4.339822	3.751237	4.081828	4.580587	4.334836	4.175529	4.033538	4.158974	4.120368	4.077026999999999	4.293988	4.145005	4.281117	4.281305000000001	3.838347	4.108849	4.1469830000000005	4.133369999999999	4.200057	4.336984999999999	4.118162	4.132479	4.0327470000000005	4.537095	4.361509	3.9621769999999996	3.848638	3.981326	3.864462	3.614939	4.166511	4.207134	4.154595	4.19798	4.30019	4.1054010000000005	4.433699	4.142624
ENSG00000025800	4.35087290448309	4.33128178427894	4.52049342540898	4.32073252563698	4.62729662057716	4.746753757079991	4.56778192010775	4.4511052379442	4.47472546689786	4.3889328280163	4.7070756100434	4.70301288664108	4.30660182749983	4.76966699063654	4.822496126143441	4.57378263140375	4.65258152177963	4.78324919744764	4.59109541273383	4.59980649036749	4.6603235199067	4.85669239978479	4.560911492089129	4.62051951346884	4.567962714676701	4.39202011701994	4.77058763105261	4.35614661458368	4.69873045425404	4.464275333913889	4.683747825573089	4.47407451990594	4.4197436908617505	4.34408397157842	4.82949902700296	4.623420503617361	4.29649728170544	4.26843018335692	4.6407792288162595	4.2296270692952795	4.20201124691048	4.5707294617309095	4.66046253530414	4.71420942275411	4.6106754837774595	4.63715638500637	4.51193069160948	4.3067584919259305	4.49315967515997
ENSG00000026025	4.333004	5.180973000000001	4.864318	5.766192	5.611136	6.211332	4.510523	4.615053	6.228054	4.762015	5.495807	5.831898000000001	6.155327	5.488151	5.375235	7.036886	5.845518	5.125991	5.788028	4.512261	5.158053	4.914823999999999	5.396339	5.53474	4.8453919999999995	5.085913	4.785303	3.0587169999999997	5.644819	5.140973000000001	5.588533999999999	6.193501	4.224298	5.680987	5.505401999999999	6.551687	5.722425	5.545824	4.521768	4.280354	5.968941	5.526333	6.5351669999999995	7.056714	6.504412	5.970882	6.375145	6.5950940000000005	6.145926
ENSG00000026103	1.26491	1.2478799999999999	1.231525	1.285038	0.2931316	1.5956489999999999	0.9333385000000001	1.020354	1.256191	1.467777	1.313696	1.313441	1.668723	1.478504	0.9975504999999999	0.8942473	0.6292121999999999	1.411814	0.6853349	0.9075186	1.007931	0.5154442	0.7664097	1.0274780000000001	0.5042498	1.013046	1.1194979999999999	0.48104540000000007	1.21446	0.8836985999999999	1.105646	1.430289	0.7968357	1.210566	0.4758875	1.506981	1.3171620000000002	1.1439840000000001	1.653977	1.364451	1.39046	1.353077	1.007102	1.2097200000000001	1.4313790000000002	1.371305	1.1877440000000001	1.678793	1.6910439999999998
ENSG00000026297	1.269919	1.336436	1.391541	1.403656	1.856999	1.50739	1.450619	1.589624	1.5433629999999998	1.392021	1.593993	1.485909	1.59714	1.501072	1.478616	1.808455	2.017296	1.836975	1.676259	1.314132	1.526571	1.7200799999999998	1.908177	1.799135	1.744541	1.583642	1.786071	1.526263	1.712241	1.652571	1.430041	1.630874	1.596236	1.4485940000000002	2.397918	1.6409779999999998	1.446608	1.8453560000000002	1.9374529999999999	1.791639	1.665315	1.670753	1.471375	1.491683	1.342658	1.422857	2.1732419999999997	1.8135130000000002	1.252254
ENSG00000026652	2.387869	2.616158	2.5746439999999997	2.681578	2.376704	2.4845599999999997	2.482054	2.463346	2.63605	2.509383	2.702953	2.4849	2.585884	2.478466	2.587825	2.511117	2.551891	2.316216	2.452799	2.5954080000000004	2.613796	2.302436	2.751897	2.652606	2.556167	2.402714	2.661522	2.532437	2.55177	2.632519	2.431568	2.58157	2.599382	2.794822	2.36355	2.426668	2.46988	2.600333	2.281125	2.0483	2.487321	2.72136	2.4865779999999997	2.5044020000000002	2.4108389999999997	2.426508	2.775075	2.576664	2.315719
ENSG00000027001	2.630118	2.519752	3.177779	3.087943	3.225669	3.1714330000000004	3.12804	3.1058689999999998	3.014084	3.24663	3.23237	3.241635	3.427115	3.187586	3.2805720000000003	3.1224819999999998	3.132215	3.1384529999999997	3.266247	3.3865309999999997	3.439483	3.632264	3.3105860000000003	3.289257	3.238876	3.188899	3.204597	3.4651919999999996	3.183026	3.054941	3.330875	3.249109	3.225066	3.272811	2.8078830000000004	2.76511	3.3808870000000004	3.3203120000000004	3.228214	3.181549	3.564736	3.041095	3.3235050000000004	3.244668	3.505889	3.297905	2.52557	2.882572	3.2126419999999998
ENSG00000027697	3.6958599999999997	3.836006	4.118893	3.6575879999999996	3.5164050000000002	3.6284680000000002	3.545433	3.472825	3.6251330000000004	3.6248699999999996	3.706317	3.755214	3.6662019999999997	3.687155	3.6152919999999997	3.5547160000000004	3.365509	3.4983230000000005	3.359136	3.465864	3.515244	3.4842690000000003	3.544019	3.7730650000000003	3.6031760000000004	3.629895	3.64486	3.4944330000000003	3.580833	3.461726	3.509343	3.8687650000000002	3.524201	3.759621	3.5977360000000003	3.7214650000000002	3.656832	3.5267800000000005	3.502445	4.032127	4.029017	3.655393	3.607057	3.510589	4.258477	3.855455	3.6539599999999997	3.9467800000000004	3.8219629999999998
ENSG00000027847	2.237894	2.1589650000000002	2.500475	2.194544	1.8422610000000001	1.6818009999999999	1.852468	1.8995349999999998	1.758099	1.7337799999999999	1.8641130000000001	1.931584	2.059661	1.9950689999999998	2.0297680000000002	1.8778119999999998	1.6430360000000002	1.9226509999999999	1.7900349999999998	1.923411	1.951516	1.605375	1.928241	1.7889380000000001	1.924132	1.797402	1.912753	2.081706	1.714188	1.6510650000000002	1.712806	1.876811	2.075195	2.1577479999999998	1.851119	1.815464	2.1541639999999997	2.036058	2.2394830000000003	2.5792610000000002	1.9061970000000001	1.958247	1.9298520000000001	1.8374759999999999	1.82883	2.020334	1.7222509999999998	1.8081209999999999	2.221031
ENSG00000027869	1.8091728875126698	1.6098694771931001	1.58873419213996	1.2882225517016102	1.4207340089555702	1.7137628805309901	1.80482745546242	1.84749397664599	1.6843893538236103	1.8090484693672402	1.7586500476154099	1.53146395968544	2.17265011054008	1.4194059024477899	1.45771452877273	1.4177634173491398	1.5981583167754	1.73322116886395	1.71316567755957	1.29982251182643	1.70116641239158	1.13764747074175	1.77479194644168	1.50622503471031	1.34998182031397	1.66249419787779	1.8443977434331797	1.54697265095157	1.93871102221984	1.7025091262304	1.86487412066447	2.1388357058177703	1.93085295250093	1.7302754138431	1.9668365069347302	1.71166882012984	2.20983520513777	2.1853116215723203	2.18542449589911	1.1651560490656698	2.41820811013262	1.79322849241298	1.93996382451222	1.93466389540144	1.8067761779177098	1.7803749916984701	1.94073898596387	1.8659841321008799	1.4578217809056002
ENSG00000028116	3.11342073261064	3.0966974377577996	3.0115652089582903	3.10411936131446	3.23869007654648	3.30775069031121	3.46213824925277	3.27813622079605	3.38332367078437	3.1763703315697	3.23260217403284	3.3101813612226403	3.00856798432421	3.4214278171683596	3.31754654969131	3.1826655384153395	3.33882267274715	3.03176944891743	3.09478921811922	3.2349940431198	3.3897401964717595	3.21651182010847	3.1775454401898098	3.19314390212292	3.14091662463436	3.22661839653287	3.02170619583435	3.00798981532123	3.2158804478014	3.0217198775417797	3.1764929886615403	2.98272270200643	3.20929742778655	3.1599395537309105	3.3499434263307295	3.3077638776779996	3.12990892859598	3.0333392020339303	3.0671692928577	2.8794820888337997	3.4850201975202	3.0660495005865003	3.2903642207043498	3.24330076150618	3.5449668167562502	3.4638554525393	3.1198159634086298	3.1302783489233197	3.3418679310531902
ENSG00000028203	3.19753	3.133115	3.083588	3.2585189999999997	3.507505	3.4336839999999995	3.154147	3.227492	3.3542680000000002	3.261645	3.5537970000000003	3.3963650000000003	3.152973	3.5832910000000004	3.292785	3.276075	2.845357	3.2806830000000002	3.263625	3.164821	3.373212	3.32005	3.374861	3.349942	3.34056	3.161552	3.258876	3.361816	3.276754	3.275825	3.2494490000000003	3.197014	3.1356080000000004	3.2904430000000002	3.174252	3.055365	3.062909	3.2771660000000002	3.1742	3.0027310000000003	3.164584	3.327723	3.427317	3.3070589999999997	3.774182	3.670779	3.035039	3.108136	3.168037
ENSG00000028277	1.104837	1.15458	1.0008569999999999	1.108855	0.8883595	1.4570239999999999	1.3387440000000002	1.3998059999999999	1.583649	1.133142	1.424718	1.3360670000000001	1.105053	0.9601374	1.082327	1.256038	1.230621	1.1515469999999999	1.270933	1.2683790000000001	1.3849280000000002	0.7591901	1.393685	1.1753879999999999	0.9604219999999999	1.296331	1.545248	0.7426414000000001	1.3214540000000001	1.264947	1.243335	1.446423	1.249261	1.488038	1.627861	1.8521150000000002	1.402426	1.179991	1.3775879999999998	0.762495	1.079102	1.734718	1.376592	1.614941	1.036641	1.283355	2.2124759999999997	1.9035490000000002	1.20831
ENSG00000028310	2.754424	2.545452	2.832105	2.50988	2.620159	2.577102	2.586761	2.601257	2.725648	2.6467400000000003	2.73322	2.745561	2.8111189999999997	2.8791740000000003	2.618484	2.59727	2.3849560000000003	2.697142	2.72117	2.4932689999999997	2.607424	2.513643	2.549531	2.400753	2.3293310000000003	2.874012	2.5679689999999997	2.740214	2.502869	2.621724	2.707067	2.748966	2.630082	2.8434880000000002	3.028721	2.840286	2.5654779999999997	2.545359	2.4396310000000003	3.09002	2.373726	2.733806	2.572073	2.554373	2.554679	2.650633	2.8815150000000003	2.688749	2.625261
ENSG00000028528	2.914533	3.11205	3.0256529999999997	2.920125	2.7646830000000002	2.811079	3.029354	3.039581	2.87947	2.926133	3.037482	2.9841889999999998	3.002847	3.148544	3.0356970000000003	2.734887	2.627355	2.951962	2.855666	3.159526	3.063707	2.8517669999999997	2.902453	3.01061	2.923486	2.8963229999999998	2.8321009999999998	2.871324	2.8134759999999996	2.804105	2.900296	2.675375	3.085862	3.1451029999999998	2.4218040000000003	2.7968439999999997	2.833266	2.682415	2.878705	2.70247	2.877415	2.839086	2.843552	2.793044	2.829224	2.897475	2.585722	2.7185740000000003	3.102974
ENSG00000028839	3.374418	3.3539800000000004	3.4103120000000002	3.138513	3.0532939999999997	3.135537	3.352902	3.1483209999999997	3.043873	3.1280740000000002	3.0700369999999997	3.2344459999999997	3.0815509999999997	3.066665	3.254196	3.059445	2.999293	3.152421	2.950153	3.3321389999999997	3.3726870000000004	3.299723	3.1518990000000002	3.112979	3.0455919999999996	2.869367	3.1815580000000003	3.085833	3.117432	2.987269	3.233648	3.10088	3.19322	3.113208	3.655553	3.618723	3.030442	3.116277	2.7899529999999997	2.93249	3.6205010000000004	3.021403	3.0176060000000002	2.966443	3.390479	3.272161	3.5971089999999997	3.5890150000000003	3.38116
ENSG00000029363	4.8123569999999996	4.908918	5.280533	4.599279	4.670198	4.531397	4.97955	4.7901050000000005	4.902099	4.505518	4.982428	5.287605	4.587572	5.264579	5.377036	4.586501	4.425607	4.776966000000001	4.561787000000001	4.920413	5.074769	4.674089	4.557162	4.789295	4.428873	4.872286	4.601252	4.6505529999999995	4.474112	4.520594	4.864741	3.9953309999999997	4.227329	4.433683	4.807862	4.814031	4.055508000000001	3.840689	3.850602	5.254165	3.87307	4.6379269999999995	4.955299	4.72588	5.2390620000000006	5.169258	4.6664449999999995	4.6444160000000005	4.561516
ENSG00000029534	1.171532	1.316044	1.6633310000000001	1.481276	0.8600673000000001	2.139051	1.552722	1.7667220000000001	1.6472650000000002	1.557391	1.417561	1.24237	1.48811	1.900309	1.5273299999999999	1.226304	1.884061	1.3222399999999999	2.072821	2.132357	1.37127	1.395044	1.611579	1.9141	1.8810310000000001	1.7246810000000001	1.8169220000000001	1.171952	1.722998	1.450165	1.4262620000000001	1.118563	1.5080200000000001	1.1745219999999998	1.0134729999999998	1.503641	1.631991	1.5783770000000001	1.6373790000000001	1.437818	1.338135	1.41141	2.054132	1.98731	1.241241	1.652923	0.8875917	1.301834	1.975539
ENSG00000029639	3.5188059999999997	3.499306	3.562908	3.259378	3.054043	3.238464	3.488039	3.282229	3.354688	3.4219150000000003	3.003715	3.072577	3.3068169999999997	2.932531	2.942775	3.047209	3.101506	3.440785	3.318283	3.010396	2.622138	3.4378370000000005	3.0461240000000003	3.081338	3.263664	3.195061	3.018134	2.9873	3.03364	3.175651	3.5498269999999996	3.5303660000000003	3.677253	2.943838	3.8015440000000003	3.5674230000000002	3.510321	3.18817	3.4018339999999996	2.730766	3.474731	3.115493	3.198166	3.100402	3.177962	3.2390950000000003	3.361795	3.341906	3.832161
ENSG00000029725	3.747811	3.743436	3.536275	3.798465	3.850104	3.979167	4.055549	3.891975	4.051933	3.823635	4.080855000000001	3.998829	3.663218	3.993152	4.216889	3.920839	4.03521	4.094069	3.9363660000000005	3.874714	4.046031	4.178932	3.94709	3.9160699999999995	3.885167	3.703899	4.06735	3.7229370000000004	4.043099	3.809938	4.045376	3.8008129999999998	3.813427	3.87545	3.6152269999999995	3.6268019999999996	3.391748	3.507162	3.80398	3.532633	3.7028779999999997	3.895068	4.011123	3.997213	3.950615	4.099387	3.522792	3.7035449999999996	3.675497
ENSG00000029993	5.051268	4.838973	5.058579	4.660846	5.7033510000000005	4.910368	5.131434	5.021973	5.042614	4.840767	4.969379	5.154226	4.6605669999999995	4.872278	6.06723	4.87252	5.488180000000001	5.874739	5.011222	5.105054	4.985434	5.541061	4.795715	5.023327	5.588533999999999	5.039562999999999	4.919205000000001	5.254693	4.785501	4.6911510000000005	4.85335	4.906885	5.021533	4.851630999999999	5.688942	4.863049	4.745904	4.698793	4.7317849999999995	5.417383999999999	5.1974160000000005	4.915091	5.009539	4.935638	5.174614	5.217221	4.597224	4.565617	4.932968
ENSG00000030066	4.9400830000000004	4.832117	4.896415	4.654103	4.752465	4.729161	4.934718	4.76973	4.7857330000000005	4.884129	4.812555000000001	4.7976220000000005	4.6858949999999995	5.01461	5.047125	4.754662000000001	4.861187999999999	4.759926999999999	4.720731	4.900061	5.0499480000000005	5.160033	4.747972	4.811433999999999	4.604475	4.570766000000001	4.851058	4.786430999999999	4.7916870000000005	4.7537139999999996	4.897457	4.642048	4.808484	4.718935	4.330169000000001	4.166753	4.599256	4.68919	4.620882	4.550545	4.954326999999999	4.593808999999999	4.809328	4.650138	5.223022	5.026541	4.13202	4.118744	4.94681
ENSG00000030110	4.645886	4.469755	4.9051089999999995	4.594569	4.20432	4.350225	4.510968	4.407307	4.125395	4.2896980000000005	4.361092	4.458558	4.424133	4.255902	4.713659	4.303679	4.2831150000000004	4.488243	4.408019	4.501571	4.261156	4.510782	4.121194	4.09795	4.303607	4.331938	4.353594999999999	4.386394	4.38572	4.059918	4.354552	4.586728	4.463749	4.238454	3.8681370000000004	4.086194	4.485919	4.485505	4.7933639999999995	4.721491	4.507184	4.403386	4.272951	4.485841000000001	4.130073	4.227627	3.3028449999999996	3.8481949999999996	4.74765
ENSG00000030582	5.159547	5.065077	5.3548480000000005	5.3159279999999995	5.009873000000001	5.098224	4.79266	4.709473	4.815036	4.829219	5.197266	5.044758	5.439582	5.115653	5.026044000000001	4.854417	4.907022	4.998868	4.991146	5.023191000000001	5.15301	4.989387000000001	5.192197	5.31738	4.899017	4.813803	5.119316	5.366249	5.011985	4.97706	4.992229	5.446301999999999	5.334232	5.4944180000000005	4.575557	4.931412	5.652419999999999	5.320352	5.60382	4.959345	5.116137999999999	5.226825	5.0774870000000005	5.099933	5.171132	4.9836540000000005	4.479569000000001	5.079423	5.4205239999999995
ENSG00000031691	4.052204	4.045989	3.464443	3.46659	4.051838	3.6019449999999997	3.5216260000000004	3.408782	3.8380870000000002	4.081483	3.776325	3.9073	3.881789	4.122162	3.991997	3.596137	3.514814	3.7298699999999996	3.215635	3.6616800000000005	3.858713	3.912511	3.5308	3.50789	3.4106940000000003	3.7198330000000004	3.404018	3.6636580000000003	3.5632660000000005	3.602008	3.73492	3.830483	3.5121580000000003	3.6971580000000004	4.4789769999999995	4.294861	3.6645449999999995	3.6385959999999997	2.850367	3.3189699999999998	4.021205999999999	3.7775019999999997	3.611994	3.680725	4.087219	3.9379129999999996	4.510149	4.081757	3.710897
ENSG00000031698	5.54568357623826	5.376277764198691	5.161886273463559	5.356936249712059	5.20803162987563	5.315494971577509	5.1909296051355	5.1395496191294505	5.14323720575091	5.12013799878084	5.0670984948186	5.045738676865589	5.27128946385918	5.11165409697974	5.374443359750909	4.99027276607028	5.41287645192343	5.375143866481	5.22970594896746	5.01989145004212	5.12569606285867	5.507956845969759	5.116694728463161	5.19448768840514	5.612844948354981	5.114031185128019	5.048148099525481	5.3790818189456795	5.19434241488076	4.99606123909587	5.16677785740461	5.50794095580607	5.52054622705908	5.16483206921468	4.5820117806022695	4.746166882432901	5.11932726596092	5.30022244902143	5.5886734180453095	5.690031552647651	5.505905196347049	5.22991433473704	5.21563537785929	5.28216637867048	5.37064401931262	5.26376590154303	4.31812215319196	4.6714719449531295	5.38852204518182
ENSG00000031823	3.7863010000000004	3.696531	4.006712	3.571367	3.4382059999999997	3.3464769999999997	3.5492690000000002	3.4967989999999998	3.4206550000000004	3.362768	3.621925	3.6672269999999996	3.5989269999999998	3.620761	3.850199	3.398682	3.3859209999999997	3.5491919999999997	3.4455339999999994	3.586332	3.572284	3.481011	3.5198769999999997	3.534676	3.3107089999999997	3.337627	3.581783	3.6512569999999998	3.473996	3.413597	3.542928	3.486532	3.8068410000000004	3.819518	3.585637	3.689975	3.611451	3.631987	3.5617730000000005	3.655279	3.571939	3.4770839999999996	3.4394430000000003	3.498482	3.559307	3.553461	3.4428910000000004	3.4857150000000003	3.890282
ENSG00000032219	1.507241	2.0223709999999997	1.527887	1.733454	2.0209759999999997	2.0062740000000003	1.8303669999999999	1.977601	1.9951169999999998	1.736388	2.164333	2.136685	1.4878360000000002	2.241099	1.9314619999999998	2.2271549999999998	1.788461	1.888439	2.020652	1.8896680000000001	1.9850259999999997	1.73626	2.018119	1.944013	1.752891	1.830773	1.935068	1.799926	1.8342599999999998	2.178492	1.937541	1.610709	1.597566	1.602874	2.8892860000000002	2.520291	1.477877	1.469251	1.5545229999999999	1.453871	1.440856	1.992561	2.1332240000000002	2.088677	1.799879	1.8313270000000001	2.987419	2.43525	1.400736
ENSG00000032389	2.51921176945575	2.4079470169908	2.4724632724518196	2.49070556728954	2.24324764078932	2.23493142483656	2.2626772635232	2.20881876143352	2.12989635410677	2.31930530981333	2.18434395174109	2.3162599362700895	2.4902626617657004	2.21026913930608	2.3974100207922597	2.3162768672188596	2.32414007143553	2.33728852715459	2.3095404955493195	2.27282595791968	2.28825232402292	2.34826179283926	2.48721830094044	2.37327314598202	2.25414835892103	2.2481969831162	2.31686848878181	2.6249945597982998	2.2396824157157997	2.39686202125174	2.3795954803068997	2.18522910191293	2.62023091857642	2.61526040553883	2.2908740029929002	2.3008026006311004	2.22664246198865	2.66378330688213	2.46604381634657	2.57113561102648	2.7419016831499796	2.1575643781733302	2.26067358025235	2.2989461517928196	2.34785598346902	2.20207736221404	1.95007563095002	2.06328463860591	2.5871720659281903
ENSG00000032444	3.8230230000000005	3.7287730000000003	3.742516	3.8320629999999998	3.7981190000000002	4.154182	3.654735	3.686601	3.799287	3.5536879999999997	3.952896	3.816861	3.692167	3.958338	3.9771339999999995	3.634928	3.8804269999999996	3.8888309999999997	4.055118	4.043089	4.0548459999999995	3.886692	4.120521	4.203094999999999	3.414965	3.7934370000000004	4.143915	3.83719	4.240416000000001	3.925158	3.9379470000000003	3.792868	3.927341	3.9141790000000003	3.474967	3.649228	4.063793	3.9205360000000002	4.252631	3.551804	3.7587629999999996	3.8264690000000003	3.685018	3.8485650000000002	3.6977510000000002	3.756869	3.5342309999999997	3.6894199999999997	3.9662059999999997
ENSG00000032742	1.361176	1.420965	1.0140639999999999	1.148814	1.290499	1.2078520000000001	1.26136	1.36564	1.30356	1.372595	1.36814	1.578114	1.485424	1.4261979999999999	1.0526200000000001	1.373057	1.001673	1.013994	1.0515940000000001	1.413922	1.367966	0.9183761	1.32168	1.4212200000000001	0.9040018	1.2962989999999999	1.260632	1.205077	1.015544	1.2257069999999999	1.009376	0.9239909	1.111704	1.496051	1.514084	1.522697	1.220201	1.472718	1.031706	1.2146139999999999	1.416873	1.391075	1.37723	1.2348299999999999	1.381845	1.254414	1.561735	1.331551	1.295168
ENSG00000033011	2.643675	2.6759180000000002	3.3074019999999997	2.597897	2.183055	2.1648549999999998	2.264247	2.246696	2.255617	2.178102	2.513043	2.643269	2.5327040000000003	2.5905400000000003	2.705274	2.0073990000000004	2.0089349999999997	2.363536	2.062853	2.376832	2.555923	2.030094	2.370318	2.546853	2.212437	2.2320990000000003	2.432655	2.520729	2.201867	2.15103	2.311213	2.086954	2.494025	2.8459220000000003	1.8104330000000002	2.37093	2.562343	2.376452	2.378778	2.976789	2.6824380000000003	2.277504	2.2968900000000003	2.260997	2.571314	2.509833	1.973955	2.405278	2.788226
ENSG00000033030	2.582795	2.992364	2.87555	2.608849	2.64174	2.4756810000000002	2.753518	2.6261669999999997	2.512909	2.536791	2.62859	2.735325	2.426128	2.4283810000000003	2.4896279999999997	2.4756720000000003	2.699938	2.439694	2.405066	2.510138	2.569313	2.676602	2.5154080000000003	2.600881	2.554291	2.34084	2.47384	2.496116	2.4713130000000003	2.434747	2.468038	2.470584	2.667188	2.4432650000000002	3.116474	2.900697	2.512675	2.305139	2.419925	2.9941459999999998	2.7586169999999997	2.589369	2.5427720000000003	2.372418	2.562121	2.448123	3.030436	2.8011150000000002	2.5222290000000003
ENSG00000033050	4.386196	4.320386	4.6226970000000005	4.099982	3.9299720000000002	3.92533	4.105645	4.061823	3.994159	3.9761230000000003	4.056851999999999	4.1347949999999996	4.061251	4.029865	4.455737	3.879112	3.886128	3.876892	4.045088	3.994329	4.04625	4.000611	4.084835	3.935911	4.040507	3.764854	4.049718	4.201566000000001	3.901497	3.8768290000000003	3.963624	3.9318410000000004	4.206859	4.2051620000000005	3.3361669999999997	3.58494	3.921559	4.035596	3.99137	4.584036	4.169249	3.904347	4.02675	3.9932260000000004	4.104232	4.091508	3.417183	3.527429	4.389479
ENSG00000033100	2.661245	2.770873	3.3150910000000002	3.04201	2.374539	2.556623	2.2354	2.54088	2.395065	2.479743	2.6796029999999997	2.7082029999999997	2.6154	2.9984290000000002	2.7612919999999996	2.3805709999999998	2.328958	2.456851	2.865612	2.615631	2.765612	2.381855	2.5822529999999997	2.5529610000000003	2.8058490000000003	2.6387970000000003	2.484655	2.921912	2.499071	2.431867	2.283787	2.2974259999999997	2.734954	3.076088	2.039203	2.37011	2.473667	2.8139990000000004	2.402013	3.467257	2.6686360000000002	2.7759110000000002	2.297498	2.444559	2.241146	2.349977	2.216891	2.529604	3.042332
ENSG00000033170	2.601293	2.405929	1.863629	2.6039779999999997	3.120907	2.937105	2.58239	2.711337	2.957507	2.813401	2.5404	2.416155	3.055148	2.964267	2.577098	3.4986089999999996	2.719943	2.2810759999999997	2.599943	2.206968	2.7810080000000004	2.74396	3.3704300000000003	2.895941	2.5925529999999997	2.863763	2.778764	2.9190400000000003	2.613755	2.892389	2.622048	2.889959	2.5868919999999997	2.7962119999999997	2.2873919999999996	2.0238110000000002	2.646087	3.17976	2.273791	2.281291	2.7892799999999998	2.8292029999999997	2.957002	2.802627	3.229274	2.801941	2.756193	2.692294	2.357197
ENSG00000033178	3.102338	3.09681	2.876399	2.993147	3.4821230000000005	3.251572	3.4956339999999995	3.357193	3.381212	3.415842	3.2603150000000003	3.206962	3.114514	3.199679	3.502107	3.511761	3.501529	3.2808410000000006	3.214186	3.5392050000000004	3.221499	3.61895	3.334939	3.4119699999999997	3.427308	3.140547	3.27283	2.933035	3.4025220000000003	3.291154	3.255371	3.235949	3.067641	2.930505	3.2321400000000002	3.034522	2.973969	3.058029	3.248335	2.803857	3.062231	3.11397	3.284089	3.08561	3.4132629999999997	3.2619439999999997	2.95777	2.998046	3.3682519999999996
ENSG00000033327	2.302548	2.010642	1.56034	2.367841	2.289534	2.769354	2.359893	2.2059279999999997	2.4237490000000004	2.379896	2.479645	2.271132	2.310612	2.2885470000000003	2.148042	2.208139	2.67518	2.5594099999999997	2.8575060000000003	2.4592970000000003	2.510759	3.05843	2.726616	2.550846	2.549522	2.234363	2.639122	2.417065	2.471509	2.64977	2.6741759999999997	2.930759	2.602224	2.365338	2.0312360000000003	1.8827599999999998	1.988103	2.474228	2.6664790000000003	1.409735	2.2563880000000003	2.340496	2.201173	2.246644	1.9029790000000002	2.0388	1.7276779999999998	1.726589	2.4192970000000003
ENSG00000033627	2.201898	2.370575	2.358315	2.387164	2.324963	2.578616	2.328969	2.439727	2.4517919999999997	2.380545	2.4953819999999998	2.344352	2.441002	2.594766	2.527687	2.536673	2.374041	2.5522720000000003	2.526493	2.443901	2.495516	2.2003009999999996	2.662569	2.680345	2.329399	2.486001	2.544422	2.376617	2.7007060000000003	2.673411	2.4406380000000003	2.653184	2.4797290000000003	2.419811	1.348975	1.7230450000000002	2.4481319999999998	2.509531	2.5185	2.0762400000000003	2.160616	2.617885	2.3966119999999997	2.327108	2.48575	2.420641	1.620668	1.9211349999999998	2.3795330000000003
ENSG00000033800	3.2011369999999997	3.2939019999999997	3.037385	3.341943	3.9277870000000004	3.673512	3.411453	3.270156	3.382966	3.258184	3.691244	3.6520099999999998	3.258985	3.652429	3.5972410000000004	3.942442	3.753117	3.951656	3.764447	3.546477	3.7202089999999997	4.377626	3.7343019999999996	3.778081	4.1071029999999995	3.030552	3.780196	3.62371	3.5937879999999995	3.674697	3.591309	3.4371160000000005	3.450786	3.257472	3.610286	3.122171	3.167821	3.6097300000000003	3.4815110000000002	2.686978	3.7037720000000003	3.476263	3.582768	3.4702230000000003	3.467912	3.32511	3.162639	3.1204680000000002	3.2909349999999997
ENSG00000033867	3.72706748642321	3.85331295106013	3.19085818592833	4.03316313395933	4.52421745275971	4.27745313560367	4.33351071786196	4.12963864785101	4.05243451190671	4.689069169989231	3.9095816274499304	3.3860690209917403	3.8825938000016404	3.28053325874004	4.20535471592238	4.42111828573107	4.93400748255361	4.04507474088301	4.32279106044532	4.34038090289345	4.101011245799911	4.9972851135073	4.13560870949428	4.21579722605901	4.60278944560087	4.003969703314681	4.35965634672271	4.58855416209435	3.99079204115099	4.55321477810587	4.429429384101269	4.77368138585603	4.07799862585583	3.62358304352135	4.19373631262875	3.44044926198318	4.01100622383768	4.175697167876709	4.28866656353961	3.49060472653872	3.2230689608712404	3.9282985860519504	4.031820340231859	3.83061995588834	3.68738693574126	3.6903882588655095	3.30711449199167	3.61194940495823	4.10897852576346
ENSG00000034053	2.257159	2.204356	2.175518	2.5995340000000002	2.2968450000000002	2.428707	2.053757	2.2015580000000003	2.3485669999999996	2.4172439999999997	2.290494	2.208112	2.5830509999999998	2.377694	2.57205	3.0365740000000003	2.4631830000000003	2.019568	2.562385	2.2245220000000003	2.499207	2.3084540000000002	2.8611419999999996	2.7056259999999996	2.195291	2.387766	2.186907	2.8132029999999997	2.352952	2.818473	2.6269299999999998	2.064116	2.5245830000000002	2.556188	2.26054	2.155405	2.1791720000000003	2.4893549999999998	2.370095	2.559038	2.185645	2.461765	2.624717	2.4568939999999997	2.441073	2.2809630000000003	2.7471650000000003	2.326635	2.2829599999999997
ENSG00000034152	3.587595	3.430729	3.713597	3.3756489999999997	3.519486	3.008639	3.046977	2.996968	2.942559	3.240097	3.139832	3.237833	3.110563	3.40245	3.663852	3.111374	3.4575199999999997	3.361104	3.309678	3.3950669999999996	3.114449	3.6003089999999998	3.024114	3.055381	3.303201	3.01535	3.080623	3.4154720000000003	3.23537	2.999373	3.1022	3.246813	3.507401	3.3088910000000005	3.4120230000000005	3.3104050000000003	3.2389419999999998	3.345619	3.6189489999999997	3.416026	2.8233040000000003	3.196679	3.084304	3.220345	3.036657	3.162976	2.902612	3.0722099999999997	3.7127449999999995
ENSG00000034533	1.9043544590900299	1.8659421750487	2.2030427103751	1.86843358061967	1.50797551571952	1.6864985847367298	1.91591912876681	2.01274226524994	1.83831502151629	1.77195224058574	1.61984959286922	1.7645340117054702	1.8228046923467902	1.9900141485554201	1.7351284819011599	1.47396651297798	1.56902634489456	1.3951942496199	1.58461418790933	1.8838639054984498	1.88803535337326	1.40926952198437	1.77306099879982	1.65591761039162	1.47494683789558	1.88510384634089	1.68622383324392	1.68301260737449	1.61870137398316	1.7182287459350702	1.8620746789403502	1.5777261853367202	2.02498743306546	1.9196620155622302	1.3791974092813999	1.5532276006778702	1.7175879527174398	1.7618308660881499	1.656908537454	2.1087714222384597	1.6681287983432498	1.68630143752463	1.85894812919236	1.86159284220663	1.97565493037132	1.81199486052373	1.5306424307946	1.55864194945259	2.00875732632355
ENSG00000034693	3.200843	3.246051	3.4527959999999998	3.261907	3.1810669999999996	2.959107	3.072151	2.896563	3.041258	3.006695	3.2824489999999997	3.340204	3.11387	3.366375	3.3945510000000003	3.056449	3.12235	3.2285880000000002	2.949348	3.3131449999999996	3.2629479999999997	3.212707	2.886632	3.128545	3.1756759999999997	2.997964	2.858351	3.013242	2.9355439999999997	2.880154	3.133536	2.588892	3.066938	3.0727189999999998	3.513551	3.201743	2.9652700000000003	3.157016	3.129195	3.3158279999999998	3.404356	2.8749439999999997	3.160547	3.1362389999999998	3.411628	3.2196919999999998	3.075883	3.2197169999999997	3.3168910000000005
ENSG00000034713	3.906536	3.922835	3.94058	3.9283959999999998	4.118214	3.964231	4.136003	4.026234	3.9160470000000003	4.06654	3.978277	4.01548	3.8275099999999997	4.028222	4.027247	4.1674489999999995	3.901901	4.083732	3.902086	4.189997	3.859722	4.250441	3.7867910000000005	3.9529120000000004	4.0843940000000005	3.950825	3.830221	3.9155029999999997	3.862109	3.7753059999999996	3.897445	3.9993160000000003	3.823658	3.857151	4.251809	4.19154	3.952139	3.932551	4.054981	3.8258300000000003	4.4102190000000006	3.878868	3.9356440000000004	3.897375	4.154554	3.982632	3.9080169999999996	3.9990930000000002	4.023525
ENSG00000035115	1.81298266673274	1.76759197733792	1.4665995147516497	1.46008220707544	1.6897220079203301	1.78692794944828	1.67384133489092	1.5809785049060698	1.76623316883532	1.7399622162435	1.6695741148591101	1.69844116562574	1.4226039846150402	1.65441522225486	1.61992416624177	1.6068261048773798	1.94276371094484	1.33818716220244	1.3583085907219699	1.97918018758702	1.5080366122755602	1.5951687473062899	1.4142384352938997	1.48261703648822	1.5572172470278898	1.49520474153335	1.8468683860440298	1.7284388000606201	1.7667533331994298	1.98250187127421	1.9656374796257499	1.91638985765439	1.5332388596330602	1.53341933365023	1.48322012370882	1.75593088381102	1.42308212442057	1.6197809490808601	1.64169956205274	1.7301210951843	1.70971789095434	1.65528146173208	1.8282704125753901	2.02516707490209	1.6878032699938401	1.8295516591458798	1.84538934090699	2.00411036301415	1.83394485750311
ENSG00000035141	5.1770003661593496	5.1348100554664	5.39287849798632	4.94255181707942	4.9229909533587906	4.77812736123785	5.08355119888067	5.01637972636218	4.71952478482074	5.013154273176	5.050796160645411	5.2955836109593495	4.706393389713639	5.06265577042238	5.60477194013098	4.6287005037092595	4.60913126312313	4.90958985107994	4.79179434186242	5.0383814559487	4.63023123110911	4.54480486672463	4.61442234681275	4.60180400825913	4.653794095593599	4.82094440900236	4.738059285685281	4.83516165369607	4.94785427303677	4.67048780428074	4.82355379672329	4.66614700914232	4.84060091747355	5.00230777605719	5.24541648106918	5.3111729040542	4.476960975868041	4.6833107867531	4.80813510323194	5.19401295038342	4.68081751075	4.705870559947219	4.96094226884442	5.01326520541605	4.8290000204505805	4.9246188385108205	4.99042046177441	4.85640146159943	5.0608513292701
ENSG00000035403	7.062286	7.144805	7.224475999999999	7.201300999999999	6.720142	7.366969	7.088553999999999	7.110825	7.128635000000001	7.583561	7.165011	6.987557000000001	7.275167999999999	6.882761	7.377878999999999	6.492061	7.12977	7.444096000000001	7.344567999999999	7.058578999999999	7.158616	7.054486	7.086036999999999	6.971731	6.912826	7.272784	7.482507000000001	6.905769	7.143281	7.405505000000001	7.537615	7.854325	7.406460000000001	7.094710000000001	5.843268	6.134904	7.050783999999999	7.428107000000001	7.498572	7.388228	6.861497	7.270747	7.1335679999999995	7.221527	7.1048160000000005	7.219613000000001	5.863569	6.407708	7.822985000000001
ENSG00000035499	4.683308	4.536561	4.677601999999999	4.400443	4.405707	4.508780000000001	4.660273999999999	4.611113	4.258419	4.669964	4.43131	4.54972	4.603016	4.761825	4.649280999999999	4.278912999999999	4.289194999999999	4.464364	4.366523	4.641681	4.522298999999999	4.381206	4.258358	4.356014	4.3389489999999995	4.521587	4.222571	4.461906	4.414937999999999	4.3851580000000006	4.640094	4.276712	4.693865	4.577176000000001	4.494568	4.432858	4.465193	4.394992	4.298141	4.220203	4.689573	4.33521	4.504765	4.405421	4.878332	4.638589	4.50555	4.347117	4.693365
ENSG00000035681	2.715263	2.630282	2.8938099999999998	2.583805	3.037076	2.688095	2.894462	2.851241	2.8464169999999998	2.6515459999999997	2.814858	2.873652	2.639407	2.855014	2.908667	2.79605	2.99085	2.667959	2.7671759999999996	2.8390720000000003	2.689244	2.719061	2.6609380000000002	2.7179	2.139685	2.702301	2.658595	2.820722	2.7896810000000003	2.907499	2.9346919999999996	2.598417	2.796199	2.711078	2.6616459999999997	2.335146	2.550774	2.808494	2.508267	3.400678	2.919273	2.569553	2.9277279999999997	2.820713	2.921118	2.841761	2.487141	2.552685	2.8071189999999997
ENSG00000035687	5.01384682247459	5.04889084260932	5.14548607320095	5.05774797508605	5.41019444954087	5.07589367344922	5.34658926743934	5.099128535828401	5.23677140086224	5.012940252151299	5.22146021505817	5.24141690259221	5.00922757363347	5.22952107066894	5.3054940648145	4.937196215053031	5.05456957000533	5.16422154831928	4.7675194817218305	5.27891774896485	5.0704855672300395	5.28495971453746	5.08555128035519	5.1662543047735	5.02826015481717	5.01052854611881	5.10245903913821	5.00660034971698	5.1938718451818495	4.7624650853655	4.97854321585158	5.1706292642652	4.97263952138977	4.941957966030821	5.28829562720825	5.1971380355312595	4.955312928588009	4.7866999332956395	4.86898494364622	4.69426428435863	5.512523364604089	4.8474937356836705	5.097270783182901	5.00035825997774	5.103330710896071	5.05328897176867	4.98599566531463	4.93857795710768	5.13208240760472
ENSG00000035862	3.5510900000000003	3.554072	3.702145	3.652725	3.96496	3.723151	3.322439	3.3652019999999996	4.126778	3.629344	3.4738089999999997	3.686585	3.7742660000000003	3.770121	3.6782480000000004	4.694073	4.277528	3.6074	3.900026	3.791082	3.9633800000000003	4.090619	3.919243	3.966575	3.7089440000000002	3.5476339999999995	3.648649	4.256887	3.6690339999999995	3.7871900000000003	3.7303830000000002	4.125228	3.730568	4.0163910000000005	3.9168510000000003	3.639467	3.981523	4.076846	3.4256800000000003	3.799232	3.7988489999999997	4.004446	4.049894999999999	4.212487	3.906482	3.937292	3.642548	3.871263	3.646925
ENSG00000035928	4.365444999999999	4.352326000000001	4.292706	4.312993	4.56878	4.5719129999999994	4.676831	4.504061	4.673151	4.454562999999999	4.7769010000000005	4.63968	4.173585	4.546391000000001	4.8601410000000005	4.650034	4.542503	4.648162	4.5323910000000005	4.623037999999999	4.538214	4.762429	4.5856699999999995	4.6495809999999995	4.458327	4.333726	4.634656	4.401068	4.557614	4.508639	4.684945	4.529198	4.430885	4.298728	4.715491	4.481167	4.112554	4.161567	4.308282	4.212111	4.175475	4.597842	4.6496010000000005	4.573385	4.605656	4.70179	4.386369999999999	4.402799	4.469558999999999
ENSG00000036054	2.8112548811816698	2.8457588755487997	3.20516631619448	2.8498438186557102	4.30311237746971	3.1792295169685603	3.0435699514416004	2.8897178777429104	3.0450729989197702	3.1640359732997596	2.9239215636805405	2.95300422964633	2.7326889092888202	3.0972402253642004	3.60723639524523	3.3854554727293396	4.244660965821311	3.1490286782668195	3.4332341686638794	3.2987731111133796	3.06736475223647	5.145789898774661	3.1584246483236402	3.30846087809133	3.6872690407247597	3.11682076735986	3.04046295883484	3.31325379306305	3.12104861136383	3.0020371901978202	2.96623344954409	2.9806315612293703	2.77546396757446	2.75051259950854	4.066625804906621	2.65635013691544	2.66819202586075	2.88005332747991	3.0669772511554503	3.9586517519949798	2.94056315766656	2.88871780328286	3.25012869040838	2.9784940477421302	3.0717503798575096	2.9754789636725896	2.7432990864832205	2.83641482854669	2.95700375507082
ENSG00000036257	3.74794699864617	3.70641755830736	3.6820690666282405	3.54293774838761	3.87220191870347	3.93188274230429	3.8959574116486	3.8541223004346605	3.8828630329768403	3.6758373448844304	3.97668887477817	3.99871147491871	3.4230526788349502	3.92185131450746	4.19107837389641	3.9207707266153298	3.83867752261486	3.96504877808705	3.8616156970245403	4.04566380836654	3.9720503545207997	3.9090944361174	3.90024633282695	3.81939267555324	3.5990094746113597	3.6611046535318197	3.9611232229663598	3.57950585105178	3.8322029555975403	3.7829369311458496	3.93766487347045	3.68352983901134	3.72531129380964	3.63580936731541	3.61700509777862	3.75914025293037	3.36606892484839	3.49379081447797	3.50154325022051	3.67717486727275	3.57437153215361	3.78762991549437	3.98476650808602	3.9351144307316694	3.98582202679685	3.9588023203898	3.5600248646536703	3.58883945957619	3.7415236380948698
ENSG00000036549	3.14300051147125	3.36119940724972	3.1156721753622203	3.13352890335881	3.44845868114257	3.3864299188165297	3.4809487398530097	3.29670330224375	3.3843969795539	3.27195464144179	3.3496848109768904	3.3037268664408397	3.09074816169881	3.43207028231637	3.4901094034701496	3.4682312486954396	3.42560282957546	3.3587076773114	3.26704404488204	3.4861356894541204	3.4372782704321003	3.58711688458599	3.3823257119315	3.40229809721768	3.345770949942	3.1398461647601	3.3998304434043396	3.08478214072612	3.38861661869342	3.32484477042511	3.39857661330176	3.11097124574392	3.2794461818961502	3.11151189968625	2.87662911052403	2.87131544854782	2.99083378208573	3.07182929923762	3.16565231363056	3.1593934840342404	3.18697752097368	3.2682350425817104	3.5030118671033597	3.4038190504133397	3.45456960600363	3.3874868048580997	2.8550590680152204	2.90198556584628	3.09066025058978
ENSG00000037241	4.625893	4.617472	4.920952	4.508618	4.38744	4.394156	4.545517	4.472654	4.374524	4.420408999999999	4.272891	4.424332	4.5384459999999995	4.365435	4.420893	4.2990129999999995	4.455126	4.271148999999999	4.478014	4.392256	4.45956	4.529357	4.2685580000000005	4.3409580000000005	4.384901999999999	4.30799	4.358125	4.609033999999999	4.289844	4.295666000000001	4.508148	4.428717	4.373530000000001	4.167306	5.385289	5.080711	4.621022	4.586661	4.327876	4.742351	4.657179	4.299101	4.421382	4.436249	4.478330000000001	4.413746	4.871151	4.7462800000000005	4.476118
ENSG00000037474	4.909459	5.0811779999999995	5.245776	4.737009	4.496996	4.214279	4.684665	4.563021	4.528879	4.449313	4.824497	4.895212	4.729632	4.604629	4.922458	4.28463	4.475055	4.587318	4.240843	4.7076839999999995	4.541286	4.533858	4.30926	4.463625	4.457571	4.630319	4.486368	4.7545150000000005	4.426475	4.336574	4.220676999999999	4.486393	4.809844	4.776679	4.775257	4.601355	4.64797	4.433744	4.655895	5.353038	4.509174	4.380774	4.60493	4.441789	4.786882	4.786324	4.442128	4.431597	4.992141999999999
ENSG00000037637	2.3194590725955	2.19660940578773	2.2717343444016	2.23653806659267	2.1887486017918403	1.96897872429542	2.04469531514483	1.9860144591100701	2.0751449445302503	1.9707568654522198	2.15609148778753	2.17492201266054	2.12178376431078	2.3805471381684704	2.2992221816265097	2.2298207008252997	2.14437186276818	2.2387660510881298	2.09655634075239	2.23027549129795	2.3645768928034503	2.2511420869584198	2.3065083219588103	2.30785634210393	2.10922044859873	1.9739997428720801	2.31041967028288	2.15064048667317	2.0859939382516597	2.07184359447437	2.10135884286925	1.95482894730698	2.13920589367679	2.2405589814449	1.7303418904640702	1.70367886898502	1.96590484145251	2.1356285773395	2.1611678154124903	2.22830224248313	2.32181894274614	2.11346265480674	2.14478139753963	2.08225667453745	2.53031187212369	2.38706037843085	1.7861783017871002	1.77402417875892	2.30819889896398
ENSG00000037757	2.815053	2.740021	2.933881	2.80021	2.801589	2.711711	2.897631	2.7646450000000002	2.607606	3.1112900000000003	3.023619	2.9755979999999997	2.936228	2.961793	3.4523800000000002	1.717955	3.078638	2.850044	2.745126	2.770133	2.246467	2.904028	2.131842	2.359684	2.563425	2.690833	2.537698	2.948608	3.013679	2.885082	2.848826	3.0455740000000002	2.417457	2.785025	3.373529	3.272964	3.3457480000000004	3.1426790000000002	3.4575970000000003	2.838349	2.661936	2.5710740000000003	2.9244830000000004	3.031234	2.138935	2.194281	2.552419	2.959808	3.190322
ENSG00000037897	3.093248	3.091425	3.716477	2.644986	2.123817	2.282404	2.5871880000000003	2.722363	2.554837	2.536039	2.60507	2.828163	2.777517	2.62235	2.768298	2.0430029999999997	1.878421	2.344792	2.175163	2.389904	2.589563	1.9129599999999998	2.425954	2.318707	2.3373909999999998	2.5121330000000004	2.367487	2.542781	2.193268	2.110336	2.330253	2.415786	2.823249	2.8715450000000002	2.293171	2.841412	2.72231	2.739907	2.360401	3.657135	2.806555	2.691705	2.701995	2.648444	2.907593	2.690743	2.732168	2.743599	2.950502
ENSG00000038002	2.419767	2.264897	2.0880229999999997	2.327734	1.934292	1.817449	2.114008	1.909356	2.071333	2.0535400000000004	1.8389490000000002	2.145283	2.54962	2.253415	2.023708	1.8017150000000002	2.127423	1.5820889999999999	1.425196	1.9362119999999998	2.134034	1.9698080000000002	2.004542	2.2810490000000003	1.5145309999999998	2.3759	1.6767619999999999	1.5014459999999998	1.6612959999999999	1.350751	1.6277700000000002	1.944634	2.2395560000000003	2.235113	2.2148849999999998	2.2485720000000002	2.419854	1.969771	1.9950830000000002	1.9287400000000001	2.730467	2.298892	2.1122900000000002	2.121079	2.502513	2.227275	1.60505	1.8956790000000001	1.865603
ENSG00000038210	2.520608	2.356709	2.21711	2.519411	2.882766	2.535994	2.524397	2.471091	2.637538	2.785414	2.745961	2.735088	2.239262	2.865586	2.466213	2.5187630000000003	2.4273599999999997	2.78573	2.798982	2.964412	2.74302	2.812074	2.5288470000000003	2.539472	2.80189	2.723109	2.519374	2.655735	2.752094	2.458093	2.735999	2.2799110000000002	2.548016	2.3145990000000003	2.507841	2.654166	2.437581	2.279847	2.38001	2.347828	2.192422	2.614336	2.703537	2.75794	2.6225419999999997	2.575957	2.28085	2.430384	2.356891
ENSG00000038219	2.272026	2.324105	2.418346	2.4824990000000002	3.046598	2.83358	2.911832	2.915088	3.026404	2.5435060000000003	3.123242	3.097849	2.218583	2.893257	3.063728	3.237953	3.126394	2.90168	2.848534	2.834418	2.944068	2.945036	2.802347	2.768948	2.749891	2.630615	3.093721	2.55191	2.854418	2.897322	2.699092	2.721333	2.584286	2.4636709999999997	3.88909	3.5681199999999995	2.371157	2.290047	2.352289	2.8251209999999998	1.862712	3.24533	3.037012	3.022106	2.432932	3.014738	3.6989050000000003	3.459068	2.495698
ENSG00000038274	4.368951	4.379683999999999	4.587703	4.032258000000001	4.396486	3.900669	4.245317	4.165341000000001	4.151608	4.287116999999999	3.9501230000000005	4.030917	4.126264	3.8248059999999997	4.2715510000000005	3.9780349999999998	4.423966	4.279577	4.087318	4.313986	3.9648220000000003	4.55802	3.696046	3.9109800000000003	4.278944999999999	4.165826	3.934943	4.363198000000001	4.046314	3.995139	4.120525	4.014131	4.233921	3.9575379999999996	4.656348	4.231693	4.378407	4.003739	4.381727	4.374582	4.342623000000001	3.8255190000000003	3.970986	3.972529	4.1701559999999995	4.136405	3.9065830000000004	4.127311	4.204845
ENSG00000038358	3.503878	3.5836230000000002	3.884378	3.479546	3.027548	3.0434639999999997	3.12017	3.113314	3.122035	3.064917	3.217777	3.239429	3.3111650000000004	3.345411	3.611505	3.077875	3.325293	3.217387	3.260352	3.3266400000000003	3.3727120000000004	3.337852	3.138072	3.156859	3.142864	3.142403	3.210083	3.6096199999999996	3.276303	3.193064	3.172947	3.236712	3.44545	3.4070440000000004	2.118788	2.311212	3.1987389999999998	3.3260129999999997	3.298347	3.608511	3.056884	3.023365	3.276431	3.1026689999999997	3.164346	3.129826	1.975739	2.273213	3.573675
ENSG00000038382	2.709324	2.680169	2.458324	2.732758	2.687671	2.7364189999999997	2.5538	2.539993	2.753802	2.605864	2.620483	2.529929	2.8570330000000004	2.594801	2.726148	2.93014	2.939712	2.792837	2.787496	2.737587	2.756682	2.8035919999999996	2.788406	2.785835	2.699537	2.63092	2.8514459999999997	2.804279	2.7189330000000003	2.8795919999999997	2.737404	2.98045	2.767051	2.736879	2.301005	2.093824	2.366914	2.702089	2.756815	2.6527950000000002	2.3401970000000003	2.7001009999999996	2.684165	2.500451	2.56025	2.6372720000000003	2.216443	2.266146	2.8535470000000003
ENSG00000038427	5.154447	5.239284	6.068148000000001	5.08967	5.207283	5.413526	4.739818	4.528532	5.207848	4.708223	5.680383999999999	5.463203	4.877947	5.4724	5.888058999999999	4.943969999999999	5.692696	5.957123	5.135829	6.012913	5.023615	5.097062	4.807995	5.465117	5.158935	4.7165349999999995	5.55764	5.054366	5.472489	5.087776	5.35469	5.058267	5.417706	5.110705	4.674832	5.301054	4.771966	4.766064	5.059317	5.363862999999999	5.24676	5.417168	5.485955000000001	5.298664	5.736452	5.723669999999999	4.261830000000001	5.048598	5.754854
ENSG00000038532	1.329321	1.431726	1.446005	1.5595290000000002	1.456712	1.5686950000000002	1.31562	1.329892	1.400898	1.348142	1.566217	1.558933	1.438476	1.650843	1.729786	1.446473	1.5162129999999998	1.718123	1.522381	1.464094	1.6665020000000001	1.684495	1.515399	1.6035110000000001	1.5195290000000001	1.528745	1.606692	1.426395	1.4908350000000001	1.4996200000000002	1.388656	1.507701	1.440001	1.651243	1.219702	1.319033	1.4003709999999998	1.447622	1.396899	1.40258	1.365378	1.5309700000000002	1.469432	1.548416	1.5686309999999999	1.5414379999999999	1.369476	1.41521	1.69307
ENSG00000039068	6.2176599999999995	6.117632	5.832685	6.202447	6.670727	6.72041	6.051329	6.04884	6.42985	6.040857	6.620949	6.33317	5.989266000000001	6.41142	6.131854	6.296483	6.83438	6.594353	6.477086	6.197862000000001	6.801675	6.806085	6.881789	6.974621000000001	6.487613	6.4363339999999996	6.944903999999999	6.475484	6.407376999999999	6.248611	6.264538	6.350578	6.295614	6.545852	5.731482	5.373844999999999	6.261837	6.356561	6.0335540000000005	6.310067	6.541368	6.736998	6.59698	6.526243	6.6107119999999995	6.519732	5.527241	5.633134	5.994271
ENSG00000039123	4.809093	4.680937	4.785758	4.656046	5.159896	4.968841	5.079721	4.99388	5.028391	4.861196	4.970326999999999	4.920933	4.735686	4.748678	4.9941949999999995	4.907987	4.9566550000000005	4.86107	4.940885	4.918902	5.091407	5.138062000000001	5.0224	4.942451	4.771354	4.815627	5.092279	4.674852	4.924362	4.907041	5.076366	4.923645	4.810471	4.526351999999999	4.967347	4.775996	4.652871	4.666191	4.557797	4.753521	4.890368	4.84141	5.085271	4.973103	5.1257019999999995	5.0700709999999996	4.74151	4.687303	4.678316000000001
ENSG00000039319	2.246348	2.414984	1.9541950000000001	2.392311	2.570668	2.630364	2.750585	2.7616959999999997	2.6264	2.855893	2.4913939999999997	2.264527	2.552381	2.591481	2.176525	3.0098540000000003	2.723576	2.4891240000000003	2.641437	2.531241	2.5479979999999998	2.638851	2.6247130000000003	2.4566220000000003	2.607128	2.672787	2.473468	2.549753	2.641347	2.86515	2.6326869999999998	2.5926310000000004	2.439531	2.371297	2.439243	2.01228	2.456953	2.4811900000000002	2.464121	1.757049	2.404284	2.518313	2.5649029999999997	2.4875130000000003	2.5930720000000003	2.408807	2.4673	2.361272	2.242807
ENSG00000039523	0.9521714	1.345732	1.321281	1.547261	1.634775	2.04719	1.1128129999999998	1.155873	1.5355370000000002	1.207452	2.1217759999999997	1.7336509999999998	1.60521	1.667562	2.0388439999999997	2.116454	2.02826	2.557514	2.033362	2.156715	1.424392	1.909618	1.7917439999999998	1.9958799999999999	1.500256	1.33267	1.861677	1.483434	2.304497	1.445136	1.346061	2.621851	1.21371	1.049287	1.317032	1.745995	1.6030149999999999	1.71374	2.77725	1.38582	1.566465	1.903154	1.69697	1.903346	1.445794	1.34243	1.3831120000000001	1.71135	2.0586189999999998
ENSG00000039560	4.3051330000000005	4.415264	4.729644	4.190832	4.32984	4.667024	4.541728	4.376551	4.461615	4.562946	4.610648	4.516697	4.237383	4.373293	4.852317	4.1942	4.730837	4.492187	4.662198	4.711069	4.507130999999999	4.28915	4.15691	4.3739360000000005	4.359308	4.422263	4.35574	4.32477	4.444618	4.359078	4.549988	4.650768	4.513161	4.286580000000001	4.249201	4.613742	4.361794000000001	4.225793	4.376446	4.444938	4.211917	4.431518	4.40201	4.363569999999999	4.367311	4.523733	4.177951	4.76756	4.897018
ENSG00000039650	4.125219	4.075461	3.744419	3.971064	4.104375	3.889472	3.9679839999999995	4.123188	3.929433	3.878797	4.028798999999999	3.915235	4.002305000000001	4.0053410000000005	3.6164739999999997	3.965499	3.6694050000000002	3.8482339999999997	4.070801	3.559075	3.896723	3.897261	3.949751	3.977586	3.5211919999999997	4.037846	3.8912690000000003	4.120878	3.768267	3.898998	3.710773	3.979821	4.050523	3.939579	4.288562000000001	3.9160980000000003	4.150072	4.013072	4.05272	3.8582970000000003	4.1438239999999995	3.9171709999999997	4.07314	4.009983	3.9568519999999996	4.044047	4.148761	3.825036	3.7938370000000003
ENSG00000040199	1.751367	2.0966419999999997	2.105115	2.013678	3.205753	2.048675	2.1314	2.125206	2.101169	1.903723	2.078471	2.066078	1.668784	2.139727	2.18675	2.78107	3.2920849999999997	2.241021	2.419614	2.0835060000000003	1.965829	3.562614	2.143957	2.503222	3.0088369999999998	2.024766	2.015877	2.730977	1.893575	2.419451	2.292151	2.136217	2.224582	1.893144	2.676014	1.459198	1.719281	2.243223	2.182182	2.577244	1.422931	2.0568880000000003	2.253533	2.01062	1.720319	1.8688900000000002	1.191183	1.395786	2.0996770000000002
ENSG00000040275	4.005803	4.040824	4.053425	3.833937	3.8556199999999996	3.580629	3.904321	3.7886949999999997	3.746893	3.8913870000000004	3.77875	3.9556489999999997	3.9309849999999997	3.9909489999999996	4.001338	3.491736	3.4870410000000005	3.51281	3.4969410000000005	3.985361	3.710243	3.411892	3.5009940000000004	3.596146	3.5057160000000005	3.610641	3.4878410000000004	3.738747	3.364861	3.69171	3.8537	3.581229	3.97085	3.788653	4.207687	4.234089	3.760594	3.711953	3.656994	4.0228779999999995	3.933797	3.658897	3.9370410000000002	3.8471660000000005	3.9529650000000003	3.894713	4.106082	4.0497309999999995	4.057708
ENSG00000040341	3.3529459999999998	3.211346	3.003933	3.2200349999999998	3.580685	3.405396	3.531824	3.469378	3.548403	3.4444269999999997	3.2967809999999997	3.356578	3.123104	3.418872	3.3747580000000004	3.677114	3.6446339999999995	3.262166	3.406882	3.5741330000000002	3.376975	3.59801	3.4195910000000005	3.3888849999999997	3.367079	3.3727110000000002	3.3252330000000003	3.390946	3.32429	3.4104010000000002	3.3828169999999997	3.109854	3.3419769999999995	3.3304699999999996	3.4743839999999997	3.378	3.137614	3.177595	3.069509	3.153499	3.5759870000000005	3.3345050000000005	3.4828980000000005	3.392375	3.631673	3.570132	3.321439	3.304097	3.215312
ENSG00000040531	2.441774	2.4193029999999998	2.909777	2.428493	1.9609159999999999	1.838459	2.302893	2.195249	1.965086	2.03924	2.262293	2.379938	2.488506	2.291745	2.3360119999999998	2.025633	1.9832049999999999	1.896425	2.01579	2.19698	2.2046490000000003	1.8466240000000003	2.174404	2.1844189999999997	1.876597	2.240582	2.080835	2.355422	1.9186900000000002	1.899116	2.029978	1.900552	2.368316	2.8023689999999997	1.822354	2.127943	2.101423	2.128466	2.1153419999999996	2.763639	2.4163069999999998	2.113779	2.120663	2.072821	2.5724869999999997	2.399731	1.953372	2.048595	2.529799
ENSG00000040608	3.161036	2.999859	3.0482970000000003	3.180941	3.114527	3.082087	2.84729	2.895681	2.825493	3.0922	3.070545	3.116131	3.224479	3.236207	3.128612	2.8187860000000002	2.979412	2.984112	3.205975	3.1413279999999997	3.155663	3.3271330000000003	3.028387	2.99736	2.686745	2.896831	3.1429869999999998	3.526442	3.089357	3.08397	3.205188	3.3360440000000002	3.5481540000000003	3.3945809999999996	3.213083	3.090573	3.2597709999999998	3.2870559999999998	3.541303	2.782377	3.0842970000000003	3.047187	3.066709	3.103646	3.017186	3.077548	2.9340189999999997	2.9866610000000002	3.13735
ENSG00000040633	4.537833999999999	4.656063	5.2518720000000005	4.428941	4.255776999999999	4.104698	4.395903	4.370528	4.2075629999999995	3.9815769999999997	4.466479	4.708937000000001	4.376197	4.491427	4.52267	4.133773000000001	3.984536	4.12294	4.165075	4.268207	4.480819	3.877856	4.606041	4.406941000000001	3.902333	3.991272	4.284136	4.364767	4.162029	4.021418	4.016573	3.801993	4.3855129999999996	4.692907	4.0099290000000005	4.351979	4.3260190000000005	4.299279	3.996057	5.164561	4.898615	4.538069999999999	4.466730999999999	4.455425	4.735544	4.486187	4.418965	4.246303	4.313273000000001
ENSG00000040933	2.5359702905072297	2.62505884408704	2.2800742966746297	2.6466289253442596	2.36261170196743	2.61733412129982	2.43483761299183	2.36647181192284	2.5836041184931697	2.4205621938434603	2.47791518164233	2.40943692045045	2.46422735621278	2.68413778263288	2.3590294371721003	2.5113114773655	2.5845524088485	2.71637594668328	2.57662522792302	2.41486624711295	2.73574592919564	2.5660179311947204	2.5302543370396404	2.5803974368947	2.43026356257579	2.5582255319644	2.58495424557667	2.3878402699469303	2.65287496347653	2.52723391298679	2.53319803947489	2.49503182364475	2.69913691041421	2.7706961197190396	1.86067928326688	1.86912560906474	2.4330981918378902	2.4841154608492797	2.63626089661631	1.96557719783637	2.37984217992429	2.42547483338607	2.44725684260273	2.44544044529717	2.51135536309717	2.55883236659425	1.90644927037382	1.98137821084434	2.5002722523827203
ENSG00000041357	5.880686	5.718966	5.80063	5.475539	5.512125	5.331537	5.702679	5.581498000000001	5.56257	5.614174	5.434891	5.6115010000000005	5.510956	5.53129	5.7621	5.288930000000001	5.377202	5.415367	5.412624	5.4911900000000005	5.352907	5.439148	5.143381	5.32034	5.597674	5.408164	5.330824	5.623933	5.361353	5.275193	5.5941410000000005	5.412848	5.5449589999999995	5.449433	6.093224	6.041491000000001	5.640745	5.424119	5.472308	5.579063	5.837162999999999	5.308184	5.500452	5.538044999999999	5.55314	5.525461	5.750916999999999	5.724206	5.6820330000000006
ENSG00000041802	4.004061	3.934832	4.230944999999999	3.766003	3.7512839999999996	3.7878800000000004	4.007189	4.010224	3.710801	3.730487	4.085211	4.084085	3.7801199999999997	3.83855	4.341691	3.698288	3.799493	4.290493	3.6784269999999997	3.849309	3.989836	3.9132230000000003	3.8289800000000005	3.9217470000000003	3.7080870000000004	3.781226	3.9905239999999997	3.894903	3.782047	3.6839800000000005	3.8933809999999998	3.82729	3.8968910000000005	3.873015	3.999565	3.8791279999999997	4.093424	3.847028	3.6784839999999996	4.3079	3.7626370000000002	3.7705370000000005	3.919712	3.8583269999999996	3.919145	3.8887690000000004	3.426607	3.5606089999999995	4.155917
ENSG00000041982	0.7449496	1.099212	1.7017229999999999	1.241055	2.05297	1.935285	0.8086247	0.8085689	2.650731	1.846958	1.022585	1.879082	1.7663790000000001	1.067915	1.487818	3.9683699999999997	2.91647	1.131075	1.572559	1.944087	0.6954588	0.44342040000000005	1.2203959999999998	1.475142	1.26365	1.272419	0.7187909	0.5564009	1.921747	1.16831	2.423457	2.93987	0.9964768	1.19959	1.293566	2.631795	2.089649	2.176836	1.172001	1.961745	0.8676453000000002	2.374013	3.9362209999999997	4.256717	2.5437369999999997	2.78364	1.2006219999999999	1.701081	2.148307
ENSG00000042088	3.8137489999999996	3.681774	3.7888559999999996	3.4932589999999997	3.6611	3.692991	3.7685169999999997	3.707089	3.5178160000000003	3.673692	3.532057	3.4393629999999997	3.462078	3.795978	3.799353	3.6616269999999997	3.6847480000000004	3.757458	3.8612040000000003	3.6535919999999997	3.654368	3.706186	3.6121269999999996	3.624627	3.637557	3.549782	3.7603269999999998	3.848336	3.6956870000000004	3.7439660000000003	3.835487	3.5350949999999997	3.810335	3.604741	2.975086	2.980194	3.815637	3.678435	3.6135410000000006	3.8364599999999998	3.7201769999999996	3.5856410000000003	3.7360230000000003	3.7723489999999997	3.590924	3.543536	2.750141	2.916863	3.5769699999999998
ENSG00000042317	1.342526	1.13974	0.9887497	1.311042	1.321862	1.510438	1.440927	1.393159	1.4913450000000001	1.358333	1.437768	1.2924280000000001	1.427707	1.455937	1.162533	1.6591040000000001	1.204325	1.442512	1.242988	1.448726	1.544686	1.340465	1.5225600000000001	1.40107	1.256731	1.314582	1.497523	1.225581	1.560945	1.415659	1.506424	1.44855	1.289528	1.253244	1.317229	1.445402	1.453082	1.3948459999999998	1.373691	0.9223952	1.607286	1.485097	1.39485	1.419235	1.5347870000000001	1.369524	1.5716860000000001	1.5375860000000001	1.2649489999999999
ENSG00000042429	1.8884889999999999	2.13278	2.159601	1.908611	1.986741	1.9417810000000002	1.9711919999999998	2.00759	2.097578	1.795075	2.092418	2.158886	1.9088080000000003	1.9598380000000002	2.006797	1.889894	1.7649650000000001	1.9452720000000001	1.9439560000000002	1.893116	2.1361779999999997	2.1278610000000002	2.010825	1.865652	1.804303	1.8979580000000003	2.009916	1.8548169999999997	1.9411040000000002	1.9572650000000003	1.956389	1.7875330000000003	1.9781369999999998	1.875705	1.98525	1.848757	1.84896	1.823618	1.8149669999999998	2.3416810000000003	1.8483180000000001	1.9806860000000002	2.0841830000000003	1.920045	2.281934	2.124949	1.962288	1.7690549999999998	1.854221
ENSG00000042445	2.14071410147731	2.2760960131625603	2.2469896179628597	2.4212181910076	2.22524070179623	2.59285120707631	2.44097223245582	2.31820853720595	2.18657235758125	2.3206663929202698	2.56684131409755	2.4857606116690096	2.61500428008494	2.56879548815519	2.3196222859120197	2.6435461608532003	2.43692847725418	2.5022925272469903	2.03549182629629	2.21256393770135	2.12545219951329	2.65008404548864	2.33516460906256	2.5835439269545297	2.42634147081231	2.50537900478357	2.2524147454455496	2.40314072935374	2.2114959984218503	2.4926242317416	2.37803257711974	2.9062587395531296	2.3016033971241803	2.30414512720484	2.3234142141010095	2.2922238930783703	2.8682937212316095	2.9245953147505497	3.38271087822868	2.32181440033141	2.4348300672344703	2.4539578591647997	2.24666507865316	2.26316998906483	2.2685624139025498	2.42706563660926	1.76387561004684	2.2776820873691803	2.77893336188329
ENSG00000042493	3.6793152326496696	3.73797144771113	4.29488515921731	4.0527347325933905	4.42234886978793	3.8654970384295297	3.85404160898369	3.7666273695901205	3.6155213927537697	3.7385076710271	4.27134118935587	4.15104645154841	3.83555570123654	4.00135308075514	4.3343931556987	3.93473256014007	4.6232395402513795	4.6577664763008	4.05965685165021	4.6638846832033805	3.87376002492163	4.561383894634269	3.6798955191908402	4.050338204956891	4.25886346367013	3.92020642111866	4.28685487749876	4.25045249388899	4.26141984931552	3.38678370220983	3.70869026761356	4.26086109829908	3.89601212828546	3.87037882307727	4.1097024544745	4.26087346918944	4.09034199322612	4.33440208740481	4.59619981855829	3.8388570101479798	4.43506328919539	3.7434287009080696	4.08101494761907	4.35689877110588	3.38700282449459	3.6190693822087403	3.61274026162811	3.8607062935384704	4.55882868132778
ENSG00000042753	5.971259	5.856488	6.1492379999999995	5.761693	5.5255849999999995	5.519075	5.753896	5.682803	5.414569999999999	5.572426	5.646007	5.7453	6.010564	5.661159	5.978916000000001	5.407317	5.6305760000000005	5.764172	5.551193	5.963761	5.628539	5.816519	5.550109	5.684401	5.803217	5.6039650000000005	5.5389610000000005	6.005518	5.608282	5.465845	5.711019	5.8550830000000005	5.971946	5.895683	5.663551999999999	5.928571	5.819579	5.997383	6.0106839999999995	5.609165	6.152818	5.460414	5.620431	5.704243	5.617292	5.520357	5.519789	5.707192	5.979841
ENSG00000043093	3.0290882608517795	2.9980077035724597	3.28588375736762	2.9505464185087096	3.23467368930656	2.9239069896570404	3.1497849606484403	2.9824744727635895	3.14926301628569	3.07801196078941	2.94156280115626	3.00162793295196	2.73516488930785	3.2605103298329903	3.3103099428775096	3.0309692367388905	3.12331101832908	2.91558499062277	2.89932482687452	3.438535241396	3.1451923621854596	3.19021840092104	2.86387001756783	3.00696043632996	3.20296963078646	2.98794784681454	2.99185525044742	3.09512506079058	3.04473038304683	3.0134355930892096	3.0568546717461698	2.4339904104076298	2.9488925607838303	2.9486066237041606	2.9034193123280496	2.9396968589459105	2.7525760430355	2.7553185463784398	2.7217357671720896	3.13975566110725	2.7742298581524	2.9338110319273003	3.00205250793041	3.01018522885877	3.18194698909365	3.03415261527526	2.67114566210889	2.79369473405594	3.0750100264030897
ENSG00000043143	2.162302	2.7669759999999997	3.819381	2.3316	2.133725	2.3779	2.209386	2.304123	2.153626	1.993437	2.4931419999999997	2.555263	2.269616	2.856468	2.740164	1.81761	2.2798950000000002	2.714566	2.210628	2.835841	2.4682560000000002	2.054771	2.405266	2.365986	2.1787669999999997	2.241882	2.578652	2.225464	2.450756	2.0548889999999997	2.158789	2.340523	2.316289	2.447377	1.387304	2.0137240000000003	2.197861	2.105544	2.591558	3.705003	2.632475	2.373035	2.4709209999999997	2.517474	2.423108	2.3956880000000003	1.519701	1.7181509999999998	2.702468
ENSG00000043355	6.430862	6.713853	5.945195	6.610625	6.7911529999999996	6.986439	6.819328	7.022121	6.967822999999999	7.0520369999999994	6.464612000000001	6.232219000000001	6.574337	6.605074	5.584478	7.256925	6.9589	5.280581	7.112392999999999	5.5955900000000005	7.126585	7.108613	7.412481	6.888599	6.108612	6.6078220000000005	7.118852	6.890322	6.778989999999999	7.2798240000000005	7.0639710000000004	6.704747	6.789774	6.835967	7.130508	5.444968	6.35982	6.918669	6.154326999999999	6.1483550000000005	6.6440529999999995	6.8843440000000005	6.65066	6.640433	6.8296339999999995	6.7785210000000005	7.258661	6.595909	5.7881599999999995
ENSG00000043514	3.6933490374314797	3.6454418911457207	3.80984910772794	3.58797975115122	3.46504072300656	3.57099563481709	3.73674135534671	3.69130417219441	3.59567205007226	3.8819052138830696	3.69652085011316	3.7472474103067404	3.75170931365172	3.76113740910971	3.60855554176542	3.57924474491485	3.3593015669073703	3.60385774537637	3.7438283754561503	3.4915088185184597	3.8804163338398903	3.57324206859101	3.6514413977787203	3.7007275748070096	3.10582336632675	3.28459304503509	3.4240506430334197	3.48555706986162	3.08571613917496	3.5041007039100895	3.70480633354931	3.411865111975	3.35095788698384	3.34197544318006	3.8621299332708596	3.71948218945992	3.63809008316105	3.6067229790505695	3.5219355979670097	3.8230735519587005	3.8951262984434503	3.3002153366812403	3.58593521421258	3.55780316695648	3.92423260276348	3.61485533101066	3.82693020147127	3.60625788214405	3.59671697858735
ENSG00000044090	3.179625	3.077666	2.64718	3.314113	3.4979730000000004	3.830453	3.11572	3.315872	3.311442	3.5096309999999997	3.223359	2.958443	3.6039470000000002	3.331271	2.560031	4.048996	3.643696	3.562149	3.806003	3.0055110000000003	3.34078	3.4942879999999996	3.8503559999999997	3.390806	3.6163309999999997	3.8854339999999996	3.4219480000000004	3.3529720000000003	3.558275	3.85665	3.3166339999999996	4.045624	3.4005970000000003	3.274548	2.4901299999999997	2.231672	3.3194489999999996	3.751331	3.8905300000000005	3.3152980000000003	3.188621	3.541978	3.3732580000000003	3.389128	3.012557	2.992079	2.773377	2.6520900000000003	2.870809
ENSG00000044115	6.0164550000000006	5.939934	5.876174	5.979399	6.158222	6.07454	5.938953	5.867627	6.093843	5.8748629999999995	6.1274169999999994	6.1272	5.888205	6.079525	6.068993	6.202459999999999	6.149932	6.218343	6.003855000000001	6.171588	6.157392	6.344464	6.294687000000001	6.26423	5.906055	5.859407	6.315912	6.092695	6.069808	5.901545	5.98457	6.068885	6.087405	6.102876	6.086729	5.87106	6.069906	6.137326	6.081443	5.990004	6.116554	6.107662	6.122525	6.058366	6.127686	6.113477	5.714512	5.696537	6.098798
ENSG00000044446	2.581529	2.6472599999999997	2.341278	2.612981	2.351182	2.549265	2.4533009999999997	2.589008	2.596556	2.549472	2.5691	2.430385	2.480265	2.588937	3.305827	2.59216	2.3246729999999998	3.467258	2.484672	2.480616	2.618919	2.340134	2.799327	2.627776	2.332781	2.572379	3.0549939999999998	2.502896	2.648361	2.671611	2.576658	2.5183470000000003	2.624406	2.605903	1.916449	1.8921880000000002	2.560377	2.617006	2.628666	2.2847720000000002	2.414891	2.730425	2.5224889999999998	2.51891	2.602599	2.5865150000000003	2.1925619999999997	2.075238	2.553315
ENSG00000044459	1.874439	1.6405349999999999	1.5136610000000001	1.650643	2.422573	1.9267599999999998	2.071284	2.037686	2.3938669999999997	1.888481	1.9919040000000001	2.0156810000000003	1.7618049999999998	1.794456	1.8015259999999997	1.938218	2.1573599999999997	1.6680139999999999	1.9865400000000002	2.031095	2.075682	2.016955	2.080717	2.07029	1.716346	1.9255939999999998	1.9073259999999999	1.7158380000000002	1.909414	2.0734209999999997	2.13713	1.761363	1.8010549999999999	1.927352	2.632646	2.2758849999999997	1.748907	1.664207	1.703702	1.862815	2.0822060000000002	2.0308900000000003	2.329859	2.136546	2.338803	2.379296	2.39066	2.319233	1.556592
ENSG00000044574	7.2888399999999995	7.812139	7.466054	7.085184	7.271456	7.064324000000001	7.004505	6.806576	7.060417	6.484584	7.430105999999999	7.370736999999999	7.360921	6.979846	7.914486999999999	7.01319	7.155425	7.152886	6.846881	7.296913000000001	6.914428	7.28246	6.767600999999999	7.116286	6.968066	6.8319220000000005	6.780156	7.1891	6.931258000000001	6.572228999999999	6.812154	7.593022	7.014823	7.118638000000001	7.669611	7.613575	7.168102	6.757610000000001	7.3404300000000005	7.137353	6.8791910000000005	7.0073039999999995	7.228917999999999	7.066738000000001	7.2982190000000005	7.299908	6.633592	7.346975	7.455694
ENSG00000046604	5.9208940000000005	5.8163089999999995	6.183576	6.032985	6.088378	5.898178	5.986726	5.773115	5.952551000000001	5.833162000000001	6.179603	5.966119	5.708856	5.977103	6.354061	5.603182	6.022778	5.649017	5.789043	6.394086	6.0416870000000005	6.135668	5.991976	6.177789	5.887112999999999	5.83723	6.070645	6.211568	6.038386	5.7618089999999995	5.984386	6.1061879999999995	6.210816	6.090637	5.470928	5.721417	5.865465	5.7198910000000005	5.909254	5.688102	6.212366	5.841531	6.127705000000001	6.037597	6.123614	6.08822	5.1143790000000005	5.502999999999999	6.395618
ENSG00000046647	2.993519	2.8627290000000003	2.4944040000000003	2.991175	3.09983	3.1206139999999998	2.8945790000000002	3.156167	3.063792	2.8994240000000002	3.3740949999999996	3.458853	3.043988	3.635343	3.550323	2.825466	2.878729	4.000655	2.9688779999999997	3.4436699999999996	2.9339180000000002	3.154087	3.3205370000000003	3.2717009999999997	3.6991870000000002	3.046704	3.6440660000000005	2.866964	3.049831	2.978336	2.912727	3.0653759999999997	3.0179720000000003	3.1972099999999997	3.114995	3.157509	2.972265	3.5293589999999995	3.05042	2.458793	3.5340519999999995	3.602993	2.965918	2.80062	3.129086	2.9416849999999997	3.1381330000000003	3.1992540000000003	3.61251
ENSG00000046651	2.575862	2.946628	2.947863	2.6341069999999998	2.497757	2.969687	2.798909	3.073118	3.0238970000000003	2.63429	3.3261769999999995	3.453521	2.751387	3.937357	3.3112519999999996	2.799354	2.475172	3.507769	2.722848	3.1099360000000003	2.998352	2.2676279999999998	3.036316	2.9691810000000003	3.2044479999999997	2.856702	3.512771	2.646301	2.738656	2.794556	2.655923	2.563508	2.641485	2.709477	3.263414	3.043054	2.73145	2.732065	2.4184200000000002	3.329496	2.756418	3.365303	2.8989689999999997	2.684732	2.901106	2.766285	3.675933	3.1562419999999998	2.751267
ENSG00000046653	4.593611	4.49155	4.829843	4.787679	5.389292	4.601165	4.796911	4.645732	4.790869	4.858546	5.275244	5.2737870000000004	4.2540510000000005	5.287596	6.078415000000001	4.988658999999999	5.022762	5.539271	4.550930999999999	5.474296	4.322214	5.236662	4.554138	5.195565	6.131431	4.2102699999999995	5.102598	5.543228	4.858598000000001	4.897855	4.788266	4.160108	4.609306	4.640599	5.455668	4.979938	4.660036	4.9921050000000005	4.2514650000000005	4.825247	4.47481	4.891675	4.774575	4.585967	4.945834	4.902384	4.438994999999999	4.891217	5.546423
ENSG00000046889	2.835154	2.793285	2.722041	2.594242	2.908777	2.3495790000000003	3.1179650000000003	2.983942	2.848449	2.803492	2.813377	2.68665	2.336019	2.157816	2.995349	2.916194	3.270962	2.782121	2.7855	2.9741150000000003	2.565389	2.947868	2.591796	2.89942	2.773711	2.503393	2.488074	2.963683	2.717802	2.9630669999999997	2.760215	2.252644	2.883305	2.464204	2.267856	2.234769	2.030232	2.384398	2.230296	2.59775	1.860601	2.531324	2.885297	2.597608	2.688684	2.743264	2.062617	2.270902	2.632362
ENSG00000047056	2.264983	2.425251	2.164	2.131164	2.286793	2.287677	2.167538	2.2170360000000002	2.281597	2.300504	2.150836	2.22696	2.19073	2.307242	2.050357	2.399032	2.172908	2.124693	2.258975	2.254049	2.274717	2.248223	2.4262040000000002	2.2442029999999997	2.257477	2.393784	2.275902	2.1684919999999996	2.223048	2.397693	2.231098	2.26199	2.336791	2.343815	1.787233	1.747023	2.0466860000000002	2.343512	2.27147	2.360361	2.075975	2.079791	2.128275	2.026019	2.2946880000000003	2.289764	1.935775	1.885241	2.2313
ENSG00000047188	2.962056	2.833231	2.5737650000000003	2.734913	2.748478	2.829772	2.692327	2.660214	2.870841	3.063564	2.498591	2.417192	2.665021	2.595652	2.852341	2.641611	2.733025	2.596572	2.764071	2.645997	2.5351939999999997	2.434201	2.94041	3.012182	2.629327	2.701589	2.8460970000000003	2.914458	2.7646759999999997	2.722305	2.762032	2.659217	2.854699	2.5465310000000003	2.594852	2.521913	2.3957189999999997	2.631807	2.302726	2.4228389999999997	1.9502509999999997	2.591796	2.744125	2.636625	2.7761169999999997	2.775004	2.3381939999999997	2.5338	2.775179
ENSG00000047230	3.810312	3.7538660000000004	3.624083	4.112476	3.974468	4.382966000000001	4.069617	4.305146	4.332574	3.795557	4.683979	4.481509	3.8130839999999995	5.055446	4.679549	4.806019999999999	3.8469629999999997	5.018133	3.9572230000000004	4.530876	4.198077	3.8855779999999998	4.5407910000000005	4.3500559999999995	4.585863	3.993611	4.95924	3.66874	4.591768	3.8811739999999997	3.954497	3.880119	3.761252	3.865742	3.311669	3.224748	3.7049529999999997	4.345028	4.488448	3.715271	4.174099	4.581840000000001	4.149255	4.172358999999999	4.426245	4.261258	3.5679489999999996	3.3583089999999998	4.445304
ENSG00000047249	2.969411	2.933226	2.879864	2.9553689999999997	3.644947	3.3765169999999998	3.068555	3.124032	3.080323	3.24346	3.124576	3.195041	3.01348	3.581003	3.203024	3.323142	3.433008	3.4154730000000004	3.5493989999999997	3.238338	3.4611970000000003	3.7356629999999997	3.373125	3.542061	3.4606120000000002	3.176082	3.1831110000000002	3.5810190000000004	3.249331	3.397982	3.3615589999999997	2.935474	3.099883	2.9677830000000003	3.0855479999999997	2.8441229999999997	2.94692	3.209277	3.233762	3.510743	3.1856240000000002	3.020194	3.197526	3.123264	3.362101	3.190075	2.75563	2.844225	2.940339
ENSG00000047315	5.174815	5.160975	5.187971	5.0155199999999995	5.193477	5.152074	5.112430000000001	5.016553	5.061856	5.036107	5.242479	5.240607	5.1942639999999995	5.2097739999999995	5.266913	5.159565	5.0993260000000005	5.232586	5.092891000000001	5.195273	5.225439	5.454623000000001	5.1031629999999994	5.1802980000000005	5.094379	4.997381	5.072489	5.310411	5.007418	5.052544999999999	5.180238	4.946206	5.082492	5.088844	4.802873	4.78913	4.973147	4.995768	5.0258400000000005	5.174027	5.175661	5.0056449999999995	5.087706	4.923049	5.285119	5.090507	4.387076	4.589612000000001	5.137231
ENSG00000047410	4.42020930713346	4.318908004519789	4.0860879637044505	4.39468875720025	4.617610849594549	4.60183941516676	4.57414307302896	4.48445733295085	4.71958503878984	4.52294792025301	4.71513255431296	4.65422812053252	4.52636027517282	4.54467878070987	4.454934379496629	4.6976481259168095	4.60090687935797	4.49034897962268	4.5214064105888605	4.52128617140523	3.8433411332347	4.46684088035863	4.6958507591455	4.623460098448639	4.36926932938782	4.61429080008063	4.59485768312325	4.40350869464128	4.590860713054309	4.647331096297419	4.6788589359480195	4.540080514207519	4.5535957307562	4.49929220308852	4.36671223435546	4.26649446867907	4.160792313170529	4.22225447586332	4.28133255377218	4.09270258419032	4.6568844559504905	4.5900811764043095	4.854065945970901	4.6803439195577194	4.70003041310926	4.69272102418571	4.31443836349756	4.29411156026604	4.39079335901403
ENSG00000047578	1.796513	1.7514560000000001	1.487623	1.868798	1.7495	1.762261	1.6529029999999998	1.6460139999999999	1.709709	1.616033	1.7542360000000001	1.770201	1.9942090000000001	1.701266	1.7412450000000002	1.964478	1.9656040000000001	1.638182	1.77955	1.7278060000000002	1.9358849999999999	1.7662529999999999	1.966807	1.862796	1.7115619999999998	1.773436	1.860397	1.8125419999999999	1.7530849999999998	1.9294580000000001	1.770414	1.6427169999999998	1.8621450000000002	1.802227	1.200426	1.268019	1.5898809999999999	1.7677509999999999	1.669587	1.502996	1.5167540000000002	1.735049	1.880514	1.7793990000000002	1.7913270000000001	1.8121049999999999	1.3100370000000001	1.392609	1.7633869999999998
ENSG00000047579	2.363045	2.199745	1.9687259999999998	2.305155	2.314998	2.36069	2.1827900000000002	2.237363	2.310291	2.2722599999999997	2.370663	2.431598	2.525968	2.481824	2.415191	2.270466	2.224801	2.30037	2.495343	2.0663099999999996	2.419447	2.213246	2.472607	2.335586	2.208625	2.425005	2.068855	2.192915	2.2426220000000003	2.426422	2.40061	2.445394	2.436532	2.405089	2.44465	2.375554	2.380991	2.342891	2.304672	1.923112	2.292623	2.19382	2.515705	2.549655	2.451423	2.284495	2.67392	2.539368	2.030648
ENSG00000047621	1.863743	1.981371	2.3199330000000002	1.782128	2.022122	1.635382	1.929389	2.020451	1.9126	1.7927330000000001	1.7903509999999998	1.8852959999999999	2.052891	2.1355939999999998	2.027119	1.627018	1.9789419999999998	1.7394630000000002	1.7244700000000002	1.976113	1.911573	1.6938900000000001	1.835633	1.8688740000000001	1.829284	1.8440159999999999	1.597359	1.7914919999999999	1.679846	1.794745	1.780454	1.449601	1.825667	1.955732	1.52639	1.546502	1.786112	1.823105	1.659874	2.582971	2.167791	1.752991	1.970062	1.838507	2.178348	1.965006	1.502375	1.674249	1.9523650000000001
ENSG00000047644	3.401282	3.264743	2.78417	3.249774	3.294182	3.2593080000000003	3.3294580000000003	3.25737	3.205361	3.332689	3.215211	3.191969	3.236647	2.906126	3.597181	3.269456	3.364613	2.6927220000000003	3.191669	3.42443	3.003356	3.289136	3.3400230000000004	3.125513	3.227716	3.08409	3.244365	3.391169	3.274196	3.245143	3.066857	3.355551	3.5316989999999997	3.286956	3.142449	3.3834690000000003	3.079809	3.1020369999999997	3.1451689999999997	2.724326	3.152638	3.162203	3.342858	3.3414370000000004	3.197171	3.3247720000000003	3.068775	3.252725	3.669051
ENSG00000047849	4.79895001025301	4.69781633747151	4.781941018055259	4.7801434902389905	5.1159702746330895	4.8966120316251	4.8443902084106	4.6616084813589005	4.81545819566827	4.65938563633078	4.755228766297639	4.730984093402911	4.68778011019346	4.76929064969709	4.91424156958512	5.026980670010929	5.38562282670758	4.87264086257256	4.8795373901415005	4.901984884445151	4.78929078908882	5.4053083137782405	4.81930440707164	4.89418379049296	4.98961964738024	4.70853670979662	4.91491889732209	5.07495905075872	4.86225366881018	4.789737629079321	4.83713563689914	4.85202603721778	4.87400547274246	4.69455890538386	4.38805961311444	4.19277678157954	4.679123316503071	4.86882313645603	4.89793426178027	4.883552375420191	4.61352586243608	4.60901862588584	4.99663698057154	4.9740079944507904	4.74330248957036	4.758807774298299	3.75175983691853	4.02595791371963	5.037234956154371
ENSG00000047932	3.072855	3.36839	3.090673	3.3187589999999996	2.796793	3.4170089999999997	3.3825260000000004	3.318602	3.398082	3.404458	3.475189	3.3250040000000003	3.110536	3.27915	3.4449730000000005	2.89701	3.5252449999999995	3.259652	3.144413	3.534738	3.3329120000000003	3.5179949999999995	3.518298	3.4599599999999997	3.662808	3.3887959999999997	3.411688	3.198107	3.430158	3.4063470000000002	3.324561	2.987652	3.343727	3.157811	3.491051	3.425708	3.193348	3.0592669999999997	3.194152	2.6844669999999997	2.942605	3.150098	3.44153	3.419046	3.3491419999999996	3.338769	3.343336	3.397975	3.270043
ENSG00000048028	4.686884	4.696443	4.839196	4.604298	5.339572	4.769093	4.8315339999999996	4.71209	4.733315	4.578251	4.911346	4.842855999999999	4.335706	4.164932	5.17145	4.8601	5.762755	5.49298	4.91301	5.264094	4.665655	5.650796	4.7446269999999995	5.242355	5.346469	4.64351	5.022787999999999	4.810682	5.217231	4.6828129999999994	4.676583	5.005275	4.88603	4.4524870000000005	4.819705	4.585148	4.674049	4.694046	5.074419	4.35295	4.830881	4.800145	4.994917	4.879249	4.822072	4.829155	3.954996	4.303167	5.117134
ENSG00000048052	1.275425	1.246267	0.8683956	1.24724	1.3215290000000002	1.3337709999999998	1.367635	1.291097	1.2969600000000001	1.374152	0.9295629999999999	1.048458	1.0581180000000001	0.8115676	1.0573	1.310367	1.495217	0.919061	1.5238770000000001	1.295037	1.325199	1.270414	1.385226	1.333683	1.285916	1.2217930000000001	1.1854959999999999	1.220283	1.082802	1.469396	1.2864010000000001	0.9415228999999999	1.26415	1.103911	0.7975276	0.8644666	0.9988929	1.313974	0.9196075	0.9607344000000001	1.560912	1.203986	1.333774	1.436338	1.264558	1.335176	0.8464288000000001	0.9344450999999999	1.098252
ENSG00000048162	3.9866589999999995	4.020494	4.459397	3.6442650000000003	3.7065930000000002	3.211218	3.718205	3.5590019999999996	3.47989	3.532631	3.7901830000000003	3.944028	3.688211	3.3455489999999997	4.232434	3.164525	3.495362	3.7846830000000002	3.256329	3.590873	3.370738	3.8589330000000004	3.24442	3.3164019999999996	3.5051379999999996	3.3359970000000003	3.230775	3.909304	3.3342339999999995	3.0724240000000003	3.407716	3.663039	3.746343	3.7323269999999997	4.600373	4.210086	3.7578	3.547479	3.5641879999999997	4.206603	3.7301290000000003	3.391486	3.692712	3.7119190000000004	3.490607	3.614635	3.669313	3.777274	3.993783
ENSG00000048342	1.7180959999999998	1.6660979999999999	1.635316	1.388528	1.777506	1.7223119999999998	1.728845	1.713685	1.81552	1.776348	1.770661	1.805909	1.817669	1.889618	1.7754169999999998	1.8482029999999998	1.275899	1.761736	1.7291279999999998	1.797119	1.9391459999999998	1.540713	1.831046	1.7331029999999998	1.472725	1.9011740000000001	1.730978	1.7203439999999999	1.734984	1.8149520000000001	1.7310169999999998	1.595024	1.690712	1.8407360000000001	1.337756	1.4635049999999998	1.577956	1.683718	1.343636	1.63389	1.962943	1.685338	2.046855	1.911256	2.110884	1.9933150000000002	1.6712240000000003	1.45255	1.59881
ENSG00000048392	4.173676	4.186632	4.5142	4.377298000000001	4.920399	4.6687389999999995	4.585401	4.383192	4.568533	5.024543	4.193151	4.0387129999999996	4.091593	4.221283000000001	4.669121	4.57443	5.3652	4.817991999999999	4.839911	5.125528	4.465472	5.599265	4.219955000000001	4.600032	5.160519	4.61456	4.558887	4.396449	4.849603	4.599473000000001	4.760971	4.519627	4.448291	4.018321	4.603968	4.432734	4.6369169999999995	4.270668	5.209189	4.649287	4.231678	4.323874	4.605094	4.637413	4.253673	4.455583	3.3560980000000002	4.063676999999999	4.651325
ENSG00000048471	0.9837136000000001	0.9455333	1.102193	1.2946739999999999	1.060354	1.21928	1.106744	0.9354100000000001	1.1635659999999999	1.116117	1.036119	1.0847879999999999	1.3238530000000002	1.293757	1.150397	1.387177	1.133116	1.15021	1.1960549999999999	1.168517	1.195355	1.098953	1.315488	1.238559	0.9545745999999999	1.060449	1.2561870000000002	1.257742	1.174007	1.218026	1.194684	0.9329681999999999	1.122651	1.357064	0.59849	0.6753425999999999	0.8743097	1.2073209999999999	1.109446	1.032127	0.9850360999999999	1.149952	1.1052799999999998	1.153468	1.276598	1.240569	0.7353531	0.6251831	1.333672
ENSG00000048544	4.946363	4.730759	4.762182	4.5503290000000005	4.641612	4.863239	5.0081050000000005	4.903244	4.808984	5.0030269999999994	4.774062000000001	4.742953	4.872057	4.8220220000000005	4.654858	4.67848	4.530771	4.71127	4.681898	4.902355	4.858528	5.06911	4.484661	4.571542	4.820582	4.646617	4.738243	4.872522	4.537523	4.722164	5.03567	4.830306	4.684551	4.5685139999999995	4.627798	4.4951870000000005	4.573415	4.710139	4.7971449999999995	5.011607	4.899702	4.458356	4.378769999999999	4.3136779999999995	5.0234559999999995	4.884167	4.45146	4.49604	4.759837
ENSG00000048649	2.914013	3.021401	2.9122220000000003	2.94499	3.477432	3.3746699999999996	3.329186	3.328015	3.445622	3.052319	3.506271	3.573685	2.763085	3.508662	3.334858	3.631151	3.278036	3.28254	3.3489269999999998	3.3353309999999996	3.4091120000000004	3.293389	3.582518	3.454389	3.051457	3.063981	3.4582010000000003	2.989713	3.248095	3.3264160000000005	3.3712470000000003	3.011531	2.94352	2.92124	4.0739410000000005	3.8309949999999997	2.729637	2.758849	2.730539	2.635396	2.865181	3.4691110000000003	3.591676	3.524086	3.331561	3.3616260000000002	4.231351999999999	3.6158099999999997	2.730823
ENSG00000048707	1.99539925336133	1.8799135532213	1.80296589117904	2.06343203117934	2.28036947780363	2.2335035406925	2.14056804543447	2.01477161315393	2.12603851316359	2.0362187780920102	2.3189929602452795	2.0765558253181498	2.16526189586697	2.2183687746275296	2.3909129384244703	2.44753046224902	2.56965756926291	2.6800037394699703	2.40675369041274	2.5384200791324303	2.3231961127417797	2.66796607752649	2.28406152119172	2.58335050168017	2.32352641647294	2.1653124813419597	2.3839295636028304	2.223007067713	2.46718970243186	2.44758400852114	2.30004360324607	2.0758332018157	2.13239505442102	2.09284664701029	1.60371051888112	1.5539336201347398	1.9690414990922498	1.93699600688425	2.37432592324401	1.63381201751064	1.84180923202957	2.13171751902729	2.30407556223668	2.12084303377516	2.15647434958557	2.19399568374035	1.2680054826300902	1.53004520622835	2.44472397719251
ENSG00000048740	2.512143	2.616951	2.1259650000000003	2.676653	2.607729	2.775477	2.446616	2.518708	2.715563	2.358874	2.458807	2.634271	2.607846	3.041427	2.61585	2.792366	2.660063	2.845735	2.4308549999999998	2.534479	2.928848	2.346069	3.187374	2.819045	2.163545	2.7239720000000003	2.982278	2.419877	2.600178	2.4133970000000002	2.3916880000000003	2.292439	2.488985	2.850918	2.242866	2.411737	2.315432	2.59132	2.468353	2.529651	2.749568	2.702912	2.79435	2.7521150000000003	3.166423	2.832949	2.824463	2.40655	2.910346
ENSG00000048828	3.97899	4.043680999999999	4.372135	3.874941	4.21954	3.6640699999999997	4.2485599999999994	4.102879	3.963803	3.7548440000000003	4.162849	3.983093	3.784474	3.7899239999999996	4.355745	3.902075	4.350206	4.012086	3.918917	4.275946	3.840672	4.3966449999999995	3.713227	3.9845349999999997	4.015432	3.714168	3.95045	4.174393	4.1226709999999995	3.8820339999999995	3.9147550000000004	3.778199	4.011944000000001	3.8182080000000003	4.0927370000000005	3.783749	3.6833489999999998	3.735951	3.953057	4.082431	3.586996	3.8596239999999997	4.171314	4.110873000000001	3.835453	3.9449120000000004	3.593067	3.718577	4.252462
ENSG00000048991	3.8954917528158997	3.7536933629490297	3.6948805722319102	3.6138044755137004	3.81937126493811	3.71261006144506	4.08285960671407	3.95670392118509	3.85523872234713	3.61549223382989	3.9176072779542404	3.92258292439981	3.6313114718323702	3.7034164844831	4.02248095955323	3.8501477105481405	3.9039244795535097	3.79825339184812	3.73808589526907	3.92478998429627	3.86325572142269	3.89476168287734	3.70679516930371	3.7537318202656	3.48270462689757	3.53333404403328	3.7863876885988996	3.68685990816777	3.77463167973683	3.78282343883722	3.8972389754858603	3.64560424619205	3.8398053468761897	3.8004243223262	3.5038409717597596	3.68384579486124	3.48715985352385	3.51679984975317	3.55306784327388	3.2805810956172206	3.6308950296500897	3.73551208865594	3.89902955773838	3.78468778715459	3.86244597664951	3.97536526452205	3.51704225536835	3.67125626948467	3.7970041678961897
ENSG00000049167	2.483685	2.56754	2.281923	2.378529	2.344008	2.277861	2.610112	2.584894	2.630025	2.563802	2.5772060000000003	2.532023	2.372538	2.539931	2.3332919999999997	2.197143	2.349095	2.534334	2.206635	2.4735970000000003	2.4355919999999998	2.22001	2.369681	2.202813	2.1939990000000003	2.39082	2.403	2.276882	2.324986	2.331861	2.3563490000000002	2.348235	2.266669	2.31909	2.18093	2.326003	2.093537	2.314466	2.060283	2.468798	2.435863	2.454856	2.36442	2.2966830000000003	2.626415	2.5447130000000002	2.3698349999999997	2.2997490000000003	2.151457
ENSG00000049239	1.99989869144334	1.94682854762651	1.22139745586748	2.45639789448939	2.72224369575104	2.90208245395225	2.25474375469512	2.58817194891072	2.81254397240542	2.34769832675149	2.57987371125784	2.23076141574232	2.57364679335983	2.8815128485596095	1.9154857827025198	3.2248150846953196	2.2705254805561097	2.23329287088963	2.8443131400240396	2.31561449772466	2.5467459402402	2.18615258498833	3.1570481081109905	2.8247568917053996	2.66411601194257	2.7300399888356	2.7765257891932795	2.5012797184754	2.5323564131796403	3.08089789978948	2.8604235533490496	2.52897401607144	2.45139992123137	2.20277864480269	1.85905142400606	1.6009482093061298	2.5100239164073397	2.6854378495103504	2.7701290349100094	1.81110847109595	1.7493637237680102	3.0059789971828597	2.68744382815721	2.82119179182729	2.19081276537297	2.3137029823259	2.13291728241012	1.94918117604217	2.13474488082728
ENSG00000049245	4.6104018585015	4.52561191153441	4.4420471592113095	4.418035330214559	4.30342894741442	4.542964340103571	4.500049631834769	4.475381500862401	4.52591097009062	4.65709535634122	4.458993773095259	4.45890642224542	4.49635392605142	4.40878287507189	4.30900697671762	4.34123013586139	4.73972416003578	4.74475426357316	4.63409180599596	4.4407924995376	4.567038097209	4.59866329014478	4.41827444444317	4.46165211876506	4.42549174012526	4.50268048929857	4.451589843233919	4.2921491837351	4.462994924409849	4.63560102746506	4.72312787539611	4.43550313828142	4.56823709523456	4.45182634121825	3.71617636022973	3.88031173075688	4.426203465498269	4.5450853769618895	4.72758360141772	4.39541942926785	4.4724966789073495	4.255433123139009	4.526685116263	4.6012743756568	4.54253611013248	4.47202172133129	3.8356169306924395	3.98747955781525	4.45352392913508
ENSG00000049283	0.9456749	0.9521275	1.308545	1.0025030000000001	1.9578900000000001	1.110003	1.053461	0.9975101000000001	1.122823	0.9909655999999999	1.362671	1.285492	0.999713	1.018561	0.8425668	1.079842	1.6731220000000002	1.366983	1.216377	1.280464	1.526158	1.824022	1.396901	1.540585	1.25414	0.9489271999999999	1.125909	1.682243	1.1989809999999999	0.8381718	0.9137533000000001	0.8483171999999999	1.285668	1.188744	1.6451619999999998	1.285806	1.403904	1.254341	1.124673	1.486895	1.575133	1.1754229999999999	1.238638	1.093548	0.9766773999999999	1.110185	1.051893	1.1597309999999998	1.342661
ENSG00000049323	3.3744381035671003	3.24115025134063	3.37446790882392	3.5617752076854505	4.24548663903229	3.88563760336977	3.48857830750277	3.5752233845441603	4.25107266121289	3.4717511576079203	4.03842182827657	3.7962790068981804	3.7842862168408797	4.00212160775738	3.7449121449685903	4.5642172936441705	4.41967774972901	3.62420474885218	4.410827764630421	3.8363630288874	3.8575239489156004	4.3627140794180095	3.83451516240642	3.9443542149885897	4.0472791829118195	3.6866421452422102	3.59466763934886	4.4384011469219	3.87209293727562	3.98615142644836	3.6191627062618603	4.04335725628008	3.9075577270652597	3.9065885099534907	3.20955174704949	3.1429337224419	3.73907653472614	3.98377447750598	3.33990772048416	3.67475570449013	3.6000285153258997	3.8394358240526802	4.0192710644242	3.94711098015755	3.51972210195311	3.6211860295678697	3.0806913193348997	3.55672039235523	3.7215708332116497
ENSG00000049449	5.001666999999999	5.002133000000001	4.8959	4.790584	5.045745	5.115188	4.952283	4.934183	4.865965	5.126833	4.973646	4.821874	4.979134999999999	4.684589	4.936719999999999	5.004975	4.771234	4.663462	4.800363	4.810326	4.630008999999999	4.828145	5.001918	4.850808	5.051485	4.753526	4.8024309999999995	4.904466	4.97468	4.966986	4.996067	4.983998000000001	5.114102	4.638394	4.9036	4.993949	4.674462	4.704118	4.702458	5.317887000000001	4.381392	5.112925	4.864667	5.004766	4.951264	5.0033900000000004	4.7278910000000005	5.070029	4.572684
ENSG00000049541	5.35732	5.260721	5.462144	5.170317	4.676726	4.903986	5.035268	4.916497	5.019893	4.969722	5.058459	5.227988	5.092343	5.1878269999999995	5.286012	4.822213	4.747027	4.663786	4.782830000000001	5.054317	5.137542	5.079988	4.980197	5.004012	5.066501000000001	5.010301999999999	4.872223	5.242682	4.893066999999999	4.659766	5.111155	5.007281	5.223933000000001	5.11551	4.93865	5.078567	4.969747	5.159648000000001	5.061938	5.278127	5.458483	5.00111	5.094586	5.107034	5.218074	5.112451	4.561871	4.658754	5.205576000000001
ENSG00000049618	2.95077	2.727525	2.842384	3.026908	3.297386	3.163682	3.053424	3.082836	3.23168	2.819741	3.167566	3.186876	2.850087	3.222407	3.196002	3.3293690000000002	3.36215	3.205449	3.1118759999999996	3.150203	3.458827	3.223227	3.4162519999999996	3.3522629999999998	2.7493990000000004	2.829028	3.2919970000000003	3.0287490000000004	3.1727090000000002	3.202975	3.123473	2.721673	3.036596	3.203415	2.606461	2.5120970000000002	2.507027	2.8663849999999997	2.649382	2.626716	2.9798299999999998	3.1147259999999997	3.237605	3.152227	3.392722	3.321134	2.742317	2.667454	2.869519
ENSG00000049656	4.022355	4.069801999999999	4.413644000000001	3.865583	3.740819	3.556854	3.870689	3.7790209999999997	3.6550010000000004	3.7121779999999998	3.871603	3.9711220000000003	3.8242809999999996	3.8534059999999997	4.444135	3.591882	3.763064	3.7675160000000005	3.7413410000000002	4.031331	3.7987230000000003	3.836295	3.617757	3.683764	3.762122	3.6945550000000003	3.6847839999999996	4.055686	3.664594	3.7009190000000003	3.803589	3.725586	3.970067	3.987676	3.6773860000000003	3.9634160000000005	3.7040019999999996	3.695464	3.7989580000000003	4.323912	3.5808440000000004	3.7402010000000003	3.818058	3.829475	3.7792519999999996	3.893536	3.328865	3.6088989999999996	4.091605
ENSG00000049759	2.786507	2.84785	2.9235830000000003	2.8640529999999997	3.5324410000000004	3.082093	3.1222689999999997	3.1061400000000003	3.30535	2.9536569999999998	3.309546	3.164189	2.809128	3.086115	3.2408930000000002	3.2307770000000002	3.414113	3.45833	3.204012	3.334719	3.248254	3.678572	3.291558	3.419537	3.0004779999999998	3.0199380000000002	3.286166	3.1924669999999997	3.1489279999999997	3.0657650000000003	3.049727	3.105997	2.920932	2.9427659999999998	2.95283	2.772266	2.887722	2.798616	3.118973	3.149247	3.164463	3.008866	3.1342470000000002	3.048368	3.3233029999999997	3.2441619999999998	2.71707	2.656787	3.339944
ENSG00000049769	0.9688776	1.149259	0.7314878	1.196556	0.8394344000000001	1.277554	1.094981	1.153367	1.144829	1.271108	1.0418100000000001	0.9042318000000001	1.046702	0.5426634	0.1244095	1.075956	0.7414562	0.3826092	1.002635	0.9125658000000001	0.9458715	0.7454193	1.2038719999999998	0.9361683000000001	1.0889959999999999	0.9521553	1.195081	1.07673	1.124444	1.414783	1.068353	1.217811	1.2454459999999998	0.9987543	0.8356374	1.0770030000000002	0.9350289	1.178221	1.1638819999999999	0.8601107	1.0002389999999999	1.111919	1.149006	1.306738	0.8037844	0.8807296999999998	1.370671	1.043048	0.8009288
ENSG00000049860	3.7737760000000002	3.846315	3.9047169999999998	3.9551519999999996	4.141566	4.08523	4.0129410000000005	4.0097	3.852242	4.088561	4.214482	3.7819239999999996	4.284512	4.0533150000000004	3.954128	4.0612379999999995	3.951553	4.180909	4.047629	3.8793580000000003	3.9932519999999996	4.178106	4.0323	4.183128	3.9035300000000004	4.051709	4.039823	3.954343	4.024681	4.115268	4.1865190000000005	4.592768	4.060452	3.8966	3.845067	3.7743879999999996	4.249233	4.076412	4.639398	3.9853110000000003	4.432523000000001	4.025533	4.055855	4.015329	4.119512	3.981015	3.381011	3.916089	3.910109
ENSG00000049883	2.4307220000000003	2.102843	2.281372	2.108551	2.153051	2.438817	2.2986869999999997	2.3021700000000003	2.374103	2.441584	2.1116610000000002	2.164297	2.451377	2.346723	1.942343	1.998795	2.226347	2.416097	2.289602	2.276084	2.400826	2.183135	2.341848	2.2714369999999997	2.102067	2.434478	2.4613490000000002	2.035888	2.3944080000000003	2.395332	2.5914669999999997	2.30993	2.375917	2.103801	1.59293	1.873962	2.343937	2.348652	2.219194	2.211601	2.4004950000000003	2.3784549999999998	2.327223	2.3847080000000003	2.489749	2.427275	1.489481	1.795987	2.249341
ENSG00000050327	1.9393939999999998	1.9858630000000002	2.325599	2.121289	2.5860369999999997	2.310178	2.543743	2.471104	2.887275	1.892936	2.405497	2.469887	2.38502	2.295468	2.758752	1.7633349999999999	3.05079	2.6899919999999997	2.071222	3.0232919999999996	2.107609	2.9295299999999997	1.977483	2.160377	3.694768	1.757068	2.247478	1.955039	2.697701	1.55359	1.5419260000000001	1.995108	1.972074	2.6531990000000003	2.458138	2.319793	2.117728	1.6678259999999998	3.112406	2.639881	2.2718580000000004	2.5135970000000003	2.483464	2.606947	1.4581620000000002	1.602914	1.621877	1.962582	2.73916
ENSG00000050344	5.8539639999999995	5.497729	5.495223	5.451158	5.284683	5.042304	5.779533	5.650326000000001	5.50385	5.640852	5.251849	5.148096	5.161122	3.6911440000000004	5.408106	4.981746	5.219346	4.531104	5.217559	5.453709	4.546618	4.264867	4.931832	4.834167	5.375625	5.059252	5.017508	5.9751650000000005	4.994544	5.493301	5.645486	5.4722800000000005	5.848876000000001	5.087689	5.007714	5.003589	5.336233	5.33969	5.259861	5.689971	4.131345	5.281014	5.309839	5.265589	5.135644	5.376215	4.509937	5.124058	5.330278
ENSG00000050393	3.337065	3.456725	3.597468	3.291578	3.193504	3.336465	3.3926830000000003	3.388353	3.2689	3.191529	3.3317419999999998	3.398568	3.3002540000000002	3.574353	3.4788550000000003	3.1300369999999997	3.175984	3.308385	3.255974	3.6100489999999996	3.4343339999999998	3.193332	3.3346419999999997	3.2663130000000002	3.267502	3.225812	3.3000010000000004	3.0963060000000002	3.2912809999999997	3.238438	3.4271309999999997	3.049595	3.3730569999999997	3.2951269999999995	3.39375	3.6422760000000003	3.165209	3.107103	3.091424	3.6890059999999996	3.122616	3.078161	3.376618	3.375262	3.418105	3.3687129999999996	3.443424	3.352504	3.3597980000000005
ENSG00000050405	3.702957	3.5784300000000004	3.629257	3.588451	4.0792720000000005	3.8198410000000003	3.9270110000000003	3.820639	3.9596720000000003	4.1102870000000005	3.9677540000000002	3.8547269999999996	3.671697	3.5690800000000005	4.069598	3.666833	4.371449	4.054786	3.857107	4.00534	3.6541639999999997	4.393279	3.4319589999999995	3.6004739999999997	4.165298	3.9051989999999996	3.629479	4.0216199999999995	3.870256	3.773172	4.00633	4.304255	3.943454	3.493664	3.678696	3.5271410000000003	3.814147	3.774897	4.016418	4.25359	4.061694999999999	3.855177	3.934154	4.026097	3.606293	3.727707	3.008267	3.367631	4.093697
ENSG00000050426	2.858253	3.081399	2.873554	3.0822700000000003	2.970773	3.420778	3.204038	3.185235	3.259902	3.195503	3.349244	3.204966	3.1056060000000003	3.102795	2.4315689999999996	3.201299	3.160006	3.3056989999999997	2.729205	3.057186	3.185556	3.1521939999999997	3.257666	3.260316	3.328349	3.3738589999999995	3.5003	2.805526	3.478504	3.2864489999999997	3.256646	3.439284	3.170632	2.945426	3.313672	3.346425	3.494507	3.3015550000000005	3.585472	2.5209490000000003	3.287357	3.255219	3.133284	3.240103	3.04775	3.1468700000000003	3.3162199999999995	3.312979	2.91741
ENSG00000050438	0.9026926	0.8923479999999999	0.6809953000000001	1.074382	1.218452	1.307221	0.8805529000000001	1.118034	1.3044930000000001	0.9801844999999999	1.0973950000000001	1.105483	1.3558700000000001	1.569533	0.9392324000000001	1.505583	1.075001	1.654514	1.371659	0.8829167	1.288037	1.253806	1.520724	1.365958	1.157435	1.302912	1.428361	1.150234	1.3606719999999999	1.308462	0.9955242	1.3936600000000001	1.007663	1.185185	0.9156384	0.6824631999999999	1.0172729999999999	1.24142	1.36077	1.013266	1.110967	1.299509	1.2955649999999999	1.202568	1.358575	1.235415	0.9865549000000001	0.8887339	0.8371915999999999
ENSG00000050555	2.1941029999999997	2.103702	2.7197970000000002	2.699118	3.3416620000000004	1.965322	2.264681	2.211089	2.193654	1.8676240000000002	2.6245990000000003	2.379613	2.12391	1.7661919999999998	2.314664	1.941714	3.4127050000000003	1.909328	2.115174	2.254005	2.084565	3.1408869999999998	1.49441	1.8619709999999998	2.467755	1.904539	2.159209	2.968379	1.9043759999999998	2.3887549999999997	2.396256	2.289514	2.605624	2.614573	2.5441439999999997	1.7395479999999999	2.090402	1.9784669999999998	2.193084	2.946263	1.86295	1.9911020000000001	2.377023	2.426727	1.823957	2.0443439999999997	1.4638	2.004121	2.174024
ENSG00000050748	3.1518200000000003	3.170242	3.246245	3.0832189999999997	3.248275	2.951755	3.198972	3.14584	3.073106	3.116021	3.213175	3.098704	2.852242	3.119084	3.1448009999999997	2.947518	2.960382	3.0224029999999997	3.169773	3.2787059999999997	3.151682	3.4264370000000004	2.900473	2.963698	3.123823	2.947075	3.072902	3.193822	3.0823509999999996	2.997652	3.114243	2.8466009999999997	2.807668	2.924153	3.155801	3.005631	2.905575	2.888667	3.0191209999999997	3.321476	3.06625	2.969143	3.007373	3.025691	3.01043	3.1147720000000003	2.708845	2.772685	3.16763
ENSG00000050767	2.282844	2.0935580000000003	2.073363	2.584347	2.00022	2.418758	2.8790139999999997	3.064048	2.450818	2.509802	2.0786740000000004	1.648147	2.251774	1.474402	1.55524	2.610605	2.3938479999999998	1.347636	2.425277	1.9144700000000001	1.8260169999999998	2.3007869999999997	2.019927	2.233504	2.183975	2.2707759999999997	2.00667	3.063677	2.1453919999999997	2.770754	2.272908	2.575192	2.492518	2.683654	1.865391	1.959343	2.533356	2.747718	2.287265	2.691361	1.7020240000000002	2.357935	1.7269189999999999	1.971703	1.914996	2.232262	1.897584	2.420397	2.390517
ENSG00000050820	3.7354870000000004	3.9461440000000003	4.590737	3.8231349999999997	3.111426	3.784563	3.652979	3.6464800000000004	3.4225339999999997	3.83735	3.669035	3.7229910000000004	3.931428	3.213446	4.176837	3.070395	3.301657	3.665857	3.538531	3.913041	3.38326	3.025267	3.415292	3.397583	3.2919370000000003	3.538644	3.53789	3.4704370000000004	3.6483470000000002	3.522593	3.734407	4.548419	4.026326	3.735689	2.839249	3.7258699999999996	3.7909	3.661453	4.409189	3.895608	3.265002	3.456347	3.602922	3.699793	3.477247	3.668708	2.995018	3.522705	4.443951
ENSG00000051009	2.627743	2.7404919999999997	2.615226	2.620232	2.0788889999999998	2.1905650000000003	2.2372240000000003	2.407012	2.377857	2.409417	2.271659	2.357776	2.557407	2.504866	2.313614	2.366435	2.17175	2.267991	2.393983	2.2320330000000004	2.3331619999999997	1.875039	2.545067	2.247286	2.481832	2.579552	2.2191669999999997	2.5154549999999998	2.062583	2.590642	2.344021	2.416272	2.534224	2.684933	1.9674610000000001	2.113089	2.551356	2.559396	2.641623	2.915124	2.368989	2.638478	2.2551349999999997	2.169851	2.2044650000000003	2.208201	2.389519	2.239759	2.578766
ENSG00000051108	2.577495	4.153935	2.942355	2.5266900000000003	2.140586	2.321652	2.193251	2.23557	2.45436	2.171495	2.24783	2.188775	2.316567	2.1118259999999998	2.608339	2.317758	2.484239	2.244682	2.335386	2.156828	2.136565	2.21081	2.188675	2.043804	2.508412	1.944402	1.944219	2.241329	2.200602	2.030266	2.140286	2.913102	2.2768900000000003	2.377096	2.205857	2.135144	2.389394	2.2267069999999998	2.637655	2.999009	1.8565580000000002	2.2190830000000004	2.248703	2.342359	2.571612	2.418711	2.005183	2.377945	2.493074
ENSG00000051128	2.4551529999999997	2.65198	2.441102	2.765072	2.3803419999999997	2.819525	2.311207	2.585561	2.792241	2.745904	2.256123	2.347043	3.0983650000000003	2.715144	2.15707	2.8871830000000003	1.7749529999999998	2.6897290000000003	2.128109	2.622534	2.768268	2.3060549999999997	2.77351	2.6942720000000002	2.409989	2.67922	2.816943	2.035586	2.392707	2.7431	2.640889	2.559218	2.575559	3.063821	2.3346080000000002	2.7251380000000003	2.541273	3.1193560000000002	3.146903	3.3765410000000005	3.139971	2.992673	2.736783	2.745907	2.765589	2.7191080000000003	2.605137	2.454288	2.314315
ENSG00000051180	3.9567160000000006	3.826771	3.812415	3.7347660000000005	3.711147	3.606731	3.727756	3.732782	3.5295620000000003	3.56165	3.452812	3.6285260000000004	3.737023	3.5986	3.7088300000000003	3.3788620000000003	3.6769629999999998	3.6646940000000003	3.408552	3.4172019999999996	3.609968	3.809831	3.7322599999999997	3.6979830000000002	3.450051	3.591596	3.6713050000000003	3.620595	3.311382	3.246305	3.5910919999999997	3.5062599999999997	3.9785690000000002	3.700222	3.681143	3.500493	3.638532	3.5745190000000004	3.448786	3.812625	3.944663	3.6014019999999998	3.73716	3.668511	4.062634	3.857729	3.1788540000000003	3.2247470000000003	3.869214
ENSG00000051341	2.72924871410008	2.8162776624788703	2.64257062788187	2.6867348740981205	2.53499157907546	2.57904898627928	2.71906397479707	2.73933749985394	2.6656434732516097	2.9714488251855498	2.60834379040281	2.4851366412902403	2.66086967077437	2.36967538038892	2.59983463069388	2.61965681232229	2.71170224504072	2.8007021671691	2.7227555815821805	2.60816786092731	2.74301594882994	3.00390642224422	2.8001634865207303	2.7913696823825895	3.0142122535527096	2.4480794103139503	2.99536490792104	2.7200554311490204	2.80732648562277	2.87909482223558	2.8108896121401696	2.4869195616005	2.75823115213278	2.4825237945693703	2.32896978105344	2.06734420385594	2.40425953839673	2.64871322036999	2.6243504274680896	2.63696528024527	2.4652060050877003	2.6077362016076098	2.87339077548357	2.64984522891495	2.55068693226655	2.65363202419776	2.11888356758719	2.25164908015098	2.62347719028406
ENSG00000051382	3.18450705406166	3.19481156503982	3.05505287358945	3.3230613105645	3.94877492449079	3.77724924306251	3.65562857838578	3.5669622461828	3.5667550885170605	3.72897397431449	3.5302953495320297	3.25349631241849	3.2766614706704598	3.5623417789709704	3.5565901116392897	3.76627366664882	4.06048520150436	3.7584571677268896	3.9558580902423595	3.80172168579946	3.7501155265486403	4.12621225875287	3.75664718968192	3.68287823920694	3.8369121218257796	3.57767778773106	3.77873371663562	3.5484950845266003	3.83812169295312	3.8053717490331	3.78815549702357	3.78091524411847	3.5609667118962096	3.3463443298985203	2.99637475958116	2.8907987883079302	3.21101001043535	3.51892653666479	3.5904721219930296	3.33351414641823	3.3440387843073798	3.3414198297243	3.5959630527218103	3.6053373776669706	3.4174813321502997	3.5352529134690602	2.80934868388177	2.77365446585266	3.3371767401888697
ENSG00000051523	5.036816	4.7754650000000005	4.85159	5.122031	4.438178	4.468428	4.8902980000000005	4.883551000000001	4.418762	4.556959	4.739865	4.626108	4.959873	4.115177	4.0807519999999995	4.265733	4.186056	4.358357	4.66747	4.349499	4.562488	4.285186	4.475964	4.613296	4.455962	4.324357	4.51765	5.076983	4.355715	4.473489	4.625563	4.880231	5.130155	5.1689989999999995	5.02221	4.967792	5.459704	5.112387	4.977305	4.22236	5.213787	4.595552	4.458513	4.628458	4.39898	4.4403	5.1279580000000005	5.084126	4.780287
ENSG00000051596	4.533440000000001	4.4198889999999995	4.538579	4.383301	4.370088	3.9706930000000003	4.364274	4.368024	3.908114	4.030808	4.697655	4.7044760000000005	4.641138	4.390658999999999	4.477633999999999	4.339505	4.2374529999999995	4.132726	3.9560660000000003	3.9722370000000002	4.017301	4.133463	4.386814	4.182677	3.9400739999999996	3.978486	4.361689	4.636964	4.634645	4.252111	4.4562040000000005	3.3645620000000003	2.899759	3.313054	4.290927	4.110832	3.433775	3.5123830000000003	3.044261	2.780339	3.538332	4.712853	3.962839	4.049283999999999	4.767652	4.6927449999999995	4.244954	4.117785	3.4444879999999998
ENSG00000051620	2.422333	2.412125	2.680952	2.4354	2.784378	2.271461	2.480818	2.322543	2.327649	2.394854	2.533243	2.619113	2.363255	2.560612	2.69702	2.477843	2.597115	2.241084	2.3291470000000003	2.569995	2.318712	2.550205	2.3656639999999998	2.312868	2.462502	2.42695	2.23644	2.6911959999999997	2.308361	2.161257	2.248666	2.573916	2.454216	2.416003	3.6809279999999998	2.9780599999999997	2.458304	2.149395	2.228143	2.846811	2.6764799999999997	2.361599	2.4884310000000003	2.520152	2.350951	2.411461	2.876633	2.5983419999999997	2.541042
ENSG00000051825	2.494001	2.4958	2.274926	2.693649	2.7921110000000002	2.96287	2.8740810000000003	2.950414	2.697078	2.82828	2.7877669999999997	2.609649	2.61636	3.1008430000000002	2.62625	2.962359	2.810727	2.809078	2.960209	2.734799	2.904659	2.7909490000000003	2.7998689999999997	2.666729	2.642529	2.873634	2.8491720000000003	2.4722	3.025451	2.90161	2.8018389999999997	2.838707	2.430012	2.41808	1.8657549999999998	1.845531	2.5825259999999997	2.57042	2.409084	2.367913	2.6164959999999997	2.7213439999999998	2.803858	2.721654	2.735465	2.644525	2.201793	2.125422	2.496381
ENSG00000052126	3.114075	3.180216	3.1948939999999997	3.1583490000000003	3.2253	3.2829059999999997	3.3194410000000003	3.2786120000000003	3.264409	3.029514	3.34171	3.2918529999999997	2.9336029999999997	3.3183800000000003	3.262005	3.236528	3.216487	3.447634	3.206228	3.4142330000000003	3.37565	3.246165	3.290688	3.3192150000000002	3.090776	3.156714	3.409386	3.0176	3.298675	3.19381	3.187771	3.139534	3.2988370000000002	3.102476	3.2366599999999996	3.42564	3.014903	2.86967	2.941208	3.0344830000000003	3.3269029999999997	3.2850379999999997	3.178793	3.144619	3.173496	3.233413	3.33069	3.3296410000000005	3.131818
ENSG00000052344	5.459897	5.4247	5.149311	5.609808999999999	5.244465	5.36179	5.02215	5.116581	4.92462	5.501047	5.4503449999999996	5.2264	5.22278	5.238558	5.323652	4.749732	5.277637	5.3950510000000005	5.635816	5.473177	5.476475	5.744537	5.503105000000001	5.638942	5.625558	5.347736	5.373858	5.660564	5.367748000000001	5.301444	5.268529	5.671598	5.966382	5.552787	5.156289	5.440793	5.629444	5.5297089999999995	5.929924	5.74796	5.86071	5.530885	5.06085	5.244182	4.96551	5.121889	4.738844	5.157061	5.542835
ENSG00000052723	3.8821900507549603	3.93001279172569	3.9317410632330096	3.7599523148746603	3.8989610129179297	3.80191675859946	4.00827818443816	3.9330977001616203	3.92737321933873	4.04994364969481	3.8128894282345898	3.8215443707629597	3.8348791838594902	3.94846192868399	3.8944727942644195	3.8710326561905197	3.90769813804909	3.96545555412593	3.8216599545237004	4.08684436676685	3.94973046135003	3.76195641995655	3.76534550524482	3.79659771913123	3.9203687897611403	4.00074718610655	3.7915679687983705	3.7378231738463397	3.87855376450229	3.9790707890242603	3.9123219624467898	3.60368988190871	3.8452422539137103	3.7899978942545003	3.80198648684211	3.7329869455673097	3.78857305137482	3.6199756717118503	3.70913137950187	4.05074004583464	3.6110884309358995	3.7684372822156	3.8697436145805	3.84542928936684	4.01925614189767	3.97318046839279	3.51376055137121	3.6757604314643504	3.77726138541586
ENSG00000052749	3.68837	3.6837230000000005	4.088614	3.3049169999999997	3.0004470000000003	3.135153	3.389988	3.320127	3.1389560000000003	3.0849860000000002	3.476202	3.482215	3.3123660000000004	2.83249	3.757107	2.8971259999999996	3.208132	3.568639	3.0864380000000002	3.1895330000000004	3.334721	3.443599	3.1571569999999998	3.11747	3.235757	3.0650049999999998	3.307257	3.123636	3.199484	3.0596360000000002	3.17088	3.5584620000000005	3.454108	3.4490160000000003	3.1708220000000003	3.189875	3.3277980000000005	3.217276	3.2915660000000004	3.79949	2.972639	3.085166	3.3753800000000003	3.286915	3.164905	3.3304949999999995	2.728964	2.955996	3.7505129999999998
ENSG00000052795	1.366818	1.5209139999999999	1.422924	1.4251	1.412202	1.4259700000000002	1.486541	1.469673	1.446097	1.471902	1.462466	1.419198	1.314773	1.5282719999999999	1.51213	1.3755760000000001	1.526808	1.41313	1.527649	1.6416259999999998	1.135411	1.427054	1.555017	1.443971	1.3528149999999999	1.354047	1.5031649999999999	1.461694	1.5473219999999999	1.584182	1.5870600000000001	1.009379	1.382203	1.438065	1.153232	1.158839	1.235738	1.33176	1.214102	1.565835	1.308667	1.465555	1.554853	1.498419	1.602789	1.591053	1.1379709999999998	1.256494	1.357268
ENSG00000052802	5.299047	5.923135	6.212475	6.041225	6.433366	6.256628	6.021216000000001	5.604984	5.521028	6.338323	6.109161	5.7305779999999995	5.440382	5.9915389999999995	6.340269	6.229063	6.28713	5.905085	6.12271	6.304198	6.018105	6.680012	5.460698000000001	6.038951	6.3333379999999995	5.232925	5.991441	6.444303	6.322430000000001	6.113608999999999	6.238052	6.684971000000001	5.9288	5.538455	6.525651	6.208082	5.704068	5.8164	5.605859	5.167696	6.18354	5.710522	5.803985	5.91099	5.553866999999999	5.534346	5.727561	6.220559	6.112757
ENSG00000052841	3.022173	3.4772410000000002	2.801989	3.140428	3.067859	3.295043	3.208957	3.283037	3.3624769999999997	3.2110540000000003	3.2777190000000003	3.1223400000000003	3.3989620000000005	3.0129900000000003	2.412577	3.5534480000000004	2.976382	3.164558	3.166972	2.6461349999999997	3.200493	2.785311	3.4542040000000003	3.362557	3.1200799999999997	3.522236	3.360635	2.9470509999999996	3.129061	3.403004	2.8639040000000002	3.575496	3.2368069999999998	3.194142	3.284156	2.889622	3.24294	3.163922	3.190728	3.166362	3.518611	3.326338	3.022816	2.8575	3.2175979999999997	3.1225240000000003	3.6548769999999995	3.323628	3.01608
ENSG00000053254	4.239447	4.112166	4.2298279999999995	4.081637000000001	4.743737	4.479908	4.562922	4.31869	4.437058	4.192341000000001	4.591147	4.433946	3.9393879999999997	4.187364	4.4841169999999995	4.620480000000001	4.978201	4.779971	4.604644	4.359782	4.55147	5.088356	4.543243	4.748121	4.56987	4.262275	4.686284	4.539618	4.739528	4.527929	4.547094	4.280772	4.358168	4.057621	4.619982	4.211566	3.957498	4.0449470000000005	4.432107	3.956691	3.9032519999999997	4.38713	4.516875	4.396992	4.41982	4.616877	3.887411	4.022177	4.408917
ENSG00000053371	4.42937536822667	4.2729405433255	4.3778060872545295	4.3701967622296	4.3052457978544405	4.147807001016069	4.20047196629169	4.19053159425075	4.0287079217913595	4.24596099704163	4.218487797274101	4.16199420498222	4.56947160023449	4.36405517918755	3.9516316200418995	4.42523748770441	4.14420752571674	4.09799444980527	4.05517910156721	4.15075949066223	4.0556516539576695	4.36402295306356	4.24385195568315	4.02193574290629	4.378760408217991	4.12575819420115	4.07543860499871	4.53000200470536	4.0582720278459705	4.26897241294348	4.27526498394293	4.53867301592609	4.25074843619449	4.24711276722502	3.7473446820890404	3.6217154409551204	4.3788451067261605	4.596329572267179	4.5883440602209005	4.4379855076509	4.4100534331009005	3.95219600353642	4.29348505325505	4.226621259416911	4.201600474171721	4.03115904337106	3.4269503624254	3.5747942302394504	4.33808909543179
ENSG00000053372	4.98030807451427	4.90618077643973	5.42325221509158	4.6072677711676295	4.41980578705763	4.268729218698939	4.59304209855904	4.501537351739941	4.52500110667463	4.3747215525328205	4.546593361446781	4.7171600932924	4.7235090120839605	4.430328998144501	4.880875933707981	4.23833224035252	4.20529409157815	4.30895667331819	4.17643545808914	4.39111864068257	4.524639816704441	4.48231708811943	4.44267372052442	4.41330930485697	4.31356198045264	4.37791662781113	4.24231702839655	4.77677429997031	4.09967639865081	4.10616675514964	4.3981769934716795	4.24694977848023	4.568868709834209	4.77433992533583	5.22187113837389	5.04978230234017	4.47690902285252	4.53184519377201	4.434765336678679	5.5738453165186	4.5789894434502	4.51257015871536	4.64307702504879	4.568217345750339	4.81837634606549	4.69934601227082	4.891268865886571	4.7161572997291	4.980886988481269
ENSG00000053501	2.077396	1.843552	2.0157119999999997	1.714927	1.9006290000000001	2.159407	2.0461	2.229563	1.9530560000000001	2.0432810000000003	2.128936	2.032609	2.07219	2.020421	1.8600880000000002	1.9729189999999999	1.6863279999999998	2.005647	2.04209	1.7182689999999998	1.8812490000000002	1.697472	2.109357	1.868772	1.811021	2.233436	2.1973830000000003	1.639948	2.234852	2.231579	2.257372	2.5905720000000003	2.108237	2.075048	2.352516	2.254395	1.984044	1.9488470000000002	2.538284	2.380034	2.190331	2.3039	2.0254119999999998	2.160825	2.103122	2.0256	2.593355	2.392223	1.843562
ENSG00000053770	3.6156940000000004	3.732325	3.8331589999999998	3.4279040000000003	3.848265	3.3627809999999996	3.78776	3.619077	3.648889	3.4773949999999996	3.532797	3.67929	3.358079	3.5793800000000005	3.80522	3.374904	3.7062199999999996	3.414713	3.450332	3.886648	3.6332690000000003	3.957518	3.402118	3.670832	3.580253	3.3856089999999996	3.453007	3.707278	3.4810510000000003	3.4137160000000004	3.558482	2.946065	3.505524	3.39765	3.976405	4.000607	3.1865580000000002	3.261516	3.2610099999999997	3.7551	3.3660400000000004	3.485315	3.6752580000000004	3.5235879999999997	3.8501489999999996	3.7245269999999997	3.5474550000000002	3.6214370000000002	3.5893949999999997
ENSG00000053900	2.784582	2.850259	2.782407	2.549347	2.422351	2.564692	2.715146	2.7461349999999998	2.709133	2.7807880000000003	2.628219	2.662762	2.521847	2.854429	2.549595	2.4532279999999997	2.455311	2.456783	2.668751	2.60963	2.6213450000000003	2.4990810000000003	2.604056	2.4977400000000003	2.541173	2.685588	2.459794	2.49248	2.560509	2.745013	2.688973	2.402485	2.781604	2.597469	2.755057	2.5327669999999998	2.5194810000000003	2.538487	2.357339	2.794902	2.308594	2.643275	2.515647	2.4515290000000003	2.6461810000000003	2.558062	2.739739	2.546895	2.4893509999999996
ENSG00000054116	3.77627164267743	3.74589086416013	3.45109961110844	3.8074863529311203	3.7818767832820295	3.8571069534839397	3.8432143733841904	3.82253032221156	3.79566659827673	3.96182423280571	3.75279515075994	3.7859604774367304	3.9768978072603196	3.87560092051713	3.70260819540434	3.8362724408323103	3.5816488011165806	3.89602700084592	3.75721897450483	3.73797372594858	3.7315346589424903	3.8136993773916	3.70172114428138	3.65615481451858	3.86574346813941	4.02819199647123	3.6491093000476496	3.78960353444878	3.6222664543872702	3.62851626225554	3.78322520381452	4.15158987843638	3.82180068670028	3.8299493803175895	3.8040419743099805	3.70665523140159	3.9250923932156097	3.92139416203518	4.23981864866728	3.57242721125556	4.22023749589161	3.71032048553735	3.66026810497836	3.79784058654643	3.78587571330913	3.72790725649095	3.55525883607967	3.55384509329199	3.82360100187344
ENSG00000054118	5.993183478651151	5.92837908756299	6.06533007244248	5.84426594654873	5.86359043801854	5.98564221325552	6.00310548132233	5.8597025325109104	6.03493626331427	5.90403785239617	6.210592448865389	6.30271284696059	5.876377939410861	6.28452862767442	6.14391806706883	5.7183085408010195	5.872411404078491	6.144962691659441	5.94097146898686	5.98266813253349	6.1808046094659606	6.03842604393874	5.88867395114318	6.006910524535789	5.863103955087991	6.11797327121878	5.97415868929054	5.9903608095315	5.88502178263852	5.94429374196882	6.10228117523858	5.6904587219076905	6.02136487655472	5.912682492280821	6.12110370113101	6.02083414508788	5.74829312849262	5.67244880465216	5.812521587754951	6.274161331449009	5.73483177253603	5.94429018382959	6.0750769974607195	6.00558965356372	6.08397093860236	6.10874245887069	5.8183256084827395	5.73090263260329	5.930359873785009
ENSG00000054148	4.862927	4.793185	4.792008	4.64685	4.245464	4.115518	4.156383	4.362364	4.164414	4.449475	4.225232	4.317442	4.806367	4.585667	4.222601999999999	4.626505	4.223294	4.528989	4.508058	4.173426999999999	4.448885	4.314133999999999	4.702907	4.45516	3.9084230000000004	4.3894519999999995	4.44109	4.718265	4.473573	4.292299	4.261099	5.08763	4.391692	4.723022	5.370248	5.068037	4.765788	5.053294	4.80987	4.942744	5.3361089999999995	4.314773000000001	4.432695	4.457898	4.65421	4.516611	5.4370080000000005	4.967372	4.588564
ENSG00000054179	1.210468	1.076897	1.276406	1.287776	1.8480880000000002	1.433171	1.028018	0.9534020000000001	1.358395	1.338115	1.334291	1.051863	1.4307159999999999	1.255147	1.226426	1.6417169999999999	2.223314	1.757484	1.7658369999999999	1.035518	1.077439	2.5812049999999997	1.637977	1.9625549999999998	1.585914	1.080281	1.760836	2.137411	1.666209	1.3503690000000002	1.0439370000000001	2.14197	1.284966	1.201737	2.162497	1.256606	1.629925	1.874204	2.288368	1.6304299999999998	1.7196200000000001	1.845261	1.3240379999999998	1.323973	1.169323	1.079672	1.353876	1.174626	1.490157
ENSG00000054267	2.0984950487012197	2.54260140546444	2.22043762518609	2.37533395433183	2.9047187664782594	2.7809288608945097	2.7250942538455702	2.72261716162827	2.76885935274305	2.45302391786477	3.0027031385233904	3.08225422172211	2.24242778561569	2.95061113554257	2.75971974827132	3.0944011023032303	2.6719903815697004	2.6804899474418797	2.7596719670090497	2.6150671963937997	2.7402708260491497	2.70391196464306	2.94364949880852	2.85928640308944	2.50225602795689	2.5740047585139503	2.7634607544297998	2.3752962209636803	2.6346680734887595	2.7039034981865298	2.64796291570155	2.3734915739563798	2.25933461485346	2.29904461127465	3.852320305937	3.3751934712319795	2.0302986839852397	2.16705680806725	2.34674066616159	2.5115240693952594	2.56024613964507	2.8741061051239103	2.87534843679325	2.81447835861202	2.6711049316145097	2.6918652271287797	3.8488665879751403	3.20589394282426	2.15023379119872
ENSG00000054282	1.3891407152363702	1.30840985982166	1.47072303175655	1.49892563743246	1.8480496082490199	1.5781268622877198	1.4302402199833602	1.3170085334332	1.70648938345301	1.37504682220103	1.42749537705154	1.45464239182255	1.25053664219732	1.2916921859675101	1.7343308090976999	1.45961444832943	1.86018745998157	1.6018945231432802	1.4157860668551898	1.77074230450139	1.4693423145870101	1.99641408319138	1.3250765681843601	1.6174097081907202	2.13669804134983	1.7132115486362702	1.6261952364598102	1.8349538372476102	1.4795069162911298	1.33604659675046	1.37263384183869	1.48096845692877	1.42020616387097	1.2951025748966298	2.50093442091826	1.80148019862115	1.46383128867178	1.6285547515516499	1.68924860476348	1.23913679067492	2.25813473084592	1.4097206789259198	1.61070211950414	1.58263881331074	1.39093402799302	1.4488363952957901	1.76552202837298	1.89168104948369	1.65376439441196
ENSG00000054523	3.75385651579709	3.6782693669505204	3.4611703538409704	3.7807767956445404	4.2121712026867	4.15323210300642	3.9724550291244602	3.82637084101477	4.0678686128428	3.8466149486818906	3.92830397732677	3.7109356296746703	3.75781430316054	3.96924125077479	3.98548646884036	4.3161697853621	4.4476471439558205	4.02727070162267	4.21487555688716	4.13648843298738	4.24876877986113	4.45530046162482	4.31257955198061	4.1942392099644	4.08035397842398	3.95883014271546	4.34345431237438	3.9937624171527006	4.18870354698771	4.19226815244368	4.19961031593296	3.83458903571804	3.92096222353858	3.8410306908627003	3.25633547252488	2.97483466707214	3.6038032434073997	3.8458422958405096	3.90167982788625	3.2674005216912403	3.5331066126311703	3.9645279501358597	4.16232193630639	4.02983760184096	4.1027208212033	4.14491975173375	2.95886268819117	2.8495789945811496	3.8432326560127503
ENSG00000054611	2.366578	2.3208889999999998	2.461776	2.527145	2.402632	2.212602	2.1545099999999997	2.205381	2.229409	2.246234	2.285458	2.326454	2.286372	2.332727	2.373296	2.373539	2.3070150000000003	2.315857	2.33377	2.359326	2.364275	2.1983770000000002	2.6160400000000004	2.5830900000000003	2.3130479999999998	2.1596040000000003	2.546828	2.579114	2.256448	2.30405	2.26504	2.046512	2.453131	2.4782669999999998	1.84135	2.045747	2.1204490000000003	2.5269470000000003	2.197111	2.381961	2.44177	2.2826169999999997	2.3548259999999996	2.2841110000000002	2.3441560000000004	2.274108	1.9415529999999999	1.9663599999999999	2.5508509999999998
ENSG00000054654	2.321212	2.177542	2.140517	2.562551	3.180487	2.566074	2.625538	2.298747	2.654154	2.37258	2.71217	2.519472	2.391924	2.375203	2.27409	3.4360370000000002	3.5564370000000003	2.59413	2.94245	2.833379	2.820923	3.3696370000000004	2.979113	3.117771	2.9438299999999997	2.6545330000000003	2.765675	3.073599	2.71464	2.887683	2.564371	2.315343	2.571501	2.661807	2.7921	2.123046	2.272592	2.5162400000000003	2.2735119999999998	2.818179	1.9167150000000002	2.628955	2.852532	2.507488	2.61742	2.734229	1.968148	2.021233	2.521018
ENSG00000054690	2.385773	2.5594759999999996	2.570945	2.331275	2.7283150000000003	2.280033	2.532079	2.553173	2.5383009999999997	2.434916	2.710097	2.614616	2.409789	2.341669	1.8766900000000002	2.753755	2.625312	2.3018520000000002	2.362228	2.62853	2.493545	2.452034	2.523877	2.653808	2.305792	2.614398	2.524324	2.577362	2.579584	2.5876650000000003	2.419857	2.470159	2.5922970000000003	2.573552	2.587631	2.5004060000000004	2.46204	2.483848	2.632542	2.625032	2.305254	2.556476	2.459115	2.32531	2.300651	2.367207	2.392418	2.3959	2.643214
ENSG00000054793	1.9971240000000001	2.1606360000000002	1.9478060000000001	2.175048	1.7732720000000002	2.078562	2.1192900000000003	2.062233	2.282233	1.845406	2.124869	2.012968	2.38825	2.552939	1.7527830000000002	2.381691	1.815003	1.86327	1.875009	1.795496	2.216423	1.5858139999999998	2.567874	2.265489	1.602842	2.171316	2.091428	1.9359520000000001	1.9571169999999998	2.063399	1.996086	1.605558	1.8798	2.443534	1.0642340000000001	1.265871	1.899951	2.068818	1.4242920000000001	1.9014419999999999	2.0925759999999998	2.435478	2.3701689999999997	2.237689	2.3580970000000003	2.1980869999999997	1.6923689999999998	1.582989	1.700159
ENSG00000054965	2.945973	3.0769490000000004	2.977434	3.114341	2.893495	3.231056	3.069411	3.037918	3.115373	2.882458	3.029275	3.062174	3.179158	3.3025230000000003	2.799323	3.6155519999999997	3.0852880000000003	3.07428	3.109985	2.997058	3.316212	2.82978	3.478654	3.121557	3.021946	3.1265810000000003	3.3259230000000004	2.9538919999999997	3.0860990000000004	2.9876840000000002	2.895436	3.115846	2.978185	3.1753430000000002	2.300034	2.4341060000000003	2.787867	2.9808630000000003	2.768856	2.651971	2.775973	3.189833	3.049962	3.025578	3.236606	3.19521	2.855814	2.5162880000000003	2.907384
ENSG00000054983	2.238117	2.286124	2.258079	2.333504	2.721645	2.420545	2.120358	2.158563	2.410673	2.426788	2.233938	1.950806	2.68971	2.45518	1.853434	2.950952	2.511146	2.0994450000000002	2.280025	2.285878	2.124823	2.1399049999999997	2.777635	2.5872479999999998	2.143031	2.531688	2.171534	2.6968400000000003	2.201149	2.68847	2.565284	2.417678	2.187374	2.4012990000000003	2.146613	1.839732	2.3273479999999998	2.3571560000000003	2.254586	2.199261	2.249003	2.237663	2.540134	2.192047	2.494538	2.241955	2.200993	2.220444	1.7933310000000002
ENSG00000055044	5.433918777703121	5.51613644409138	5.72990557710119	5.0676615919574495	5.40545728340067	5.15974468145058	5.45749033684901	5.32472645411553	5.47185719055341	5.39068134118944	5.38639079644075	5.52229532854993	5.0263351748584295	5.52504478834927	5.61652503106405	4.72082229664194	4.9502991234864195	5.0814397313829005	5.1552816314122305	5.19042795108003	5.494080834673669	5.03407022655787	5.21514622436874	5.11198412830131	5.06321152337639	5.23794060113963	5.2562742455913	5.19060312224654	5.1664546423324005	5.03805870996999	5.31186618744172	4.89331552751189	5.21932622833901	5.153024770797161	6.22474322279017	6.028083830028581	5.0957265690407505	4.97190053097392	4.755772252739651	6.00296106981959	5.21504160758206	5.37345990207275	5.32340697222041	5.41962562867123	5.42000126616482	5.47773046069534	5.91378067408832	5.63916287465229	5.23659729711507
ENSG00000055070	5.04076391245603	4.92121357736242	5.25528003190092	4.89705756063448	4.921725085311389	4.643266921381151	4.824485460256501	4.750921488407	4.744190818632919	4.77640711305069	4.84447903387944	4.91838797689885	4.899131066136	4.85685065961803	5.23982986378139	4.90262970145958	4.9342437179112	4.8545861581466605	4.7075260075228496	4.93184464787763	4.69470333122654	5.06965867622392	4.75541571632656	4.7286955177445	4.88714071591533	4.7300137956481905	4.638507308173111	5.17633435450741	4.7291186293412	4.66903112141455	4.74782187330823	4.952922023776059	5.079331616329919	4.98984494663128	4.427987677285651	4.50783221501312	4.80202515818695	5.08862424984876	5.21233557019616	5.005990166815219	4.91928647515456	4.75958161088133	4.797431971466151	4.8110502989093495	4.82783098164057	4.84034717421298	3.8716756279049	4.15196593063119	5.41070694267802
ENSG00000055130	5.286287000000001	5.266765	5.449781	5.060407	5.079124	4.880648000000001	5.298079	5.188042	5.119041	5.030781	5.127267	5.241384	4.942557	5.21995	5.333844999999999	4.9385069999999995	5.076502	4.930972	4.971794	5.184063	5.115062	5.055701999999999	5.051805	5.019843	4.881133	4.8114	4.943723	5.126018	5.03435	4.870351	5.017721	4.720904	5.222994	5.081289	4.9466660000000005	5.022854	4.77015	4.873562000000001	4.728768	5.344365	5.330997	4.993831	5.165587	5.041012	5.322986	5.301207	4.842194	4.873006	5.2592870000000005
ENSG00000055147	1.802902	1.686726	1.765653	1.6887009999999998	1.808532	1.633426	1.777569	1.7795860000000001	1.7662799999999999	1.7955889999999999	1.66685	1.679086	1.8869189999999998	1.9024029999999998	1.679831	1.725756	1.72787	1.59856	1.6105909999999999	1.660225	1.707682	1.58449	1.865415	1.853865	1.219494	1.901561	1.8665080000000003	1.662322	1.3518059999999998	1.6524130000000001	1.5572110000000001	1.412403	1.777106	1.910398	1.71314	1.579302	1.641184	1.705066	1.4650239999999999	1.877994	1.92504	1.8593959999999998	1.7297259999999999	1.7051470000000002	2.035905	1.7987229999999998	1.635284	1.6940400000000002	1.826175
ENSG00000055163	3.4603800000000002	3.319808	3.0905419999999997	3.499835	3.4151089999999997	3.4429220000000003	3.408728	3.389077	3.5829419999999996	3.506787	3.3801620000000003	3.2968330000000003	3.5315260000000004	3.550061	3.346076	3.595936	3.598582	3.4565650000000003	3.392866	3.685572	3.3309879999999996	3.300339	3.8232510000000004	3.699807	3.083482	3.448929	3.7023349999999997	3.719168	3.5443599999999997	3.518067	3.428034	3.4330410000000002	3.689307	3.553201	2.737676	2.822127	3.4258019999999996	3.5850940000000002	3.6268860000000003	3.269574	3.3471300000000004	3.5227660000000003	3.5702239999999996	3.38469	3.6046379999999996	3.636325	2.809688	2.856911	3.868578
ENSG00000055208	4.365826	4.403237	4.377468	4.3367	4.558593	4.557328	4.528612	4.395076	4.576092	4.3990029999999996	4.461402	4.4048680000000004	4.266102	4.675167	4.660674	4.652323	4.657551	4.554361	4.496215	4.725793	4.667978	4.809171	4.584269	4.645976999999999	4.507828	4.331308	4.580116	4.2964	4.538593	4.4829099999999995	4.527083	4.376158	4.437515	4.421742	4.194005000000001	4.29356	4.1246480000000005	4.370652	4.3316930000000005	4.372368	4.740416000000001	4.438578	4.538938	4.473733999999999	4.625935	4.613216	4.233074	4.339034	4.525526
ENSG00000055332	3.2229621525195005	3.32238380888563	3.20888331767875	3.4724622239611502	3.94193459930162	3.99586012330952	3.98605124669933	3.84138557743025	3.98818946183012	3.7710136602666604	3.8648366723811	3.76323861972629	3.42825966030864	4.24286082722614	4.00990488112664	3.94420814373491	3.7958300809866397	3.9514111118610495	3.9778007290710002	4.114074015070259	4.11452212652951	3.9849049595460997	3.79732939253326	3.7595712253337203	3.5840571363149305	3.72916834569511	3.94743697786358	3.2144367645769196	3.9840849213908602	3.92012549811178	4.01825975317495	3.60298863054877	3.5720392290194907	3.5266891654184995	3.35023542040632	3.6522543507805496	3.2334750890060002	3.36203537831385	3.69539572707181	3.2910492978512598	3.1276622518579305	3.86277164646637	3.99667784131504	3.99337588689578	3.68447995025199	3.79004481450867	3.16970752272093	3.0841875885602303	3.56675976709655
ENSG00000055483	2.776631	2.9519029999999997	3.409303	2.72595	2.7785919999999997	2.71483	2.7181599999999997	2.7645869999999997	2.7519970000000002	2.711801	2.75463	2.799259	2.757948	2.736941	2.9248979999999998	2.7510380000000003	2.805142	3.145181	2.772022	2.615246	2.8127240000000002	2.767657	2.886841	2.6049450000000003	2.669263	2.699452	2.974875	2.824592	2.8376509999999997	2.764396	2.756279	3.029484	2.8908720000000003	2.840852	2.693155	2.4590099999999997	2.797176	2.703584	2.901497	3.4207300000000003	2.634718	2.7573630000000002	2.7744779999999998	2.732575	2.686611	2.769345	2.64617	2.5134540000000003	2.953854
ENSG00000055609	1.804713	1.818198	1.8603020000000001	1.989355	2.485263	2.282763	2.17135	2.091391	2.331495	1.876368	2.309548	2.1827229999999997	1.9200400000000002	2.354603	2.222819	2.702076	2.661355	2.5927599999999997	2.338657	2.4506810000000003	2.5661680000000002	2.676477	2.611032	2.608017	2.2550619999999997	2.156587	2.599286	2.048504	2.506581	2.452957	2.354025	2.0499240000000003	1.8298450000000002	2.063645	2.1258529999999998	1.7406400000000002	1.7298470000000001	1.938818	2.05183	1.7818209999999999	1.8406330000000002	2.2787439999999997	2.4230169999999998	2.261329	2.238469	2.22635	1.854854	1.745057	2.026139
ENSG00000055917	4.650226388259781	4.74243848600083	4.48391512138455	4.76933374155101	4.988522782344219	4.84700198610858	4.914789232190559	4.8169589320436605	4.87628968137531	4.843286771090559	4.8903260236283	4.83944878516875	4.53023719380534	5.0471887716587	5.044670735611571	4.98292088579946	4.92535935827137	4.264039762926529	4.906192238027621	5.14775301869179	5.11482106324856	5.13047585661171	5.03140143192311	4.94906692124339	4.89495847926049	4.73336329309036	4.98412204843916	4.8511305874533095	4.895811819573	4.89381729480632	5.0219584246984805	4.53881240292679	4.7927005003594205	4.73582476095362	4.75567114248857	4.59215018755008	4.42818925759106	4.583190049070071	4.60881723913858	4.2855809492197	4.640635995371929	4.6691329798434404	4.8871003627617	4.7539764345192905	4.8740132229407	4.87358346211816	4.68117844384909	4.5220786914074	4.7310369099734295
ENSG00000055950	3.9000769999999996	3.707045	3.909125	3.781075	3.7429	3.672025	3.7083760000000003	3.6747620000000003	3.5007800000000002	3.728175	3.6596019999999996	3.815008	3.720965	3.7610010000000003	3.796753	3.6091269999999995	3.689296	3.780571	3.7825339999999996	3.720221	3.5925550000000004	4.0235330000000005	3.6201559999999997	3.770406	3.827071	3.6003239999999996	3.694804	4.0396730000000005	3.669039	3.5942239999999996	3.7837910000000003	3.965262	3.8206559999999996	3.746603	4.1989540000000005	3.9198269999999997	3.8464379999999996	3.868497	3.927182	3.7367769999999996	4.397933999999999	3.519488	3.584769	3.6410339999999994	3.6937620000000004	3.574078	3.7032559999999997	3.781189	4.018530999999999
ENSG00000056050	4.998147	4.922828	4.152471	4.788233	5.202369999999999	4.908596	5.0815589999999995	5.043044	4.752618	4.856363	4.740111	4.646517	4.64509	4.752239	4.561771	4.885098	4.784841	4.6179190000000006	4.9287790000000005	4.518355000000001	4.940666	5.053928	4.717486	4.73033	4.93349	4.983141000000001	4.578894	4.504297	4.749557	4.577286	4.8516900000000005	4.9463	4.587046	4.5642309999999995	5.047099	4.871669	4.544903	4.875385	4.442469	4.7011400000000005	5.235425	4.908577999999999	5.066844000000001	4.980377	5.067425	4.911644	5.159733	5.034982	4.78862
ENSG00000056097	4.749479	4.568601	4.692981	4.563716	4.985822	4.868677	4.858644	4.798690000000001	4.868415	4.67473	4.80265	4.779488	4.637482	4.537875	4.805003	5.049398	4.330977	4.949478	4.759231	4.869969	4.737935	5.125805000000001	4.994694	4.865399	4.694876	4.624080999999999	4.8198300000000005	4.4695290000000005	4.889149	4.751094	4.787962	4.926527	4.776897	4.690054	4.442938	4.415616	4.471362	4.666226999999999	4.826356	4.245614	4.781167	4.702008999999999	4.866395	4.758053	5.0162	4.887213	4.36562	4.433173	4.72651
ENSG00000056277	2.542753	2.530827	1.919516	2.4832810000000003	2.659884	2.431237	2.55689	2.685317	2.8387830000000003	2.886931	2.434151	2.54046	2.658834	2.764971	3.377477	2.792771	2.58622	3.07368	2.620825	2.546042	2.517741	2.542751	2.617947	2.494199	3.062655	2.747003	2.4695139999999998	2.65378	2.334068	2.93908	2.6642189999999997	2.551823	2.623227	2.4432810000000003	3.046312	2.608005	2.355315	2.5196959999999997	2.36516	2.199249	2.374243	2.8424110000000002	2.45464	2.295745	2.528078	2.203232	2.9379939999999998	2.708841	2.276194
ENSG00000056586	2.816096	2.955254	2.924054	2.806291	2.875498	2.971571	2.952758	2.919853	2.931985	2.932267	2.935398	2.901039	2.76527	3.117099	3.067217	3.3065050000000005	2.966509	3.226873	3.113325	3.165609	3.3272410000000003	3.274047	3.1583419999999998	2.955962	3.1205689999999997	3.103734	3.265489	2.803225	3.1140689999999998	3.133221	3.113589	2.905139	2.8086849999999997	2.86397	2.0158869999999998	2.05268	2.6997169999999997	2.769771	2.882691	2.8925919999999996	2.6713709999999997	2.811429	3.0341709999999997	3.025488	2.8701060000000003	2.839398	2.008238	2.070062	2.728799
ENSG00000056661	4.757615	4.796838	4.786925	4.595055	5.0261569999999995	4.735847	4.659294	4.703058	4.622126000000001	4.50431	4.650633999999999	4.734612	4.5928889999999996	4.5837129999999995	4.646159	4.880506	4.870824	4.719434	4.6901269999999995	4.677002	4.6935709999999995	4.893191000000001	4.886132	4.764346	4.614866999999999	4.472735	4.731495	4.962688	4.659641000000001	4.642030999999999	4.436843	4.844192	4.954817	4.837567	5.537273	5.030346	4.6470970000000005	4.715615000000001	4.7369580000000004	5.015587	4.821931	4.5883080000000005	4.701586	4.60513	4.6645389999999995	4.564471	5.214507	4.851312	4.703487
ENSG00000056972	2.35543	2.1144849999999997	2.620144	2.235042	3.211999	2.4085080000000003	2.605881	2.365466	2.447072	2.25037	2.6757020000000002	2.4266330000000003	2.1147560000000003	1.7868700000000002	2.659078	2.4081639999999997	3.194906	2.673034	2.427931	2.614766	2.190829	2.994393	2.074259	2.349462	2.594827	2.1737189999999997	2.209318	2.782019	2.623209	2.306603	2.358504	2.937736	2.521651	2.184352	2.9644630000000003	2.283702	2.464067	2.343559	2.7580009999999997	2.356491	2.546541	2.184201	2.6110700000000002	2.671462	1.9256900000000001	2.214305	1.922279	2.21645	2.492098
ENSG00000056998	4.202272	4.262487	4.28826	4.928641000000001	4.120844	4.6088	4.627948	4.684387999999999	4.680346	4.136611	5.0404919999999995	5.009436	4.285826	5.469873000000001	5.219117	4.113628	4.189242	5.368238	4.2179910000000005	5.108293	4.522668	4.168503	4.777362999999999	4.665047	4.947014	4.338071	5.16231	4.373519	4.899413	4.255242	4.332999	4.011531	4.421844999999999	4.5883199999999995	3.623043	4.0635699999999995	4.157864	4.434483999999999	4.950154	4.307211	4.279826	4.990941	4.2155949999999995	4.348898	4.425758999999999	4.540628	4.115599	4.176695	5.263274
ENSG00000057019	3.5436478975452	3.54820869454717	3.2924165887711094	3.5914004593596	3.67085940734758	3.57527880470701	3.64395487770854	3.5414436311951802	3.8226864449624105	3.51524420749636	3.5518422997438104	3.34356974055187	3.6623688453842003	3.67624818188258	3.7381964611029797	3.76618967108226	3.58279398336277	3.2856578545817405	3.59668301402264	3.6948167903914304	3.9247190511231103	3.76891547562043	3.8447775988455	3.8137743635578	3.5390364235909804	3.46652560358455	3.52807471031923	3.7303658222317004	3.70368560822513	3.7187079225639397	3.63501264478461	3.23026213050144	3.6866127507226003	3.68661628089636	2.8473860059043394	3.02150651462294	3.34121316601044	3.39612143961164	3.2827389799895204	3.12963740234061	3.453413274274	3.6705876703909	3.70201075223795	3.594139749311	3.9406928034799598	3.8251343373252005	3.16654509336704	3.37255746988514	3.53912477360505
ENSG00000057252	0.867846360668467	1.0531640042458001	0.801504329917847	1.31509261574034	0.9085752891330341	1.0097531822813899	0.844133566288614	0.9744778572179019	1.2260815754824799	0.9023084313406591	1.3161518434561699	1.13540669356393	1.4534573407933797	1.6100520444223299	1.1172910563078702	1.54033376861347	0.645650103246454	0.840587622049263	1.05948368981036	0.845839845142674	1.59507602590868	0.498685773728418	1.8512036608431899	1.4379350790670902	0.8948142498661991	1.30294388486618	1.11351039260248	0.9426183350815359	1.2140434360753702	1.1197438844676002	0.8509145010193421	1.06724108348651	0.944590125951772	1.5814839132547098	0.48505141492262793	0.679338799004938	0.9090828978297719	1.00530877383222	0.845185664445371	0.871638842789802	1.2994081156895099	1.51513417064926	1.25874014188338	1.14761965000894	1.9467770967900202	1.3592906487590102	1.7324445853871202	1.22777703717505	0.791345292421785
ENSG00000057294	2.740709	2.91198	3.163066	2.774361	2.9622439999999997	3.371146	3.028283	2.891978	2.784987	3.0555470000000002	3.282028	3.178548	2.484658	3.3778230000000002	3.955513	2.696764	2.984656	3.462306	3.283405	3.841525	3.12392	3.3914370000000003	3.105684	3.151414	3.003806	2.850966	3.4087110000000003	2.822526	3.47511	2.820131	3.157202	3.542879	3.038656	2.581356	2.288579	3.071475	3.002275	2.692812	3.4415080000000002	2.665473	2.980204	2.87662	2.802309	2.963956	2.735392	2.8298740000000002	2.147121	2.614962	3.59501
ENSG00000057608	7.263946000000001	7.067213000000001	7.2800720000000005	7.086778	7.482452	7.292461	7.339316	7.190092	7.186214	7.1799610000000005	7.074095	7.123058	6.967936999999999	7.208504	7.196192	7.248939999999999	7.233838	7.250617999999999	7.060641	7.338825999999999	7.412497999999999	7.6028910000000005	7.264413	7.256759	7.244401	7.0441	7.252299000000001	7.166809	7.207161999999999	7.114936	7.284173	7.231560000000001	7.214849000000001	7.021004	6.788351	6.812523	7.142222	7.222395	7.0497190000000005	7.283461999999999	7.743310000000001	7.087311	7.113892999999999	7.098730000000001	7.539708	7.331177	6.595292	6.844353999999999	7.177853
ENSG00000057663	4.090204	4.036453	3.9889370000000004	3.917729	3.761111	3.9766660000000003	3.962417	3.8574309999999996	3.8821800000000004	4.104264	3.771843	3.8445489999999998	3.79737	3.96109	4.014373	3.670696	3.834514	3.949553	3.8183059999999998	4.027387999999999	3.968744	3.97995	3.805471	3.730551	3.930652	3.829506	3.876185	3.8059849999999997	3.9753870000000004	3.752615	3.956209	3.89555	3.942361	3.78064	3.873504	3.859718	3.828433	3.805268	3.981011	3.5353660000000002	4.210338	3.762858	3.811028	3.865474	4.094542	3.962965	3.723878	3.730336	4.117318
ENSG00000057757	4.92611942384322	5.07559001309168	5.26355866600111	4.7050910668285795	4.471045214913059	4.52445253249418	4.61131159805959	4.59069017737884	4.5187645123387306	4.7056522878512	4.63760039147395	4.668581605233401	4.771519961770791	4.75203691390653	4.77750999155674	4.48956041856996	4.32722137066725	4.67923284068572	4.40329806285789	4.538388717649389	4.46322781757254	4.47415207042341	4.58756656585621	4.3834085479297595	4.6755542400313	4.73307413234138	4.53312643094391	4.78494888033256	4.51116986455149	4.4407556804865305	4.57516418284851	4.67638446679788	4.82214202288567	4.83183068737549	4.554245750559129	4.62214949266056	4.68375742867098	4.85223170937233	4.95646559437894	5.3828625111909005	4.67350777479221	4.31947709944951	4.442970283583599	4.42346224750775	4.645540295504019	4.63199442375707	4.46002059611856	4.42870326589761	4.922797789796
ENSG00000057935	4.0772150884394405	4.10955874240571	4.04669358771904	4.05286640491692	4.14367643859717	4.3606352758835	4.08502613172009	4.22671003384408	4.40443313870215	3.83615332762836	4.38289848590645	4.41728452923973	4.161921186304871	4.37521879607406	3.77150373909355	3.97370348445847	4.03044075283237	4.6981962894805	4.36274868906554	4.06295251823275	4.4520425212762404	4.11633969309767	4.6600381715309505	4.45921250173161	3.9785731261172796	4.39489897300334	4.63849792513841	4.17030508939822	4.627988080160599	3.99615682131248	4.05778994166667	4.34683754009521	4.03707556514097	4.30561716854215	4.49980640425107	4.3854630460066	4.24749450292673	4.13617236932931	4.0093120707424905	3.80716249805134	5.08604353520953	4.42421452532153	4.24178568833048	4.34626382340838	4.55104855555951	4.35196406688031	4.86391721729844	4.3063858373211	3.9399659385492
ENSG00000058056	3.1746460213672503	3.2123878978876697	3.21420100308967	3.0935524599734596	3.43131562301774	3.41106237372813	3.45108101126447	3.45460180370249	3.3896637658876902	3.3419464796227096	3.29773652119799	3.10366986441746	3.22823320396712	3.3281299142987697	3.14574946785106	3.31472215643037	3.53814627687188	3.5593492216670604	3.55197587016469	3.3252607737073796	3.36307439534545	3.68591131140952	3.40077223399457	3.37913723712736	3.3179705303749705	3.3950530847997302	3.4047256191553394	3.25700359794359	3.55389983821075	3.45176225441981	3.4559619685935403	3.33844432400344	3.33279144213077	3.15504137058748	3.0598734089547097	2.57400197661656	3.0038323157053703	3.3109719533047097	3.20949514376912	3.29605676167471	3.06339538896991	3.2143863427922796	3.4932694869477303	3.46343799537628	3.39873518846259	3.36521972248151	2.66369823284485	2.54953067960185	3.0969765086828196
ENSG00000058063	2.23204693174601	2.3641252012194305	2.28649645945996	2.62785568075482	3.10028403369883	2.98588000392954	2.86287662655092	2.76533279620134	2.91150827866443	2.56924204991096	3.0631125386915397	2.76996053059761	2.51094387508102	3.0346154363961295	3.09719278104061	3.21500361570249	3.13484958406631	2.97833116140004	2.82827289070221	3.1948446910270696	2.88516329490323	3.42643456268834	3.08442767214308	3.17530072244351	3.1076458668240203	2.6386117188283698	3.0516560884205	3.0337612969300896	3.0004649197074102	2.79608166175772	2.7021039344735303	2.7564725778088794	2.6123483195015202	2.6416206842647596	2.5533154754361203	2.33416032696912	2.66776949926522	2.46734678902089	2.73548115453657	2.19261586666268	2.42117641674482	2.8923167182887	2.89829739188087	2.7283972106681205	2.8486267814654	2.8355439590378797	2.12269240550932	2.47443210025668	2.9335600892343097
ENSG00000058091	3.205618	3.192972	3.1769369999999997	3.1376779999999997	4.391891	3.214321	3.7920230000000004	3.406113	3.2919199999999997	3.3856940000000004	3.13816	3.140113	3.146266	2.766204	3.9270059999999996	4.141177	4.517353	2.548923	3.6985419999999998	3.6356910000000005	3.002493	4.464028	3.308359	3.5139519999999997	3.9067629999999998	2.97153	2.5613639999999998	4.335911	3.1480580000000002	3.581914	3.321077	2.956241	3.189581	3.3377260000000004	3.399353	2.877735	3.2126240000000004	3.5342540000000002	2.75255	3.6821900000000003	2.886152	2.7957400000000003	3.2412549999999998	2.885159	3.198407	3.3571419999999996	2.5959950000000003	2.778653	3.4887129999999997
ENSG00000058262	5.53944691092718	5.57068565509907	6.07914175397279	5.7116123988425604	5.39286695814208	5.63666111528462	5.387524548041849	5.35103571048636	5.29771692488515	5.33768545005756	5.5345821607617705	5.46821844913808	5.6028620367551305	5.5744750884269205	6.014895179524781	5.43885043855055	5.583672491115871	5.628205945980741	5.499108258258059	5.644285236853929	5.5272909374348	5.52543141474932	5.56495554174691	5.641050680256639	5.532981063723789	5.40672329712093	5.599044557629321	5.78016913002428	5.68493563374105	5.450725193181441	5.54086845894764	5.709874023873231	5.6850375454797195	5.774211409798699	4.86584595425466	5.13230022021175	5.57902065162413	5.553585379725031	5.84091104743531	5.949325461619481	5.15579466674595	5.6179643915445805	5.527534848236389	5.559832805939809	5.51827417260283	5.581076992274481	4.57919587025195	5.2255922475420995	5.98150325296459
ENSG00000058272	3.446296	3.480552	3.453873	3.4299129999999995	3.9809410000000005	3.8650629999999997	3.8139230000000004	3.714825	3.844425	3.7176949999999995	3.883137	3.8185580000000003	3.3036589999999997	3.739299	3.8588190000000004	3.864842	3.758667	3.8342339999999995	3.841681	3.842679	3.7581519999999995	3.8925349999999996	3.7576910000000003	3.853244	3.6705	3.6467419999999997	3.8310589999999998	3.497388	3.89216	3.839775	3.9348910000000004	3.762167	3.521928	3.3287190000000004	4.351848	4.110778	3.36439	3.256754	3.600345	3.2806290000000002	3.168977	3.804614	3.8509269999999995	3.836728	3.74494	3.791318	4.117037	4.073949	3.563162
ENSG00000058453	3.3274047615914797	3.4790312968009003	2.79937872692976	3.14575844358637	2.54522959424935	2.6893295184838504	3.09254349265716	3.1858735673729197	3.13282631955942	3.1645423025380297	3.24425257923753	3.12983515716079	3.5437522762033398	2.9746813790257103	2.43876197990062	3.38066973353423	3.2440156921929697	2.9858548925623705	3.03655246325863	2.39325617713086	2.75188681922526	2.56207536245621	3.14039732344619	3.09770666526318	2.9150424796976804	3.25298439290475	2.7836744757019503	3.1796127593770898	2.77293845520453	3.13539021711751	2.74274026942164	2.98156097173532	3.47144239024212	3.5685936459844907	3.3294698271235696	2.9009161974202597	3.2260948085569705	3.03672896475967	3.3975179270242597	3.04908480838682	2.6702794294140295	3.01633918128925	3.0346332453821403	2.85313165271443	3.01024210151307	3.1571175408398098	3.4920425277892204	3.1869765246882498	3.2185722341607303
ENSG00000058600	3.454103	3.60331	3.504288	3.240646	3.0980779999999997	3.027011	3.3252559999999995	3.267363	3.072093	3.023806	3.29714	3.217419	3.064416	3.0869779999999998	3.439196	2.9575549999999997	3.186219	3.317766	3.103982	3.0853	3.148484	3.220652	2.935241	3.0140029999999998	3.1631270000000002	2.938186	3.1731279999999997	3.245543	3.053531	2.994513	3.116363	3.227843	3.405125	3.274727	3.100917	3.100833	3.081893	3.128075	3.325452	3.339154	3.22763	2.9524630000000003	3.161826	3.109658	2.980709	3.1057259999999998	2.928896	2.983984	3.3881550000000002
ENSG00000058668	2.5955723104780097	2.85600739203896	2.38381217477636	3.2822597991758102	3.5902654364837496	3.76333924544402	2.5440087175234702	2.8039454723464305	3.60841987453255	3.04191589303746	3.99341745770646	3.12512253451863	3.5693186426749803	3.86359565667221	3.05845827097479	3.78683323438035	3.4358091224768503	3.62659399355083	3.30427889722501	3.17425432032604	4.00210511059515	3.29519711863836	4.134334016947561	3.82584821722518	3.42347951956463	3.81955188284805	3.8362791630855098	3.1799507672897596	3.56064507742683	3.47898469318587	3.1790615407538394	3.45564447785805	3.1598754035748	3.65226576859762	2.3874509709473397	2.28430274560166	3.45195684650848	3.4858742177260096	3.3893065900913704	2.53202374316233	4.333773752264641	3.9079874575938702	3.7203945720824803	3.6507086054924	3.71263091413409	3.25507569203585	2.97457112050457	2.60106545731914	2.70575862405366
ENSG00000058673	4.02543003277243	4.1687068793932704	3.91543092725556	4.03949492168608	4.103479039617819	4.12397288903342	4.1126435033614	4.08061250891593	4.22713057608238	4.19742343227033	4.4060126165362	4.0621322270407	4.075386615820681	3.973895382714	3.82550225127032	4.45436383486655	4.22025086615488	3.9236169689590095	4.14654822180652	4.01332259008304	3.96705432288881	4.151602208149311	4.1034995744218	4.14735920003021	4.203045240056141	4.20929432948146	4.01659036291193	4.1446376281867	4.15177151279047	4.3349235112564	3.97856844864536	4.21919309945311	4.22917771953765	3.98474724392486	4.06266765300653	3.90492048509297	3.86593259427526	4.07323163656973	4.06485147420196	4.0002526417664095	4.2299006729838995	4.110360978189029	4.0405744343692005	3.9545889584125002	4.03503635678115	4.03642514232637	4.10768762148025	4.05860964057263	3.9933372430312204
ENSG00000058729	3.2612810000000003	3.1641880000000002	3.302344	2.9300610000000002	2.8900919999999997	3.1383959999999997	3.17633	3.133593	3.164518	3.162963	3.2315259999999997	3.3008269999999995	3.1431009999999997	3.25031	3.3174120000000005	2.914231	3.002777	3.144548	3.082646	3.1086669999999996	3.168196	3.057471	2.941073	2.892233	2.973952	3.082789	3.2614900000000002	2.758041	3.201223	3.1190279999999997	3.28189	3.039079	2.996534	2.9657419999999997	3.111554	3.1001950000000003	3.044013	2.8857619999999997	3.017985	3.400821	3.031828	3.005027	3.161612	3.184708	3.2862400000000003	3.059014	2.969908	3.0384729999999998	3.113657
ENSG00000058799	3.80855650861515	3.77948444685671	3.84897079650505	3.7643194104237794	3.75729430861817	3.78421674747416	3.70351415051673	3.67787643236682	3.6622613694940798	3.5798889686221598	3.75665959263265	3.68992424740197	3.81493266406898	3.9752998136059703	3.8064620572233703	3.7964265382947002	3.67724693428069	3.8598065150382297	3.77604196323974	3.9784350101506503	3.84993039653398	3.91760874051973	3.84045927607395	3.90559161747755	3.60625924504499	3.6150340167189996	3.7904033546598304	3.8790200286941405	3.75319490290878	3.68755641522923	3.81464968701949	3.86483583986188	3.78390482965627	3.84726405585158	3.32102725991211	3.56430360372203	3.9431752378329104	3.84342911160744	3.6665239639905	3.80904177042508	3.9888650883015195	3.84474530844987	3.70019954539045	3.65347867934163	3.88351018795295	3.63239874902553	3.3171846257904702	3.4647080079692696	4.0623643406732
ENSG00000058804	5.006555742923941	4.940751453011219	5.19729468377314	4.97192510015313	5.251437656100981	4.92833960425554	5.150156823811559	5.05700493069447	5.049204560757991	5.025122118613639	5.08279340910337	4.92690864163897	4.954277109810651	5.0591179871277	5.22874652158814	5.04842040315634	5.11602258066405	5.12169182964327	4.97447230039922	5.21535941206412	5.21227846329503	5.20477260712824	5.149555703198571	5.22603014056337	5.068379648352559	4.81554591413349	5.19671529013275	5.15089243718737	5.065671964947001	5.01868301825254	5.21103718150463	4.81175009623907	5.08330976080223	5.01571314028121	4.466760288839209	4.46190016594185	4.88606014525461	4.90350027291442	4.77508922419946	4.9383647709819405	4.79851443278076	4.92724789805568	5.19128414910859	5.0841564453517805	5.36742489248606	5.20867680685396	4.1668289909131495	4.6491583318555305	5.020940306848519
ENSG00000059145	2.187468	2.518783	2.5284880000000003	2.485898	1.941068	1.8955400000000002	2.211799	2.3166700000000002	1.919534	2.212745	2.0089509999999997	1.885039	2.014535	1.8706009999999997	2.0111310000000002	2.186134	1.9713029999999998	2.008354	2.159316	2.128818	2.050924	2.335098	2.07518	1.8876970000000002	2.2315509999999996	1.947614	2.207378	2.5924	2.057312	2.3373470000000003	2.2316979999999997	2.135027	2.386741	2.115695	2.0490209999999998	1.659414	2.119148	2.1740630000000003	2.2502240000000002	2.197027	1.7215630000000002	2.088473	1.933562	1.9008479999999999	1.514708	1.7112939999999999	1.7642220000000002	1.7260360000000001	1.9991740000000002
ENSG00000059378	1.283757	1.569776	1.2030530000000002	1.37412	0.9454021999999999	1.291949	1.374354	1.39246	1.463899	1.41872	1.274462	1.270577	1.397504	1.487608	0.9794963	0.8537478000000001	1.059688	1.301058	0.9154648999999999	1.074387	0.9861064	0.7908893	0.8837616	0.8651321	0.8958084999999999	1.366811	0.9262598	1.092665	1.3855549999999999	1.050637	0.9849875	1.190489	1.502375	1.299713	1.072509	1.350314	1.423761	1.440566	1.779726	1.40504	1.18721	1.615642	1.098339	1.270262	1.123805	1.200903	0.9178175	1.206344	1.0783610000000001
ENSG00000059573	5.700496	5.606564	5.853839	5.5737760000000005	5.598701999999999	5.661571	5.602946	5.547327	5.493675	5.6036269999999995	5.83138	5.572943	5.612702	5.472991	5.906121	5.61731	5.879962	5.654828	5.690276	5.543003	5.560293	5.778091000000001	5.6014870000000005	5.6799550000000005	5.6024	5.390576	5.6186050000000005	5.580686	5.590153	5.527648999999999	5.641992	5.912553	5.79929	5.678038	5.483847	5.341989	5.686827	5.6320120000000005	5.748386	5.8738660000000005	5.622433	5.669425	5.672586	5.670007	5.516427999999999	5.546296	5.160391000000001	5.396651	5.819495
ENSG00000059588	2.83659143932831	3.0063355693817204	2.4790611967216702	2.83411034642181	2.54967664675327	2.59359052605692	2.94985816123646	3.11193835743243	2.9522679473973	3.19794601124529	2.61018527884821	2.56880922574155	3.0817461256642504	2.86010288189636	2.0259456766446498	2.8835316383684098	2.4186092776925	2.06686906420857	2.68076434193992	2.17925739018452	2.48376372300114	1.9063320222895102	2.5532779769623	2.3738896538892598	2.57306852459623	3.15497362491141	2.52716385168239	2.74087868827083	2.6750771476794903	3.24108088133069	2.68754840025706	2.77682569037723	2.9521544653072	2.9118816227422597	2.5131142202250896	2.17150081702357	2.8589101829464703	3.00598946651506	2.65466241969139	2.9775338474274804	2.8587259344399603	2.91733111576342	2.6936859318885897	2.52718266022971	2.52654451064446	2.46949954188331	3.0632498743008	2.8989564288761	2.5477334839312697
ENSG00000059758	2.481733	2.587354	2.570616	2.6903610000000002	3.189143	2.795077	2.697827	2.649032	2.849353	2.640563	2.727506	2.750673	2.677632	2.918923	2.937638	3.051866	3.139769	2.848239	2.7882119999999997	2.967504	2.783601	3.315107	2.882246	2.833612	2.8881349999999997	2.5959779999999997	2.903848	2.857895	2.735922	2.6324389999999998	2.586088	2.616495	2.569336	2.792031	3.0298580000000004	2.665166	2.477216	2.7038729999999997	2.53671	2.5070799999999998	2.666963	2.68712	2.928648	2.739417	2.8109349999999997	2.680935	2.615825	2.453981	2.735015
ENSG00000059769	1.838871	2.09333	2.196338	1.9959669999999998	2.039759	2.060596	2.178515	2.026252	1.8993790000000002	1.990182	2.070897	1.9898779999999998	2.040153	1.9416900000000001	1.885144	1.968214	1.787654	1.8726770000000001	1.742215	1.882193	1.928743	1.9861799999999998	1.962378	1.799654	2.057125	1.9791619999999999	2.028407	1.8513529999999998	1.9717099999999999	2.007777	2.055901	2.249176	2.0284470000000003	1.923932	2.6692259999999997	2.2893310000000002	2.160315	1.71511	2.010312	2.6310000000000002	1.614314	1.8163599999999998	1.90283	1.8615169999999999	2.00674	2.13682	2.454135	2.2882029999999998	1.767189
ENSG00000059804	6.9463740000000005	7.117067	6.967596	7.128009	8.094596000000001	7.332745	6.396141	6.286751000000001	7.092173	7.555741	7.210481	6.994486	7.667889999999999	6.933308	7.5726949999999995	7.847917999999999	7.954960000000001	7.512678	7.253039	6.953239	6.808284	7.639647999999999	7.810747	7.869186999999999	7.5340679999999995	8.433626	7.545007000000001	7.497636999999999	7.260133000000001	7.672477000000001	7.694324000000001	8.294749000000001	7.053017999999999	6.9539100000000005	6.866434	6.408297	7.042565	7.195308	7.720052000000001	7.519442999999999	7.130191	7.43815	7.548844	7.335317	7.712464	7.518735	6.4826690000000005	6.705481	6.94105
ENSG00000060069	3.5226910000000005	3.419775	3.393999	3.3338959999999997	3.222527	3.1246240000000003	3.0674490000000003	3.070434	3.083432	3.0704919999999998	3.339872	3.44466	3.199834	3.3219519999999996	3.6258739999999996	3.160021	3.23857	3.3153989999999998	3.2347040000000002	3.380936	3.3126620000000004	3.3804790000000002	3.3146910000000003	3.2673490000000003	3.1126810000000003	3.151807	3.204398	3.469213	3.1050880000000003	3.13849	3.198023	3.053887	3.377447	3.38125	2.878402	3.039568	3.026361	3.162318	3.3631230000000003	3.453004	2.8516529999999998	3.060249	3.175576	3.132043	3.357453	3.395492	2.609917	2.7568099999999998	3.54587
ENSG00000060138	5.170054	5.073189	5.307746	4.842935	5.07515	5.282012	5.407184	5.231240000000001	5.096244	5.112543	5.117546	5.0716	4.995062	5.081913	5.488601	4.914802	5.191367	5.269369999999999	5.195136	5.2276110000000005	5.158284	5.220054	5.101079	5.050883	4.975532	4.84126	5.218845	4.765607	5.3775699999999995	5.103219999999999	5.358343	5.3090209999999995	5.305798	5.015453	5.55891	5.519201	5.053462000000001	5.134358	5.36353	5.184483999999999	5.152554	4.9429940000000006	5.16625	5.260796	5.178628	5.244433	5.299028	5.2649029999999994	5.311531
ENSG00000060237	4.446419000000001	4.440607	4.230048	4.504012	4.598216000000001	4.79491	4.62683	4.498544	4.854364	4.601485	4.582038	4.459542	4.632243	4.548068	4.741142	5.135534	4.743272	4.533827	4.749733	4.830435	4.851245	4.882947	4.842845	4.716277	4.687888	4.699392	4.841618	4.494103	4.8416	4.784051	4.716296	4.903601999999999	4.760479	4.60515	3.719125	3.7512230000000004	4.278289	4.570123000000001	4.617774	4.2087010000000005	4.270124	4.56159	4.8885190000000005	4.752826	4.683313	4.697884999999999	3.697575	3.767865	4.747969
ENSG00000060339	4.56602	4.671653	4.643713	4.271998	4.791792	4.420582	4.700113	4.64941	4.6052230000000005	4.349849	4.864014	5.04736	4.163947	4.5078059999999995	4.923038	4.658636	4.64612	4.5837650000000005	4.353014	4.558105	4.45087	4.709321	4.480765	4.54662	4.2825489999999995	4.287106	4.551955	4.239184	4.423071	4.378104	4.380762	4.521185	4.294032	4.345817	5.7159	5.362672	4.176503	4.003672	4.175	4.589657	4.267557	4.646725	4.68415	4.630548999999999	4.676099	4.614553	5.4664209999999995	5.19833	4.549669000000001
ENSG00000060491	2.847839	3.012877	2.925362	3.1096630000000003	3.4024129999999997	3.019126	2.8857880000000002	2.767257	2.982898	2.619502	3.129825	3.1842200000000003	2.860455	3.040173	3.401385	3.280852	3.3003449999999996	3.1270759999999997	2.8879259999999998	2.703446	2.795455	3.600689	3.0302290000000003	3.143968	3.2803730000000004	2.952049	3.0715369999999997	3.4414239999999996	2.978764	2.787456	2.615657	3.238236	2.8613310000000003	2.980899	4.030543	3.3036260000000004	3.029969	3.006106	3.4029220000000002	2.73696	2.7872220000000003	3.301207	2.8985990000000004	2.844074	2.84729	2.960313	3.327082	3.145637	3.1076479999999997
ENSG00000060656	3.5373381878598797	3.4080005564742404	3.2992763028369905	3.7008444881622795	3.7898492201129	3.75033406461671	3.42645241422447	3.41782260546586	3.52775245689278	3.5517018625752597	3.60286931431841	3.3923076277580897	3.58788555408114	3.75463008747039	3.63223857846916	3.6073422427509803	4.40096776572832	3.7395140740004904	3.82630761323071	3.61210938496149	3.80976256799995	4.194676954268201	4.13488624439944	4.02996187272385	3.49796294529455	3.5728685641566003	3.86504805185179	4.35857735979304	3.92477207593714	3.80695656105393	3.7584853689157005	3.8697713744656603	3.94903492144826	3.85348620927542	3.1849655124787404	2.94905930071909	3.79159269581693	3.81298766492446	4.048225096050359	3.47432775294477	3.5550971693454905	3.65919761612159	3.78810418860182	3.74819386451226	3.6794028619105	3.65009678711596	3.13659078464724	3.12377284512257	3.7755082548981296
ENSG00000060688	4.903908554330711	4.7974626341267	4.942522650702849	4.7325535007736	4.7151222784456595	4.61818144991285	4.7055052918008	4.69057664419213	4.5468642535250705	4.69921937712336	4.680836523659639	4.82148821562817	4.78090297080095	4.87351385393853	4.727097830110281	4.56498163587664	4.4365108605181	4.67125643314191	4.562251373377349	4.71657801649572	4.79279900227139	4.66402321750521	4.62393364006536	4.55525782377014	4.40092453013015	4.567524694565019	4.7001340901165305	4.84843379472253	4.5500925390307305	4.57683338784701	4.7807124226813	4.81537334911081	4.72347384691712	4.690235982237	4.35240369002041	4.4805324147165795	4.70359684793371	4.73158492784958	4.68820900504215	4.45647267489326	5.19120008864497	4.60736763804771	4.67540090491725	4.68563296212521	4.85995169185512	4.74671736915466	4.16928666425201	4.30630938483844	4.7377810470661395
ENSG00000060718	1.5768973256658199	2.0006350970083897	2.04799316443933	2.7757197915089	1.98713849308783	3.12682451892701	1.87647444037781	1.8086164983613702	3.8079681524667	2.37503415877593	2.53635281544859	2.70245658495928	3.0274578904340803	2.4267968356039504	2.8911599450194503	4.869939986302549	2.62140253228831	1.90443133476621	1.92998371211593	2.46088913674693	1.56971160306949	1.76009260097998	2.23171709463266	2.61105634674903	2.4623592480981	2.36978385092619	1.9829902790279998	1.7457655367236102	2.7137466564209105	2.36590497353221	2.2627040500049502	3.99851988883802	1.6495031435190501	2.61996813648359	2.18677651885762	3.09203872223644	2.82874451371459	2.9012175312289306	1.95460411132219	1.6177272288369298	2.20976337605223	2.81987609768251	3.64882393928984	4.1628512910496305	2.53401452074626	2.9628009781297098	2.8181004940271497	3.56011586955167	3.56207214154204
ENSG00000060749	4.515291	4.927251	5.088533999999999	4.650308	4.741956	4.788208999999999	5.028879	4.994219999999999	5.051819	4.720574	4.9173	4.831263	4.418294	4.682062	4.867958	4.978669	4.848033999999999	4.868822	4.835896	5.1673540000000004	5.232582	4.829693	5.249453	5.052955	4.607228	4.598698000000001	5.339532	4.599411	5.078227	5.108306	5.084014	4.360277	4.702545	4.831983999999999	3.842693	4.039354	4.451363	4.422713	4.325085	4.773993	4.663999	5.131409	5.139639	4.993192	5.05267	4.951385	4.028109	4.11343	4.485163
ENSG00000060971	2.11757033018216	2.1197738582625902	2.40168703476259	1.9788338694099998	1.9025163463452899	1.71097333104197	1.84156418250599	1.86276362974538	1.81470494467621	1.81388165019131	2.14055778943279	2.22838232359263	1.89002683742377	2.01482028060451	2.5143230637086402	1.86549591082003	1.8381010774362099	1.7944878218878701	1.75409475243458	1.9627602830014301	1.7347709101587299	1.8918236969829898	1.6814281762885401	1.7656562466263	2.05706059680056	1.83234199632514	1.75208747481911	2.4113431498772298	1.7675128746086002	1.6406673816762298	1.74510707321051	2.07784139791645	1.95836784341122	1.9599613742628899	2.33074250756128	2.16494501260187	2.14815427630442	1.93397798781387	2.2034133874206603	2.32131026033267	1.9048657533231699	1.7976077757810398	1.9290545762768603	1.9988349287035	1.6751353668571698	1.8083291433488202	2.00389651505529	2.0411801432219603	2.33413963879265
ENSG00000060982	5.764629	5.624766	5.4979510000000005	5.6881129999999995	5.939801999999999	5.650771	6.235958	6.121467	5.911169	5.83901	5.524128	5.511482	5.54985	5.740597	5.831836	6.593586999999999	5.906695	5.0754660000000005	5.9517430000000004	6.048097	6.082198	6.070082	6.114398	5.984396	5.67203	5.608593	5.444361	6.006311	5.690308	6.211461	6.024461	5.117807	5.768651	5.7386870000000005	5.290438	5.388992	5.035495	5.319251	5.0053220000000005	5.945627	5.009041000000001	5.622056	5.95064	5.829614	6.199808999999999	6.202965	5.412247	5.370083	5.585274
ENSG00000061273	3.613782	3.7553300000000003	4.126459	3.561782	3.304793	3.422143	3.3241440000000004	3.4117580000000003	3.306564	3.547918	3.441126	3.3060989999999997	3.695013	3.405812	3.6626260000000004	3.3707870000000004	3.614671	3.5851290000000002	3.3546	3.6575339999999996	3.429099	3.2554689999999997	3.359579	3.38175	3.4582410000000006	3.5200949999999995	3.4825720000000002	3.67573	3.5006199999999996	3.413382	3.33534	4.063432	3.866139	3.587286	3.2437840000000002	3.347178	3.8201949999999996	3.5977069999999998	4.078841000000001	3.8610629999999997	3.571309	3.350193	3.468699	3.4833819999999998	3.089614	3.252469	3.060566	3.161398	4.055916000000001
ENSG00000061337	2.6294869999999997	2.171442	1.832615	2.2229759999999996	1.7765630000000001	1.89952	1.602148	1.480357	1.8498990000000002	2.115698	1.579197	1.7665380000000002	2.190554	1.37537	2.298161	1.851093	1.6824169999999998	1.848252	1.7262	1.76175	1.560275	1.534042	1.333277	1.597326	2.061032	1.929102	1.878596	2.057369	1.6563009999999998	1.853733	1.970393	1.7090459999999998	2.567682	2.198326	1.3494190000000001	1.60763	2.030823	2.116319	2.00639	2.519288	1.843955	1.8524599999999998	1.9362	2.088047	1.9582560000000002	2.055542	1.06676	1.656298	2.4628919999999996
ENSG00000061676	4.01252543773071	3.9658720259054396	3.91473013588528	4.06329277301806	4.41902209341345	4.32456925363383	4.403924794924571	4.213032163517471	4.1963565773169496	4.0276449254922095	4.29540659746794	4.18785523561001	3.9822362250780805	4.30435747303005	4.3646040026072	4.2100638739950496	4.56091290344874	4.44177146840818	4.325843264239779	4.52090094421352	4.39035251208647	4.796010507656191	4.27816768233051	4.51442675522224	4.264668480106581	4.0095210093704505	4.20402657213297	4.245287198005539	4.38817024780169	4.18357589383577	4.33630287572159	4.02388954926923	4.12589572833331	4.04996162672649	3.89018896702547	3.79707871978127	3.9723623915090003	3.9887953483275003	4.233028532355981	3.80472267160259	4.1133080081218205	4.01514834990723	4.22155823620145	4.14128146457458	4.33598281539268	4.25436271830805	3.53742183481816	3.82116637019931	4.34834260674986
ENSG00000061794	5.2545839999999995	5.256608	5.398308999999999	4.989089	5.503525	4.964358	5.466033	5.239689	5.184381	5.212705000000001	5.188575	5.236851000000001	4.9107389999999995	5.105606	5.352384	4.974677	5.348825	5.306144000000001	5.098394	5.503925	5.116754	5.563703	4.9177919999999995	5.193422	5.316577	5.090433999999999	5.052641	5.414569	5.247479	5.067332	5.304526999999999	4.973234	5.127552	5.095589	5.578531	5.293831	5.146461	4.9622910000000005	5.186148	5.425962999999999	5.437028	4.8775260000000005	5.274344999999999	5.211035	5.384923000000001	5.3118989999999995	4.8528150000000005	5.14835	5.143867
ENSG00000061936	3.209699	3.164884	2.862181	3.049341	3.153973	3.088031	3.091567	3.095268	3.022027	3.096273	3.141788	3.081044	3.102836	2.9602720000000002	2.88872	3.266419	3.2855239999999997	3.163019	2.996107	2.958057	3.005156	3.227424	2.971498	3.062105	3.078554	3.052611	2.9793439999999998	3.354168	3.0069779999999997	3.301647	3.195169	3.260868	3.263306	3.030347	3.884348	3.3450379999999997	3.030272	3.116511	3.180551	3.0082470000000003	2.815115	2.973423	3.103567	3.00976	2.841582	3.0072240000000003	3.513496	3.319145	3.0613669999999997
ENSG00000061987	2.024528	2.158357	1.882136	2.008695	2.0160419999999997	2.246649	2.064536	2.133509	2.174298	2.288003	2.0445860000000002	1.8930349999999998	2.103069	2.094159	2.019721	2.4263209999999997	2.289646	2.200114	2.326459	2.2174419999999997	2.1946380000000003	2.081961	2.272673	2.165032	2.200603	2.2175599999999998	2.238901	2.115442	2.264656	2.501188	2.211983	2.058977	2.129352	2.081069	1.679556	1.628066	1.899432	2.011942	2.095712	1.7192720000000001	1.874636	2.02136	2.05317	1.9478630000000001	2.109339	2.080553	1.9210650000000002	1.7849959999999998	1.9454619999999998
ENSG00000062038	5.42502	5.465568	5.853706	5.5829699999999995	5.744701	5.710041	5.614001	5.4777059999999995	5.5438480000000006	5.31037	6.0723199999999995	5.772857	5.465441	5.578137	5.744118	5.506283	5.828842	5.669549	5.578474	5.831236	5.639557	5.994426	5.7386099999999995	6.009231	5.736601	5.443854	5.767238	6.01933	5.693048	5.379854	5.461231	6.0370230000000005	5.918532	5.624771	5.557732	5.516405000000001	5.773136	5.7315	5.833494	5.734087000000001	5.914404	5.76119	5.580331	5.610432	5.4165339999999995	5.574808999999999	4.974262	5.379899	5.867344
ENSG00000062194	4.6551029999999995	4.85042	4.619039	4.632691	4.835629	5.010648000000001	4.921405	4.828865	4.968619	4.925855	5.001571	4.924492	4.581373999999999	4.981425	4.8147	4.931618	4.746299	4.987799	4.898916000000001	4.851195	4.965061	4.992967	4.885758	4.818364	4.848733999999999	4.856919	4.9641459999999995	4.5241430000000005	4.97684	4.856555999999999	4.9912980000000005	4.918499	4.758824	4.534242	4.925522	4.861161	4.524681	4.5918790000000005	4.578263	4.517988	4.907671	4.849069999999999	4.9184019999999995	4.91194	4.883873	4.8660440000000005	4.888479	4.826308	4.5769910000000005
ENSG00000062485	5.215773	5.159873	5.257389	5.07955	5.565148000000001	5.25659	5.255199	5.1211720000000005	5.187634	5.018543	5.371033000000001	5.280525	5.071071	5.324254	5.379078	5.292365	5.462364	5.4370449999999995	5.250223	5.408665	5.347926	5.897258	5.2464900000000005	5.363738	5.327519000000001	5.108118	5.377264	5.3547720000000005	5.390263	5.12688	5.273630000000001	5.341468	5.23686	5.101074	4.927885	4.969503	5.0784709999999995	5.128465	5.277703	5.108237	5.281716	5.12521	5.36411	5.371142	5.226266000000001	5.2694410000000005	4.481251	4.752083	5.282146
ENSG00000062598	2.700957	2.837109	2.634383	2.787808	2.5951619999999997	2.536543	2.7765720000000003	2.829165	2.8050740000000003	2.637635	2.8333	2.8274529999999998	2.794418	2.651487	2.4865209999999998	2.950809	2.728201	2.687232	2.791208	2.654531	2.570712	2.5509880000000003	2.854941	2.657734	2.574652	2.672915	2.637675	2.566471	2.614527	2.7121419999999996	2.409795	2.85799	2.816928	2.971218	2.6568509999999996	2.527925	2.793255	2.850941	2.955038	2.5387169999999997	2.710927	2.989223	2.893214	2.779048	2.823371	2.7581	2.9949619999999997	2.725262	2.8635490000000003
ENSG00000062650	4.141947	4.312867	4.235656	4.148197	4.409305000000001	4.32313	4.323646	4.268018	4.373864	4.183421	4.410236	4.36883	3.9855199999999997	4.4466980000000005	4.6475029999999995	4.452594	4.429823000000001	4.438901	4.271486	4.479417	4.468603	4.5161739999999995	4.464615	4.3429660000000005	4.333377	4.208357	4.479211	4.2675339999999995	4.363233	4.249384	4.342349	4.006704	4.252375	4.089180000000001	3.726482	3.8033330000000003	3.806542	3.966182	4.131501	4.272837	3.80033	4.199431	4.4236260000000005	4.299556	4.435044	4.400335	3.545788	3.6857919999999997	4.132331
ENSG00000062716	3.527525	3.5310599999999996	3.9060989999999998	3.6919739999999996	3.652029	3.8953290000000003	3.8884339999999997	3.786997	3.6917940000000002	3.7699199999999995	3.715897	3.6881169999999996	3.731564	3.742564	3.747446	3.5789989999999996	3.787091	3.7313650000000003	3.6499099999999998	3.676718	3.759489	3.631722	3.5958650000000003	3.8027230000000003	3.539354	3.5972769999999996	3.900862	3.671353	3.730028	3.727404	3.8302709999999998	4.092337000000001	3.616248	3.700236	3.6473199999999997	3.803111	3.8389559999999996	3.674037	3.706083	3.7043489999999997	4.10339	3.796531	3.5195230000000004	3.61325	3.996919	3.770312	3.516907	3.8895480000000004	3.738548
ENSG00000062725	1.7960479999999999	2.203334	1.730027	1.9569400000000001	2.000715	1.9923419999999998	2.0634040000000002	2.012441	1.9661959999999998	1.987645	2.036723	2.06875	1.8313279999999998	1.989828	2.0181310000000003	2.341811	2.0992	1.859545	1.841141	2.356889	2.147688	2.031169	2.0823840000000002	2.170528	2.069458	1.866591	1.993127	2.0433380000000003	1.9345599999999998	2.0913	2.011342	1.5872680000000001	1.8435810000000001	1.8754259999999998	1.535659	1.7239799999999998	1.640812	1.74255	1.6406580000000002	1.495848	1.919482	1.7275349999999998	2.1301810000000003	2.001024	2.079109	1.950437	1.880178	1.801952	1.6583919999999999
ENSG00000062822	4.687004	4.740922	4.650008000000001	4.689209	4.265315	4.288554	4.426454	4.411163	4.310112	4.353029	4.473197	4.430062	4.700471	4.307761	4.419907	4.221518	4.291398	4.543671	4.347465000000001	4.388178	4.479366000000001	4.349686	4.43806	4.403596	4.212458	4.372262999999999	4.506236	4.598779	4.481298000000001	4.320685	4.393318	4.459906	4.710939	4.654889	3.72053	3.7422910000000003	4.395792	4.403058000000001	4.58534	4.310071	4.437082	4.364426	4.48562	4.344796	4.430994999999999	4.484429	3.6892989999999997	3.800532	4.570378
ENSG00000063046	7.303819	7.227622	6.994224000000001	7.270111	7.63795	7.51825	7.47898	7.285889999999999	7.602113	7.475871000000001	7.419508	7.264609	7.265642	7.351238	7.199174	7.608377000000001	7.526191000000001	7.680714999999999	7.308097999999999	7.4943740000000005	7.686000999999999	7.6874460000000004	7.716353999999999	7.545617	7.384952	7.561288	7.7661039999999995	7.358899000000001	7.732724	7.560297	7.650964	7.569186	7.41754	7.201178	6.963433	6.586662	7.123392	7.303377	7.306698	6.831728999999999	7.5527809999999995	7.338239	7.741611	7.742271000000001	7.669239999999999	7.640049	6.8845	6.5175980000000004	6.9697119999999995
ENSG00000063169	2.408248	2.654355	2.7820139999999998	2.563727	2.654204	2.590241	2.3629580000000003	2.504725	2.366205	2.353902	2.592175	2.626096	2.504717	2.527536	2.573271	2.810425	2.80335	2.610605	2.5753790000000003	2.597624	2.762517	2.863562	2.836504	2.735693	2.422127	2.78471	2.857796	2.684605	2.6726099999999997	2.5333349999999997	2.4205520000000003	2.642584	2.656282	2.689993	2.805819	2.575707	2.502382	2.60187	2.688325	2.600174	2.391132	2.5920400000000003	2.515146	2.326943	2.509027	2.484213	2.726633	2.612367	2.704422
ENSG00000063176	3.2801169999999997	3.282024	3.221048	3.454111	2.208884	2.866834	2.918366	2.961446	2.894653	2.675264	3.0609740000000003	3.163328	2.840777	3.4367080000000003	2.628072	2.328852	1.865114	2.612717	2.789037	2.967034	3.248627	2.081452	2.9489349999999996	2.853886	2.409616	2.793315	2.942223	3.0868759999999997	2.840537	2.836403	2.884477	2.345787	3.1298880000000002	3.439256	1.909921	2.770268	3.047736	2.8772	2.728297	2.440239	3.20313	3.154525	2.5447349999999997	2.812391	2.787799	2.959034	2.787775	2.601386	2.879204
ENSG00000063177	7.379036	7.286864	7.333237	7.198360000000001	7.142491000000001	7.231124	7.253867	7.150871	7.079565	7.183375	7.199642	7.210094000000001	7.444316000000001	7.057894999999999	6.926277000000001	7.174658999999999	7.10611	7.377753	7.005750999999999	7.139214999999999	7.349686	7.343703	7.367560000000001	7.235124000000001	7.055674000000001	7.212872999999999	7.348928	7.230967999999999	7.249967999999999	7.096278	7.297509	7.683613	7.338610000000001	7.283341	8.0955	7.746063	7.621461	7.442010000000001	7.578567999999999	7.098947	8.056524000000001	7.131255	7.096671000000001	7.18693	7.315789	7.205225	8.057309	7.628584	7.274936
ENSG00000063241	3.7070629999999998	3.391968	3.7272510000000003	3.365757	3.3415589999999997	3.19259	3.317334	3.206407	3.0098689999999997	3.1534400000000002	3.253005	3.320246	3.2450259999999997	3.2938970000000003	3.7629040000000002	2.841475	3.50654	3.4376919999999997	3.37241	3.4847620000000004	3.14062	3.6562010000000003	3.123421	3.271962	3.3755669999999998	3.3557660000000005	3.3428169999999997	3.7320860000000002	3.377972	3.053023	3.101618	3.602847	3.4747839999999997	3.323002	3.8925449999999997	3.785604	3.424311	3.533175	3.438364	3.351265	4.129907	3.268098	3.197852	3.403683	3.000689	3.230172	3.4766209999999997	3.592541	3.7439760000000004
ENSG00000063244	6.283858	6.292811	6.464033000000001	6.110338	6.00132	5.5968800000000005	5.945355	5.90454	5.692677	5.550254	5.989423	6.12427	6.25191	5.884775	6.185132	5.887181	5.746373	5.963817	5.497843	5.840521	5.825961	5.98803	5.6579	5.786664	5.321661	5.843728	5.7011970000000005	6.201116000000001	5.649988	5.50844	5.718392	6.000095	5.961292	6.268972	6.202948999999999	5.901263	6.0944720000000006	5.916741	6.108276	6.066391	6.095836	5.7918650000000005	5.940538	5.759328	6.095899	6.040977	5.868215	5.768572	6.16994
ENSG00000063245	5.850224	5.618638	5.77168	5.635173	5.572275	5.548438	5.510562	5.447138	5.4109989999999994	5.505987	5.7083379999999995	5.738225	5.57218	5.601851	5.954805	5.4021930000000005	5.549092	5.551404	5.49432	5.7167330000000005	5.644806	5.772931	5.4987580000000005	5.508878	5.514311	5.351001999999999	5.58897	5.768408	5.559253	5.437715	5.589057	5.633265	5.851230999999999	4.988649	5.753413	5.817691	5.538078	5.6137809999999995	5.7153279999999995	5.489683	5.463711	5.446614	5.624140000000001	5.673939	5.55243	5.633191	5.294242	5.455015	5.927149
ENSG00000063587	1.969686	2.077753	1.994171	2.182543	2.0386599999999997	1.915309	1.9220720000000002	1.860457	1.9811849999999998	2.039108	2.076957	2.0644400000000003	2.0146509999999997	2.08922	2.1029970000000002	2.126435	2.0658279999999998	2.15282	2.02042	2.055716	1.994464	2.142268	1.9961799999999998	1.9210169999999998	2.100594	2.0636669999999997	1.9756040000000001	2.350587	2.042259	2.109048	2.115227	1.995464	2.2252490000000003	2.050363	1.757785	1.578522	1.8662439999999998	2.07917	2.2022310000000003	2.162046	1.6361370000000002	2.0105619999999997	2.086047	2.049436	1.754229	1.87947	1.8533439999999999	1.704509	2.101541
ENSG00000063601	1.8143310000000001	1.7401490000000002	2.050765	1.590567	1.367523	1.849243	1.90182	1.6421279999999998	1.925805	1.762584	1.8812369999999998	1.9759810000000002	1.779673	1.8907150000000001	2.842058	1.8537700000000001	1.847363	2.476975	1.889519	1.8864619999999999	2.024269	1.9263240000000001	1.6607450000000001	1.894538	2.442796	1.8803159999999999	2.016264	1.6079450000000002	1.851941	1.6879849999999998	1.708436	1.606481	1.765382	1.861514	0.6475203	0.9003943999999999	1.529139	1.552661	1.737587	1.9207619999999999	1.7034880000000001	1.565705	1.58192	1.6665279999999998	2.002383	2.004124	0.8880735000000001	1.116388	1.7354669999999999
ENSG00000063660	3.20054000573326	3.044617414559	3.1990233909179504	3.4091007966301	3.38670832014452	3.4369213449386202	2.77328206485871	2.95187130930475	3.17114082276859	2.94137820883482	3.24251499039426	3.12774088445854	3.7041571474245503	3.50083705093583	3.14007620211738	3.5482425944953	3.3541080203543503	3.19556847995345	3.36458278211286	3.2962474032431297	3.30566282796363	3.24295032528834	3.6510991602028398	3.51628770810785	3.29522378248069	3.1943955254864402	3.52575602510599	3.84701589821508	3.2922222273484905	3.37325733141772	3.2181924063924803	3.81008029739717	3.2177381735441397	3.73464341136612	3.0319152562349703	2.91367297394405	3.54910340570474	3.7163789055260996	3.7052180204002405	3.30481821242696	3.18794060440396	3.5007647821754198	3.09248381248843	2.8975157457597103	3.41561201283976	3.299639707616	2.7811401454726297	2.9875654992190404	3.35875502121207
ENSG00000063761	1.702506	1.6175	1.388947	1.595769	1.252159	1.626973	1.7527439999999999	1.9023400000000001	2.061314	1.615589	1.539752	1.550815	2.334901	1.588902	1.441921	1.333561	1.381793	1.7477060000000002	1.5726360000000001	1.324215	1.471429	1.2760610000000001	1.56544	1.446115	1.366205	1.627467	1.536119	1.6266129999999999	1.448998	1.360903	1.246842	1.611294	1.682985	1.668652	1.4418739999999999	1.329758	1.677443	1.856786	1.8831740000000001	1.4829430000000001	1.8576689999999998	1.46275	1.57873	1.616336	1.41593	1.4040190000000001	1.590689	1.550777	1.492397
ENSG00000063854	2.1135770000000003	2.322203	1.9274360000000001	2.431327	2.559383	2.24727	2.334325	2.466561	2.136307	2.3698490000000003	2.558623	2.398447	2.504179	2.633092	2.288168	2.555037	2.344014	2.469509	2.452979	2.5084150000000003	2.215329	2.90497	2.2293060000000002	2.322384	2.55673	2.3463529999999997	2.290969	2.608653	2.248873	2.1896259999999996	2.092457	2.2908720000000002	2.217613	2.2732330000000003	2.799254	2.5796930000000002	2.4134189999999998	2.599371	2.733389	2.059981	2.44748	2.443612	2.205977	2.300621	2.283696	2.256595	2.6336779999999997	2.496433	2.278481
ENSG00000063978	4.132062	4.136549	4.3370239999999995	4.040522	4.109787	3.8863760000000003	4.047671	4.017707	3.9907199999999996	3.8502970000000003	4.043702	4.108589	3.8204540000000002	4.199237999999999	4.097755	3.9869339999999998	4.034428	4.217604	3.911883	4.038016000000001	4.0414	4.187989	4.153117	4.019673	4.0577760000000005	3.8930589999999996	3.901636	4.122252	3.9090279999999997	3.8016669999999997	3.9419980000000003	3.909555	4.026921	4.039308999999999	3.689865	3.732207	3.9485050000000004	3.9030169999999997	4.097689	4.311125	3.8764269999999996	3.7709080000000004	4.037864	4.0444580000000006	4.163619000000001	4.121249	3.4675730000000002	3.4317019999999996	4.13112
ENSG00000064042	0.30813779999999996	0.7571637	0.48869470000000004	1.058457	0.5270545999999999	1.202279	0.3036158	0.6906137	0.9126006	0.8457186999999999	1.191003	1.068875	1.344545	1.091178	0.6171791	0.9298401	0.30655509999999997	0.8834890999999999	0.8247091000000001	0.4797036	0.9776751	0.1534838	0.8928693999999999	0.7310124	0.34405890000000006	0.9386095	0.7132208999999999	0.1382641	1.054411	0.969884	1.056295	1.220647	0.5278953000000001	1.005367	0.30635500000000004	1.086786	0.9075757	2.270946	0.9606859000000001	0.48523180000000005	0.6819425	1.235362	0.978632	0.9702851999999998	3.478628	3.001882	1.356103	1.47007	0.7556586999999999
ENSG00000064102	4.804075	4.6414800000000005	4.516979	4.2661	5.057375	4.765978	5.114631	4.82529	4.8895029999999995	4.6450309999999995	4.986882	4.878557	4.516076	4.208392	5.089611	4.755701	5.052763	4.718368	4.789769000000001	4.752446	4.600578	5.105265	4.697872	4.928383999999999	4.772711	4.32785	4.749031	4.496117	4.768251	4.571155	4.8300529999999995	4.903841000000001	4.580584	4.238726	5.658748	5.165898	4.64876	4.482598	4.727844	4.2188930000000004	4.960219	4.670923	5.1087739999999995	5.060238	4.946175	4.899041	5.1800690000000005	5.096558	4.699688
ENSG00000064115	4.320229	4.257094	4.4110510000000005	4.495092	4.393789	4.722706	4.51008	4.514597	4.533383000000001	4.805986	4.276008999999999	3.983139	4.850739	4.448467	4.367694	4.497949	4.426959	4.4794279999999995	4.2541910000000005	4.485114	4.233109	4.183347	4.5665	4.602238	4.27577	4.620572	4.602091000000001	4.2860879999999995	4.941644	4.337594	4.472512	5.155761	4.5478760000000005	4.3489580000000005	3.5926150000000003	3.7694620000000003	4.942112	4.974171	5.293685	4.535304	4.843304	4.583432	4.745451999999999	4.757775	4.697192	4.694993	3.3269300000000004	3.9929669999999997	5.040991
ENSG00000064199	1.3549209999999998	1.294337	0.8853116	1.3857549999999998	0.9841015999999999	1.36253	1.307806	1.430987	1.37121	1.17469	1.206921	1.105167	1.553038	1.0644360000000002	0.8919653000000001	1.237003	0.9844285	0.8912646999999999	0.8397986999999999	1.2259360000000001	1.0470629999999999	0.6669925	1.3691360000000001	1.215752	1.068709	1.424884	1.048581	1.517007	1.160656	1.2454180000000001	1.2199200000000001	1.39635	0.8543072	1.214761	1.2959559999999999	1.348331	1.3862299999999999	1.184817	0.9737392	1.024486	1.021819	1.2533299999999998	1.4648459999999999	1.390372	1.540473	1.518117	1.6227040000000001	1.369234	1.0499829999999999
ENSG00000064225	1.3540678625336	1.3432505823699599	0.6870562702182521	1.40641911803582	1.40444809678245	1.4385189396394098	1.57029663097682	1.44047921466298	1.4907666658386698	1.39403807310011	1.44903701161235	1.50861029875152	1.2415283015735001	1.3048319611618402	0.94802864555546	1.4587596643277903	1.58933394959898	1.26005664224212	1.16850621987588	1.4188104427403	1.3953758926731297	1.3591564651567598	1.37410986455702	1.3724629625653202	1.4156588707765299	1.36345274317406	1.5129341327219201	1.0223700366611699	1.26707873933671	1.2267795139256101	1.20282925576021	1.2676468769559799	1.3526319552468402	1.49300396700142	1.78922258325655	1.49280889815301	1.24866360695084	1.07447607257497	0.830691871841799	0.532105825151614	1.3442436937741797	1.3768804111694	1.34068070792874	1.36010914506237	1.4783958221101898	1.4705149658646297	1.96932462127319	1.7176215447704	1.07485736473198
ENSG00000064300	2.116043	2.151209	2.14182	2.645893	3.090425	3.077811	1.9985400000000002	2.2772959999999998	2.603006	3.093518	2.0566560000000003	2.030618	3.422965	2.114153	2.9956720000000003	4.082749	3.191214	2.904477	3.3703440000000002	3.138728	2.506116	3.2758830000000003	3.8154589999999997	3.6172410000000004	3.0394930000000002	3.08201	3.257248	3.0418060000000002	2.585	2.860955	2.689877	4.4782910000000005	2.768116	2.882366	3.002032	2.4156880000000003	3.584864	3.8462120000000004	3.918415	2.955738	2.346305	3.183482	3.021414	2.903737	3.043329	2.696952	2.631814	2.678766	4.0148589999999995
ENSG00000064309	2.035406	2.2171060000000002	1.7914990000000002	2.37526	2.314606	2.798681	2.26428	2.1798900000000003	2.497297	2.331666	2.446711	2.142249	2.580252	2.551726	2.3772849999999996	3.535798	2.457249	2.500211	2.580439	2.6311240000000002	2.831343	2.915723	2.938206	2.820321	2.5246	2.286484	2.786051	2.204966	2.504644	2.822767	2.5023470000000003	2.513827	2.339125	2.470789	2.064143	1.821449	2.203039	2.5758080000000003	2.287115	1.6924150000000002	2.096477	2.570606	2.453027	2.288226	2.340277	2.306864	2.217314	2.367324	2.131832
ENSG00000064313	3.355499	3.3180699999999996	3.333881	3.224137	3.251401	3.369211	3.371378	3.2733779999999997	3.4578510000000002	3.4487879999999995	3.436847	3.4331629999999995	3.217905	3.584831	3.4929300000000003	3.284293	3.3801309999999996	3.469114	3.3731230000000005	3.609974	3.523125	3.503493	3.415543	3.4007650000000003	3.235432	3.3108690000000003	3.5003059999999997	3.2214709999999998	3.488892	3.484178	3.556447	3.1441689999999998	3.3121370000000003	3.24048	2.811983	2.9066810000000003	3.152502	3.1689580000000004	3.143152	3.21161	3.2456	3.2507770000000002	3.3673260000000003	3.3733089999999994	3.2501900000000004	3.2570810000000003	2.7319400000000003	2.856013	3.323231
ENSG00000064419	5.621112999999999	5.540341000000001	5.566730000000001	5.505987999999999	5.568398999999999	5.606308	5.639608	5.5667290000000005	5.592612	5.477212000000001	5.595407	5.542575	5.424451	5.447216	5.765954	5.5141919999999995	5.667851000000001	5.80705	5.744133000000001	5.616001	5.713585	5.878518	5.628371	5.5951010000000005	5.634305	5.418037	5.724197	5.5436559999999995	5.736063	5.627611	5.758382	5.731683	5.772663	5.546741	5.198143	5.064145	5.492844	5.560111	5.734625	5.500508	5.426896	5.479867	5.647107	5.687427	5.573888	5.638223	4.844307	4.875618	5.680608
ENSG00000064490	3.6027449999999996	3.504079	3.816793	3.4948349999999997	3.228967	3.251211	3.1558040000000003	3.181836	3.1192860000000002	3.216391	3.164494	3.35183	3.3015660000000002	3.4845050000000004	3.330796	3.288122	3.2171220000000003	3.213124	3.316302	3.5932180000000002	3.484747	3.0453360000000003	3.47367	3.300589	3.1589549999999997	3.380001	3.3140410000000005	3.5083260000000003	3.169111	3.3578330000000003	3.18706	3.173826	3.442849	3.6550580000000004	3.726547	3.9068440000000004	3.5955230000000005	3.565606	3.2796830000000003	3.708486	3.7703839999999995	3.424317	3.202904	3.274002	3.3122550000000004	3.3186080000000002	3.96869	3.632424	3.5074019999999995
ENSG00000064545	3.794804	3.602017	3.745074	3.9123660000000005	3.3302099999999997	3.489343	3.579989	3.560708	3.415892	3.63524	3.661918	3.4045989999999997	3.791176	3.336175	3.410999	3.3562	3.3824199999999998	3.573185	3.548089	3.205775	3.4914099999999997	3.408005	3.61878	3.5736160000000003	3.59931	3.363892	3.547936	3.8495779999999997	3.583396	3.6295580000000003	3.657318	3.950774	4.040119	3.8731370000000003	3.2053540000000003	3.2753900000000002	3.9073660000000006	3.988838	4.174011	3.429665	3.619962	3.6179550000000003	3.296611	3.3204540000000002	3.285861	3.4274970000000002	3.341103	3.490629	3.774896
ENSG00000064547	3.705427	3.691779	3.8376379999999997	3.6090940000000002	3.1945099999999997	3.1817919999999997	3.1926799999999997	3.185956	3.210938	3.2366919999999997	3.2826129999999996	3.3255410000000003	3.566903	3.171814	3.089165	3.157946	3.3785510000000003	3.314656	3.267985	3.1523849999999998	3.331075	3.226761	3.4726220000000003	3.3317300000000003	3.232627	3.270812	3.49528	3.539992	3.307129	3.225054	3.090704	3.622093	3.6795760000000004	3.7078550000000003	3.443713	3.290524	3.760179	3.4554949999999995	3.6132769999999996	3.6463650000000003	3.296189	3.348871	3.108054	3.080634	3.306133	3.2253439999999998	3.6100529999999997	3.387176	3.583307
ENSG00000064601	2.772107	2.952685	3.2548779999999997	2.810429	2.700161	2.6912119999999997	2.718638	2.823559	2.7350939999999997	2.521115	2.935511	2.923693	2.964852	2.891077	2.830808	2.599591	2.725739	3.010446	2.845169	2.584207	2.90143	2.6682759999999996	2.700601	2.962494	2.578206	2.83415	2.80157	3.084148	2.709493	2.734328	2.709351	3.0279409999999998	3.0022729999999997	3.0643279999999997	2.980596	2.972328	3.045976	2.795621	3.085844	3.232192	2.893491	2.823383	2.835686	2.758846	2.8835029999999997	2.832576	2.774629	3.003701	2.9234430000000002
ENSG00000064607	4.393429	4.726827	4.206675	4.509742	4.295514	4.505939	4.5881989999999995	4.810303	4.539834	4.799338	4.225224	4.0256300000000005	4.64786	4.386137000000001	3.7290400000000004	4.550896	4.621526	4.6191629999999995	4.6967099999999995	3.911811	4.226357	4.434488	4.516192	4.320026	4.664599	4.970866	4.5465800000000005	4.673047	4.593389	4.898206	4.299627	4.905304	4.609877	4.369196	4.1260129999999995	3.6276919999999997	4.543283	4.592207	4.759938	4.437842	4.331748	4.520894999999999	4.405913	4.337386	4.089285	4.081894	4.031681	3.9353309999999997	4.301497
ENSG00000064651	1.578272	1.560622	1.6847	1.631224	1.518478	1.85126	1.7642959999999999	1.7430139999999998	1.9110470000000002	1.731727	1.82243	1.621346	1.513708	1.898975	2.3138	1.662062	1.8642990000000002	1.6390240000000003	1.605748	1.786416	1.7771540000000001	1.4639879999999998	1.77145	1.8398869999999998	1.378154	1.7899040000000002	1.551504	1.6392529999999998	1.8925400000000001	1.809407	1.7795299999999998	1.361999	1.770978	1.574459	0.8645813	1.144918	1.535156	1.3078370000000001	1.557579	1.725811	1.109143	1.803505	1.845827	1.7736330000000002	2.016107	2.031977	0.9304761	1.294634	1.543022
ENSG00000064652	2.659105	2.721796	2.3816319999999997	2.741136	2.233186	2.7242830000000002	2.5175509999999997	2.639748	2.5865669999999996	2.791927	2.642591	2.578577	2.44991	2.761488	2.492422	2.35316	2.1886099999999997	2.501897	2.6620470000000003	2.671922	2.516051	2.178959	2.4345209999999997	2.3715889999999997	2.441277	2.63895	2.56029	2.556855	2.6486259999999997	2.572781	2.644386	2.534655	2.64665	2.603383	2.455877	2.847114	2.5685919999999998	2.4121189999999997	2.341528	2.134084	2.727029	2.5999849999999998	2.338997	2.517057	2.244366	2.395142	2.9104	2.8815049999999998	2.523406
ENSG00000064666	7.053914999999999	6.984317999999999	7.265211999999999	6.86625	6.89302	7.0514850000000004	6.927066	6.940645	6.8943330000000005	7.111111999999999	7.147597	7.144760000000001	6.896935000000001	6.902019	7.256678	6.7020979999999994	6.817678999999999	7.3668	6.943745	7.040758	6.935815	6.761062	7.0245169999999995	6.850702	6.9295029999999995	6.91138	7.318721000000001	6.880491999999999	7.058095	6.750942	7.1256949999999994	7.2421880000000005	7.183953999999999	7.156845	7.261952000000001	7.380756	7.023384	7.175222	7.183788000000001	7.315136999999999	6.997737	6.997369	7.065658	7.205366000000001	6.933624000000001	7.0381800000000005	7.197461	7.148486999999999	7.19532
ENSG00000064687	1.7050470000000002	1.94209	1.631202	2.075179	1.7584830000000002	2.0855029999999997	1.640436	1.797406	1.7866520000000001	1.725829	2.153225	1.71088	1.987479	2.2588169999999996	1.511159	1.8802029999999998	1.7019650000000002	1.764056	1.9716740000000001	1.6544150000000002	2.04618	1.763736	2.247233	2.138312	1.811761	2.152124	2.1516349999999997	1.972266	2.024266	2.0662990000000003	1.7313490000000002	2.244733	1.864163	2.203593	1.940504	1.619066	2.190074	2.094494	2.432025	1.3050620000000002	1.9404740000000003	2.123508	2.048685	1.9389900000000002	1.554889	1.6627	2.233727	1.9050060000000002	2.015809
ENSG00000064692	1.0219209999999999	0.908275	1.059621	1.096516	1.060257	1.143243	1.034615	0.8619305	1.248768	1.0134100000000001	1.112976	1.1666219999999998	0.9141548	1.157234	1.410655	1.246052	1.168316	1.061511	1.224448	1.507787	1.310751	1.513599	1.0811110000000002	1.224099	1.170474	1.141615	0.9572485000000001	1.1674209999999998	1.404903	0.9700398000000001	1.019332	1.128308	1.190672	0.8881610999999999	1.408936	1.450113	0.9034177	0.9530903000000001	0.9443665000000001	0.6028919	1.189119	1.0156530000000001	1.1605459999999999	1.2260520000000001	0.9717344000000001	1.0077399999999999	1.245274	1.388858	1.322882
ENSG00000064703	3.3898871935348702	3.19504796008657	3.6311437577676404	3.01004378946978	3.28103968362949	3.13680256650241	3.2775844686039304	3.1998953468978595	3.2025876815642897	3.09777118759384	3.27196302509538	3.40814744658554	3.14564216457809	3.2852977574817204	3.4710076078269796	2.98776437061319	3.1076710343714904	3.19411753290612	3.02538477850349	3.1935336175709397	3.28948980488909	3.18574022585267	3.20033195555878	3.1564967903881205	2.9752549475757903	3.0788896215319705	3.17205776442249	3.0204076633649395	3.1314220741803904	3.0598487100833798	3.1806217261151097	3.00797459534362	3.1735412627362596	3.17870291811167	3.08864262081411	3.0512537758513796	2.99913597371417	3.08501477287454	3.0495483491484396	3.72716405211799	3.2676482890841503	3.05605561196181	3.2000983721386405	3.1490958430151097	3.6238871552696605	3.40725610470669	3.0180481698652595	3.11393556469684	3.38399297674297
ENSG00000064726	4.262435	4.2988349999999995	4.432199	4.206592	4.414961	4.451034	4.299268	4.259981	4.232419999999999	4.361330000000001	4.1365870000000005	4.081571	4.22845	4.346762	4.306019	4.108066	4.279563	4.3901129999999995	4.357085	4.210173999999999	4.224041000000001	4.356383999999999	4.071004	4.027263	4.09587	4.376499	4.460995	4.339725	4.214364	4.201542	4.3236300000000005	4.4102	4.137166000000001	4.066612	3.782196	3.925839	4.099664	4.181958	4.306554	4.3779449999999995	4.322677	3.9691129999999997	4.438714	4.528932	4.350063	4.240381	3.4422129999999997	3.738238	4.223923
ENSG00000064763	3.144277	3.146666	2.868215	3.143734	3.277197	2.869796	3.3667089999999997	3.259314	3.309443	3.299865	3.403536	3.2596939999999996	2.686273	3.226958	3.248576	2.9266360000000002	2.9924169999999997	3.05755	3.260897	3.361168	2.985807	3.335026	2.730848	2.939207	2.9986599999999997	2.931563	2.829555	3.209765	3.254435	3.149079	3.235088	3.217288	3.396928	3.0883830000000003	3.006221	2.9600720000000003	3.0292689999999998	3.020395	3.294055	2.61269	3.3054690000000004	2.972126	2.973195	2.95634	3.176735	3.216532	2.803713	3.1335349999999997	3.255118
ENSG00000064932	3.022179	3.05492	2.924057	3.2334330000000002	3.099423	3.321792	2.833964	2.936171	2.979134	3.051523	3.198296	2.99105	3.103205	3.2400759999999997	3.157505	3.210604	3.219093	3.44981	3.2930410000000006	3.155238	3.33446	3.4430739999999997	3.3206620000000004	3.188333	3.160852	3.1147240000000003	3.459162	3.2830769999999996	3.2865599999999997	3.303504	3.231465	3.4458309999999996	3.235293	3.156352	2.7644830000000002	2.687154	3.12443	3.268462	3.535824	2.8415779999999997	3.144397	3.027164	3.061817	3.080082	2.8632419999999996	2.933834	2.6835139999999997	2.6421490000000003	3.1602419999999998
ENSG00000064933	3.8814031263189603	3.98536116995314	3.43551585498258	3.56609367596777	3.72282900634647	3.7356853250629403	4.16169504515925	3.99175481657574	3.94066408663257	4.11166169927732	3.78804708263753	3.74845163964108	3.76830129908714	3.71233754508795	3.87390109178132	3.79750914959456	3.84890245012803	3.68368484554431	3.84945709707771	3.88944785040574	3.8705101046862698	4.0730083610634	3.8390613285733397	3.82200152430493	3.7523056596947404	3.84804840307945	3.75452196665692	3.71458654161403	3.86450086264302	3.88942086011898	3.86383688155307	3.7444863370061703	3.7727101723283702	3.6627851290135496	3.9230097905515	3.81673212198794	3.68655757086409	3.72513050361815	3.56154487714704	3.3357912349935	3.83804892146763	3.7882257382826903	3.9331853274577497	3.7368774295670004	4.04912224036737	3.9184817919616606	3.80006396709015	3.8099122378353	3.83883444136913
ENSG00000064961	4.66021	4.648198000000001	4.35574	4.743447	4.7974239999999995	4.652086	4.482288	4.485428	4.491897	4.683751999999999	4.402972	4.346569000000001	4.666837999999999	4.42309	4.337669	3.90231	4.713984	4.57263	4.582629	4.508532	4.579123	4.631663	4.635762000000001	4.603071	4.513361	4.461292	4.63417	4.745321	4.609001999999999	4.6806209999999995	4.694661	4.657952	4.883453	4.616136	4.806127	4.630183000000001	4.626189	4.835582	4.977261	4.371015	4.743085	4.411961	4.468177	4.532729	4.553476	4.5612260000000004	4.707388	4.585966	4.460148
ENSG00000064995	5.096049	5.06809	5.2481919999999995	4.78693	5.07998	4.782192	4.935835	4.860211	4.8532839999999995	5.0084919999999995	4.908104	5.0164800000000005	4.8506730000000005	4.896708	5.05651	4.860612000000001	4.994434	4.779458	4.717266	4.821717	4.794316	5.1718910000000005	4.776498	4.820085	4.990702	4.8654150000000005	4.768372	5.146357	4.659785	4.5936449999999995	4.566708	4.730019	4.667775	4.860742	5.740164	5.2659709999999995	4.909312	4.948607	4.922152	5.203435	5.203444	4.763737	4.832485	4.704301	4.919262000000001	4.875585	5.123196	4.931335	5.008584
ENSG00000064999	3.646082	3.707867	3.418308	3.609589	3.714142	3.6241519999999996	3.5267470000000003	3.4214589999999996	3.515283	3.6080989999999997	3.5198970000000003	3.34755	3.609493	3.427915	3.759496	4.053945	3.9636160000000005	3.675033	3.8295019999999997	3.6432629999999997	3.7365660000000003	4.153425	3.7471	3.744925	3.75596	3.428972	3.7256519999999997	4.106872	3.653247	3.6941330000000003	3.666189	3.545955	3.8162059999999998	3.641711	2.6646959999999997	2.492982	3.2855440000000002	3.793846	3.754685	3.4892160000000003	3.1830979999999998	3.34954	3.5434699999999997	3.387001	3.387467	3.518465	2.35796	2.5158810000000003	3.79736
ENSG00000065000	5.064732	5.167298000000001	5.096149	4.987124	4.762996	4.906878	4.882932	4.8348830000000005	4.875103	4.602056	4.935423999999999	4.916513	4.8380410000000005	4.922054	5.100951	4.567105000000001	4.668348	5.017737	4.905677	4.917572	5.025556	5.089907	4.922707	4.993218	4.671591	4.697102	5.010953	4.975704	4.86722	4.932882	5.058542	4.91796	5.049974	5.044653	4.626937	4.505032	4.813998000000001	4.84647	5.129906	5.005726999999999	4.6258230000000005	4.884116000000001	4.984555	4.916485	4.908194	5.029119000000001	4.861962999999999	4.725741999999999	5.091335
ENSG00000065029	2.496613	2.4340900000000003	2.253389	2.22667	2.1442490000000003	1.948202	2.125068	2.2963009999999997	1.9375939999999998	1.977167	1.9910700000000001	2.021896	2.5375099999999997	2.476178	1.511586	2.111558	2.194798	1.7851029999999999	2.049043	1.8802869999999998	1.9791009999999998	1.8851639999999998	2.234154	2.0810880000000003	2.208518	2.382767	2.334086	2.41114	1.889066	2.117789	1.760417	2.2431669999999997	2.212094	2.769399	2.1473970000000002	1.8026950000000002	2.142081	2.878302	2.0924150000000004	2.301976	2.5015509999999996	2.03079	1.949545	1.8978560000000002	2.057425	1.861853	2.30266	1.919929	2.014553
ENSG00000065054	2.346463	2.321796	2.209215	1.960357	2.707386	2.342661	2.385642	2.287717	2.246917	2.293528	2.272303	2.397211	2.615815	2.12323	2.3056799999999997	2.2614970000000003	2.720536	2.186948	2.391221	2.3328290000000003	2.1399060000000003	3.2093409999999998	2.362798	2.214016	1.660469	2.268166	2.061532	2.7352119999999998	2.285503	2.1815130000000003	2.273761	2.483957	2.368952	2.361069	3.085339	2.7089999999999996	2.575509	2.451464	2.668619	2.117234	2.215721	2.164514	2.506919	2.601045	2.264094	2.292145	2.5834650000000003	2.5593169999999996	2.54367
ENSG00000065057	4.820501	4.588607	4.48449	4.548836	4.116936	4.108292	4.487068	4.345711	4.1584900000000005	4.3097129999999995	4.298765	4.385971	4.4776940000000005	4.113219	4.519968	4.007151	4.138278	4.188186	4.181325	4.11791	4.150817	4.826974	4.070398	4.08651	4.099798000000001	4.227883	4.147942	4.565587	4.163629	3.915936	4.32876	4.468616	4.829196	4.468681	4.134591	4.196413	4.548644	4.517108	4.6650599999999995	4.227635	4.7065779999999995	4.091525	4.216344	4.250891	4.227011	4.4139610000000005	3.865439	4.0400089999999995	4.466253
ENSG00000065060	3.492322	3.299544	2.738301	3.35105	2.9709	3.308618	3.3716660000000003	3.326429	3.324532	3.3610059999999997	3.086539	2.892411	3.082994	3.2033650000000002	3.2905309999999997	3.199136	3.44478	3.479161	3.3891480000000005	3.282894	3.378482	3.5055080000000003	3.236335	3.063269	3.5837410000000003	3.121007	3.3058160000000005	3.2019290000000002	3.4655980000000004	3.4819160000000005	3.5867989999999996	3.292418	3.532675	3.029665	2.128237	2.119951	2.83138	3.056557	3.4270089999999995	3.115215	2.543836	3.02352	3.289714	3.3116800000000004	2.99522	3.112294	1.914337	2.0575189999999997	2.9307689999999997
ENSG00000065135	5.47175329344234	5.37135600277071	5.45802919584384	5.32663331728068	5.4926244257472	5.441755401882889	5.355756226723559	5.25193357004775	5.37470217471807	5.24765986118911	5.35615137424733	5.40068320241655	5.4068945711114	5.503848571214089	5.51358253817776	5.4558684785146	5.2640473336773095	5.65604145949111	5.14597033126479	5.46727834731988	5.5323742727152805	5.41836624902646	5.44241591916811	5.38538205460209	5.26991185986968	5.29295193278285	5.481755714559701	5.19957851024928	5.28265453225786	5.13143531068801	5.412421775015139	5.30127282900394	5.23746806814555	5.356946465302981	4.804000345337769	4.92002014023366	5.16845216537031	5.25746914309135	5.41124656812508	5.35065781755071	5.31281253977238	5.25606691265293	5.30330550274047	5.27865700154091	5.83291822914095	5.531062710701799	4.71554591942206	4.715140767221371	5.44636059543666
ENSG00000065150	6.536694000000001	6.409681	6.393898	6.336880000000001	6.354304	6.41211	6.555751	6.3737639999999995	6.546685	6.3399529999999995	6.368745	6.365665	6.386544000000001	6.466398000000001	6.375115	6.299399	6.32978	6.385956	6.184352	6.410726	6.73033	6.578879	6.682671000000001	6.495449	6.20522	6.212786	6.535981	6.20287	6.501285	6.299281	6.524908	6.338507	6.479818	6.305704	5.659408999999999	5.7224580000000005	6.2752040000000004	6.223317	6.191239	6.063383	6.815669000000001	6.290982	6.548472	6.523275	6.9180660000000005	6.658296000000001	5.743394	5.732968	6.397315
ENSG00000065154	4.779825	4.799614	5.332197	5.105956	5.656461	4.972409	5.119261	4.816416	4.8578660000000005	5.0665260000000005	5.093908	5.078443	4.604938	4.839618	5.4676800000000005	5.003923	5.715148999999999	5.300022	5.1638459999999995	5.221388	4.793051999999999	6.183008	4.574584	5.381697	5.71709	4.766926	4.674919999999999	5.653239	4.985176999999999	4.779826	5.013416	4.815486	4.991931	4.878378	5.778303	5.025104	4.986192	5.113232	5.219278	5.682314	5.18165	4.768413	4.750017	4.6969	4.847758	4.849496	4.427585	5.067684	5.6087
ENSG00000065183	3.57517135662929	3.5168156214854505	3.65621566521585	3.2163824154119403	3.27525096265523	3.20141014994322	3.4652921061115403	3.3261779094330697	3.3158050117420603	3.3991412093491102	3.47917624055565	3.4419191411634795	3.28340979600039	3.1460155802019303	3.75556348410615	3.1986475706953	3.42118026435718	3.5484277523751	3.1612180255665803	3.3234403133392103	3.4198556908716102	3.49025491085127	3.40682008016827	3.3175885441241095	3.3021109822606896	3.23126922123906	3.4096591845577096	3.3243985571888306	3.24044026947712	3.1086655724478596	3.3237486883189797	3.3575639521809304	3.4488255140088904	3.29976426880554	2.8815878017981897	2.9988400119066	3.16730610458441	3.24452860252442	3.15464060058945	3.54714895736387	3.25041594164289	3.16172711021637	3.43358376103172	3.30800641975565	3.49694331248197	3.4098075270671	2.60932763811077	2.83962292161893	3.51686212493941
ENSG00000065243	3.36501851365571	3.47368300769834	3.3556183567563798	3.28454551645954	3.5739532236331297	3.67524659272643	3.6177325560289	3.5915326543220605	3.5591674545532	3.61922159364457	3.51073471461342	3.42650749591425	3.3212781220173504	3.6685553346287993	3.5262698700159403	3.68752814064137	3.61869279297771	3.5247926391652102	3.54116730352207	3.62514998962321	3.5903634541976297	3.78864124904198	3.60668351351142	3.61434898078875	3.48728959226532	3.4305507830012405	3.67262588873486	3.3130446530313598	3.66881373232548	3.63377028077524	3.56767607207863	3.4082706583790805	3.32635986089953	3.3276518658951404	3.1574921949299	3.0573511069012005	3.2813909608094503	3.3607092944431205	3.40757323199981	3.36279341041421	3.26045747951456	3.54612760466104	3.4898640563343	3.28563854042472	3.64929235165801	3.4498553381147903	3.1432133814767598	3.2819837881476097	3.33344235148178
ENSG00000065268	4.8698760000000005	4.609773000000001	4.951662000000001	4.717736	4.842151	4.812222	4.89465	4.985787	4.633973999999999	4.419003	4.748178	4.792207	4.981801	4.665415	4.510373	4.760144	4.974373	4.769833	4.817764	4.893128	4.982373	4.784008999999999	4.763407	4.521698000000001	4.403093	4.6915830000000005	4.8212150000000005	5.03852	4.6199580000000005	4.741471	4.941667	4.796467	5.034301	4.892557	4.885244	4.87132	5.104472	4.921107	5.06171	4.898066	5.346641	4.5808860000000005	4.640416	4.67264	4.896143	4.863041	4.533656	4.501896	4.543007
ENSG00000065308	2.713763	3.013287	3.263001	2.8715509999999997	2.416368	2.856415	2.7851049999999997	2.769678	2.812063	2.648034	2.804989	2.8042529999999997	2.958284	2.894575	3.188026	2.902946	2.673905	2.726248	2.751331	3.040624	2.8934830000000002	2.322448	3.019333	2.802324	2.5882810000000003	2.706385	2.922443	2.476627	2.6330299999999998	2.7183029999999997	2.809959	2.998561	2.941981	2.934629	1.974325	2.7303919999999997	2.622297	2.663564	2.892159	3.174477	2.290734	2.924614	2.940675	3.090203	2.912851	2.949306	2.259732	2.565147	3.4127709999999998
ENSG00000065328	3.814836	3.977584	4.130816	3.45056	3.4017370000000002	3.101856	3.712243	3.5699389999999998	3.437928	3.480345	3.4887059999999996	3.758882	3.5960099999999997	3.496971	3.723902	3.239215	3.415857	3.2998870000000005	3.328393	3.552171	3.643506	3.6646980000000005	3.623071	3.4892529999999997	3.3632269999999997	3.359119	3.4554949999999995	3.443593	3.3397550000000003	3.3246660000000006	3.5331879999999996	3.33435	3.76946	3.603911	3.5918730000000005	3.518414	3.5228339999999996	3.3573809999999997	3.1508540000000003	4.175493	3.751491	3.3507919999999998	3.7688099999999998	3.5665720000000003	3.90041	3.7260660000000003	3.40513	3.477447	3.6545059999999996
ENSG00000065357	1.266775	1.4006399999999999	1.207759	1.487655	1.153852	1.6619869999999999	1.340286	1.343632	1.5232299999999999	1.456892	1.461792	1.347106	1.3831879999999999	1.6424400000000001	1.039497	1.446348	1.470928	1.399608	1.526174	1.315184	1.497166	1.495	1.465856	1.5601639999999999	1.307506	1.373629	1.539406	1.403627	1.7464650000000002	1.4903680000000001	1.384433	1.8109099999999998	1.437957	1.4995020000000001	1.429116	1.364959	1.512393	1.485147	1.691224	0.9845485999999999	1.6186719999999999	1.497628	1.504996	1.614126	1.311974	1.2840049999999998	1.626219	1.408675	1.771309
ENSG00000065361	3.8725620000000003	3.900808	4.062354	3.695499	3.8950150000000003	3.8256019999999995	4.022256	3.8959639999999998	3.910443	3.5956629999999996	4.052783	3.9223199999999996	3.4347269999999996	3.6671300000000002	3.936514	3.725829	4.168888	3.8092410000000005	4.032284	4.0552839999999994	3.8770849999999997	3.9462099999999998	3.877761	4.010484	3.7241120000000003	3.542993	4.003493	4.202191	3.790027	4.01306	3.87675	3.451707	3.9446769999999995	3.6887550000000005	4.056152	3.7490099999999997	3.8017220000000003	3.6494449999999996	3.4265760000000003	3.976439	3.536683	3.8888230000000004	3.933697	3.838808	3.470536	3.7723480000000005	3.4842169999999997	3.593432	3.613113
ENSG00000065427	6.370627	6.186747	6.355375	5.937729	6.173249	5.910341000000001	6.130961	5.937735	5.970701	5.870426	6.063985	6.111859	6.060004	5.734833	6.409696	5.853147	6.320347	6.0133220000000005	5.960882	6.136842	6.044297	6.393675	5.803653	6.000678	5.915067	5.812224	6.027375	6.159547	5.95671	5.8521279999999996	6.143968	6.322334	6.24594	6.0331019999999995	6.544381	6.316935	6.21791	6.029699	6.325901999999999	5.96974	6.324721	5.829422	6.167825	6.161388	6.038431	6.102432	5.8741080000000006	6.017862999999999	6.279516
ENSG00000065457	2.560849	2.359597	2.88409	2.471048	2.348274	2.728082	2.5958669999999997	2.7386060000000003	2.9229689999999997	2.327486	2.741406	2.897421	2.491945	2.9110720000000003	2.617365	2.434169	2.3959349999999997	2.4135619999999998	2.595755	2.729833	2.801909	2.153595	2.5516349999999997	2.398266	2.689453	2.573763	2.4872549999999998	2.415895	2.620567	2.599334	2.62835	2.187936	2.89321	2.50832	2.1764930000000002	2.3924630000000002	2.551406	2.574421	2.1530110000000002	2.934586	2.192255	2.710212	2.603707	2.720431	2.8788099999999996	2.926323	1.997642	2.0911	2.647169
ENSG00000065485	3.04747171188354	3.11424941307701	3.35515114990608	3.13608607982571	3.23185094524821	3.1639608529562	2.9888921825686197	2.89730199173792	2.93836822976322	3.0887126992501	3.25694534379548	3.14846652416422	3.15153778319601	2.83517973167814	3.16007990452843	3.0149476262939703	3.4046659664310597	3.32125505078844	3.34854100783917	2.9626412104671602	2.908356354655	3.68482006547571	3.1050816780392	3.2160873851465697	3.4565069133626802	2.9707544310281	3.11025441025824	3.33552584800647	3.19208588548616	3.1548906888720203	3.2749258501578504	3.6411889499566095	3.29754409855739	3.18972127985259	3.53037331166733	3.26483395553251	3.25193354959516	3.2708902122039105	3.73582271206541	3.2251872892732996	3.2503658184732505	3.08332851327323	2.9950041887575	3.1861229149791606	2.7894508022863596	2.9911186046522404	2.95110170925223	3.22299099352089	3.3431595109633796
ENSG00000065491	3.552312	3.543423	3.1572459999999998	3.5593589999999997	3.5914629999999996	3.382426	3.4380330000000003	3.455593	3.358415	3.5722129999999996	3.235259	3.255507	3.3101279999999997	3.254492	3.32824	3.491047	3.762347	3.6590339999999997	3.586468	3.5040739999999997	3.6193589999999998	3.8475989999999998	3.6605410000000003	3.4508989999999997	3.7351160000000005	3.2871120000000005	3.714686	3.7263889999999997	3.488024	3.488203	3.460809	3.513043	3.6712910000000005	3.556708	3.067639	2.955299	3.3925110000000003	3.658561	3.6817879999999996	2.940559	3.654501	3.4365930000000002	3.4981120000000003	3.480221	3.511315	3.309446	2.839557	2.908954	3.500243
ENSG00000065518	6.0305308664546295	5.98910902139009	5.635187346726441	5.777536295555071	6.21651770555925	6.04003218055128	5.94359016064641	5.980826758885831	5.94957621663772	6.326346187550071	6.01995155648489	6.1365267118950095	6.11800596929854	5.92367088325099	5.67057187460408	5.8056451478766595	6.2186500549641295	5.81670008144678	6.07364491920032	5.737304095238629	6.05899504937304	6.283410424301669	6.089934243556191	6.01770269461032	6.26952694028608	6.15661100649293	6.05760428548644	5.868960316239719	5.8534986035681795	5.98526602303703	5.99383440374853	5.973641931625	6.21840762922678	5.84716711184578	6.9489052417731	6.3214618118234895	6.1156333357691395	6.130999917363111	6.01524893212558	6.353166946083809	6.49843359854264	5.9202687412125	5.83899469545236	5.85996651560804	6.1401713115270695	6.1409249595624695	6.47025939605615	6.3384556220189205	5.70046055768136
ENSG00000065526	3.1101521455539	3.29271108653002	3.3039434959709597	3.2694846529372503	3.31349898417849	3.35106951156303	3.2748649758717296	3.3137038210252006	3.30579735728212	3.06019362694955	3.3316291387210093	3.08436214673914	3.16595387265835	3.2341035775017297	3.28132311171811	3.88950222514198	3.66849576009927	3.28359891499648	3.38998938318377	3.4600243996499698	3.52670055329813	3.67164131435507	3.86105448218248	3.5559056720497595	3.3646213849097504	3.24176982441546	3.7284075227210702	3.39755370392511	3.5402206027635197	3.53257376029212	3.2980699320944904	3.21439795192056	3.34401502219842	3.3855451001938097	2.64183294554449	2.26326950344651	3.0076178159978504	3.30388624793126	3.2048405495526002	3.46622163823079	2.9258660374167103	3.3172695171767206	3.5257029530249304	3.3853126189676805	3.2764889799156403	3.3138523786078595	2.40111798231075	2.33774126491819	3.2416433661843698
ENSG00000065534	1.39958366244771	1.3709162147744	1.09423067963363	1.22010333021917	1.34215414388954	1.43261801028699	1.5068655199288898	1.4842750838542802	1.4739042167839798	1.3704469025897499	1.6939414547183302	1.41874637100355	1.48734076508313	1.51376989064906	1.3407771569165001	1.2894891373456001	1.5489667763501103	1.30788036299619	1.5710760631790102	1.51237288057492	1.51735148965475	1.6277283585351798	1.41923575975329	1.3959851356963602	1.28129569324411	1.54168002841965	1.77872871968923	1.61227893929151	1.81218226590822	1.54316997903795	1.68605044465352	1.59340025117953	1.82729779655476	1.5650559216753102	1.2393867563116898	1.2603597464801002	1.56948367443821	1.33008695144157	1.12801545173928	0.971757622183186	1.30280672003683	1.7206950868861397	1.45589285552231	1.4903370956370698	1.4677059336613998	1.51765880505914	1.24849808036042	1.3455152353226498	1.31162025192695
ENSG00000065548	5.29420233780821	5.34141903739612	5.37620171588213	4.78999755640601	5.20790841034771	4.9766660791931905	5.31230271541558	5.09679820565864	5.113454112702001	5.11778909983558	5.25539914648654	5.364467311535759	4.934748360975389	5.03639723961464	5.63718175633022	4.954840274172089	5.12577596130513	4.98640020030272	4.81114543224311	5.163715834669921	4.88223016199641	5.27364068038946	4.820080203507589	4.8965784731056	5.09393506103196	4.891229533661599	4.85454064435062	5.08497246870738	4.88682009384908	4.8245486270708	5.11504631350435	5.10194130919479	5.08045234597399	4.972333486464151	6.15944811149546	5.80743975366616	4.9078275544787004	4.71033734272415	4.82637766369929	5.18445553299603	5.13533883558145	4.9221900389311	5.163660284648401	5.13882190475816	5.23482545962809	5.18144219339093	5.69705993811039	5.50666045348063	5.26398220766651
ENSG00000065559	3.404752	3.572186	3.7616989999999997	3.49836	3.584275	3.524808	3.6264480000000003	3.577201	3.408928	3.5169040000000003	3.505636	3.4721699999999998	3.2844800000000003	3.7594279999999998	3.7596830000000003	3.558992	3.576272	3.4174519999999995	3.534877	3.759521	3.691446	3.7111629999999995	3.636191	3.543357	3.5553440000000003	3.19335	3.570032	3.634882	3.5806089999999995	3.44164	3.492381	3.383774	3.518049	3.482162	3.3366029999999998	3.2312220000000003	3.294578	3.516642	3.437414	3.6722690000000004	3.609414	3.540946	3.577209	3.4604779999999997	3.6554059999999997	3.6175300000000004	3.272898	3.127885	3.601805
ENSG00000065600	2.8790809175703003	2.91143299921309	2.99177763304887	2.9559117033081903	3.06913532949248	2.98985779709949	2.88271428105408	2.80142292214648	2.77389528011404	3.05419278423723	2.868359832089	2.6715786185771297	2.98919531074363	2.68161951501126	2.90392564505823	3.1985033535477503	3.20155381021668	3.02036589910532	3.06038321831054	2.91430491375674	2.7750188402264304	3.2659610165107202	3.00481925478388	3.03907226579901	3.10518608193564	2.5824705771865095	2.76213315930437	3.3847992060121297	2.8621675637442405	3.0437822503578196	2.9453001550472004	3.41620118514104	3.0800933089606297	2.75990868626519	3.54637710071823	3.0484485183358196	3.1984344957792	3.2175918051735497	3.1830526682669698	3.0058257175252403	3.71849226767337	2.8104030587608904	2.7752866863967802	2.7155840316753594	2.66652754505041	2.5340610311960097	3.0857023645679598	3.2283057728654105	2.75198321767678
ENSG00000065613	3.176087	3.166114	3.0659799999999997	3.156244	3.84746	3.57934	3.5592599999999996	3.524465	3.673461	3.426332	3.589083	3.44256	3.254846	3.754752	3.8656019999999995	3.841589	3.897415	3.842663	3.5990029999999997	3.807578	3.447476	3.9589540000000003	3.5863519999999998	3.6282	3.589002	3.4886589999999997	3.602902	3.562521	3.723289	3.595448	3.549085	3.4059739999999996	3.373079	3.149051	3.343063	3.144345	3.07472	3.23168	3.5156050000000003	3.4295720000000003	2.7604849999999996	3.477271	3.7519160000000005	3.6858120000000003	3.349878	3.5040730000000004	2.777066	3.010411	3.4393480000000003
ENSG00000065615	1.4413690000000001	1.419145	1.542066	1.22832	1.187765	1.3562370000000001	1.4705190000000001	1.38324	1.3379020000000001	1.429894	1.459799	1.537643	1.3250170000000001	1.7061849999999998	1.7452459999999999	1.408816	1.376414	1.406175	1.337844	1.612335	1.4291909999999999	1.630443	1.249929	1.465849	1.706125	1.329115	1.2623959999999999	1.529758	1.270673	1.2769629999999998	1.448123	1.168383	1.284432	1.2919209999999999	1.361591	1.513809	1.320142	1.2969540000000002	1.314031	1.474788	1.378498	1.4065809999999999	1.3262260000000001	1.247849	1.529555	1.430009	1.118119	1.305606	1.538893
ENSG00000065665	2.85215	2.88563	2.478579	2.961985	2.5729759999999997	2.8724849999999997	2.7651779999999997	2.954574	2.743969	3.041184	2.886857	2.785666	3.2863629999999997	2.882631	2.731573	3.0758900000000002	2.562968	2.8396689999999998	2.956325	2.5082020000000003	2.797126	2.69219	2.8761360000000002	2.833228	2.762559	3.006938	2.892395	2.575001	2.792043	2.684029	2.6173830000000002	3.281028	2.993827	2.7232950000000002	2.643786	2.724803	2.92913	3.102154	3.241609	2.508438	3.0857799999999997	2.995358	2.8396630000000003	2.824217	3.1082799999999997	2.972988	2.7681169999999997	2.888199	3.0374209999999997
ENSG00000065675	2.875995	2.8425119999999997	2.424143	2.349488	2.605111	2.634122	3.0980119999999998	2.92424	2.3805669999999997	2.685826	3.236888	3.187106	2.175682	2.815426	3.613061	2.447766	2.9694990000000003	2.64525	2.576596	3.1149430000000002	2.5290790000000003	3.202598	2.46812	2.873038	3.1923150000000002	2.27021	2.758422	3.000988	2.598357	2.772048	2.8692130000000002	3.151208	2.770747	3.146641	3.458135	3.428236	2.7930610000000002	2.550924	2.725197	2.195472	2.404125	2.388341	2.992011	2.965986	2.327315	2.476495	1.9062560000000002	2.2723299999999997	4.040808999999999
ENSG00000065802	2.8062991966494195	2.8405350894195496	2.97146671268499	2.83411338808573	2.54839756793265	2.62948359926408	2.64998965311979	2.68518715620132	2.73196519848643	2.81527010658359	2.64514812582654	2.5727303145072997	2.85409697601231	2.6480512504997002	2.79169118497895	2.7960913789780197	2.5874188800476	2.9519351737807	2.68715285294109	2.64859763779971	2.8074967752541	2.3926625941161497	2.8308195361110697	2.6330464789218198	2.86823628318327	3.02368192678716	2.84753616880756	2.8097402210652502	2.64700642725833	2.8148451432510204	2.68821618929236	2.84010434402142	2.8855775701588	2.92939051708619	2.13845190244136	2.1892257261324	2.65213496325244	2.81843397198472	2.9936394124201398	3.1478022873395495	2.52050884463319	2.7032746751612002	2.66723872739483	2.67703382741541	2.69231194630564	2.7476063013333603	1.97514030896485	2.0195356961160997	2.91636289263976
ENSG00000065809	2.9499419999999996	2.908664	2.624748	2.58049	3.1292310000000003	2.35697	2.705468	2.591754	2.8325259999999997	2.785751	2.728895	2.769547	2.579384	2.767255	2.918823	2.7252560000000003	2.8887400000000003	2.60708	2.819976	2.625353	2.766336	3.203981	2.671738	2.5652630000000003	2.921079	2.648543	2.395825	3.14776	2.4195450000000003	2.641952	2.805128	2.373021	2.981789	2.758121	2.969759	2.541228	2.616691	2.445426	2.567376	3.4748940000000004	2.492547	2.510969	2.66614	2.5621099999999997	2.885217	2.986771	2.571268	2.596404	2.886742
ENSG00000065833	2.361375	2.26381	2.569324	2.3172040000000003	1.862166	2.5502279999999997	2.580374	2.503708	2.3520779999999997	2.19805	2.406167	2.5980529999999997	2.095679	2.740571	2.938165	1.9512639999999999	1.994933	2.508999	2.151056	2.285487	2.213275	2.41273	1.8775950000000001	2.044526	2.0228	1.8307360000000001	2.125875	1.9323830000000002	2.2068689999999997	2.1883779999999997	2.513474	2.562939	2.2739119999999997	2.04202	2.2665	2.3680630000000003	2.0412630000000003	2.218301	2.5490150000000003	2.120321	2.3211470000000003	2.394476	2.24401	2.690207	2.4260740000000003	2.428557	1.914569	2.491133	2.5849029999999997
ENSG00000065882	4.179588	4.020086	3.77262	4.103041999999999	4.617511	4.4601489999999995	4.269054	4.148686	4.4063989999999995	4.353582	4.314095	4.200849	3.869571	4.180125	4.0620650000000005	4.326997	4.785227	4.435589	4.624034	4.467880999999999	4.345207	4.974303	4.471629	4.479305	4.331446	4.133916	4.389748	4.459683999999999	4.603485	4.489332	4.424283	4.486586	4.3835809999999995	4.134473000000001	4.064456	3.817562	4.149367	4.312447	4.374842	4.011593	4.1462959999999995	4.299857	4.2554940000000006	4.266833999999999	4.041862	4.266063	3.5790830000000002	3.5924099999999997	4.288130000000001
ENSG00000065883	3.367973	3.380531	3.354572	3.181229	3.4541690000000003	3.3235360000000003	3.314515	3.2865050000000005	3.338865	3.2112529999999997	3.4198440000000003	3.3433910000000004	3.031039	3.1603209999999997	3.487057	3.439965	3.4992059999999996	3.057978	3.2316979999999997	3.6050449999999996	3.451246	3.4600410000000004	3.5705660000000004	3.4400769999999996	3.324943	2.979833	3.488312	3.369454	3.393301	3.3502410000000005	3.308956	3.057489	3.339986	3.28111	3.079017	3.128446	2.9308680000000003	3.170564	3.131669	3.245421	3.074688	3.261531	3.375825	3.259702	3.461531	3.4396760000000004	3.131218	3.042716	3.387633
ENSG00000065911	6.17950759742848	6.134839654379309	5.8220378921569695	5.90037969663523	5.677288911742231	5.79073767302151	5.95995233590944	5.7518265509157	5.70803905514554	5.843860544094159	5.5764025039690805	5.5142130779048895	5.60318751918347	5.1618803783567	5.8259144815627995	5.11951189586812	6.02012055899553	5.76164819451064	5.70702101004444	5.81810585709996	5.5685423918390295	6.2370081380139	5.38352009316135	5.5644305224347494	6.39247565798728	5.294897670248179	5.69422120019894	5.644025144181731	5.7924916700142095	5.69998051887335	5.97922200174451	6.048074054478719	6.180687230673279	5.3244661329362595	5.717475874612419	5.696615149529131	5.61892046714275	5.484068509960999	6.081615710535001	6.194737788176051	5.52892320793546	5.52596437146101	5.65934564204216	5.72106752269725	5.50732296255805	5.65009438939128	5.6546114533565905	5.9683299312010005	5.68855900861262
ENSG00000065923	2.385537	2.181775	1.588154	2.198057	2.7323939999999998	2.3992	2.528996	2.469836	2.504403	2.715268	2.27995	2.077849	2.367168	2.056736	3.2929699999999995	2.643712	2.817586	3.038968	2.4095869999999997	2.216444	2.291835	2.9907150000000002	2.401153	2.2755229999999997	2.4710650000000003	2.214855	2.487135	2.722739	2.255301	2.857097	2.7332509999999997	2.332278	2.4713130000000003	2.3204130000000003	1.1733850000000001	0.9436162	1.88356	2.400243	2.29358	2.010477	1.623681	2.426861	2.50897	2.317376	2.332588	2.372096	0.8875332	1.160762	2.339711
ENSG00000065970	2.184988	2.369916	2.249766	2.221176	2.6774560000000003	2.396887	2.09585	2.0575490000000003	2.3076369999999997	2.261275	2.376537	2.240077	2.0408459999999997	2.2627029999999997	2.570815	2.558881	2.855543	2.44276	2.492301	2.6589270000000003	2.313335	2.960722	2.2280159999999998	2.41382	2.716182	2.2058020000000003	2.552873	2.53393	2.475592	2.386454	2.385878	2.611541	2.376732	2.159264	1.882448	1.734532	2.118932	2.268035	2.589121	1.882526	2.5050209999999997	2.214435	2.4121799999999998	2.458062	2.066723	2.065618	1.4995889999999998	1.7374740000000002	2.325479
ENSG00000065978	9.55535421062376	9.381316550000289	9.49124607829418	9.36755673393585	9.61299526357543	9.3839634428225	9.50956268569797	9.3713882303965	9.406347148808269	9.256566403969561	9.466587122296449	9.59169813738362	9.35567174121054	9.30957235601453	9.66242653558018	9.34839028719956	9.33128103808601	9.349597744486779	9.25295950971766	9.43514433622585	9.33828381610491	9.455098901477491	9.289769385960339	9.22525142235418	9.13914463833893	9.18840762120306	9.33604296624025	9.43481429814924	9.463817170760251	9.22006624376035	9.466056597845661	9.44210446927291	9.5229709659858	9.32224499716572	10.178560738157302	10.011721929896	9.20597088096383	9.269962374053948	9.43641823309038	9.367871253867142	9.40536631255242	9.18545840318809	9.51417662142941	9.560957341438419	9.6486281702236	9.64557995105802	9.919019986091259	9.6973750635715	9.45811480620185
ENSG00000066027	4.1221687075980595	4.013835570838641	3.9739393531507403	4.13172809823182	4.51484971082796	4.24738906240046	4.307867230203811	4.0532430865345095	4.10027124647321	4.11493522185899	4.18098010761046	4.09022891327721	3.78301724363533	4.02092627796264	4.4402911133915905	4.03644160724638	4.4247051468496394	4.3118350085636905	4.3039053646531595	4.420309943969929	4.12957260736701	4.65534780329301	3.92456991322967	4.17793996924282	4.345239828025431	3.90183930382953	4.25262548551687	4.17089328548598	4.32497949340735	4.05183540194024	4.28131486785166	4.35874861867981	4.251153920302549	3.94125191023095	3.89476967390562	3.9543779197221696	3.91857526849719	4.03048251466784	4.38710722430787	3.29433284782751	4.76847835934647	3.99216762500009	4.28113486169878	4.37605194912539	4.0162818715811	4.09187117339984	3.37310080281114	3.90052353348202	4.25326562567421
ENSG00000066032	1.4436958086208502	1.63100695466455	1.02411395707449	1.5263475183726	0.976830015316507	1.8994895229265703	1.29769261778598	1.2471935645631298	1.74889893944625	1.8129425679467	1.39547127459864	1.39346226878861	1.70700625553991	1.16769481153617	1.0295052762769599	1.60329540265413	0.9589978250220479	1.6960985213387298	1.5960303147459498	1.5132384252917799	1.7133187820286102	1.0943715659622801	1.98451300115317	1.4673835918614	1.11387014375898	1.86118576216799	1.6578215512163001	1.18967631563069	1.8193240619673001	1.7512385301358797	1.66904352693643	1.9779242361767098	1.71785259365769	1.67143975877469	0.658851068724561	0.983052803044898	1.60767439736628	1.51942951288865	1.3528277933527402	0.997253739614277	1.7774568938355402	1.6342081472049999	1.5073047847913301	1.66184945279329	1.54155843486737	1.5346779976779	1.7231131992072901	1.1572669376005	1.04059349150766
ENSG00000066044	4.829536	4.684961	4.748092	4.620051	4.844037	4.588533999999999	4.739701999999999	4.691682	4.634804	4.738636	4.656974	4.763881	4.519923	4.594023	5.004882	4.729356	4.771698000000001	4.679106	4.7591410000000005	4.902703	4.810682	5.012728	4.714214	4.6971870000000004	4.712674	4.504548000000001	4.720547	4.851516	4.634484	4.658046	4.749228	4.577583	4.852224	4.6869760000000005	4.851043	4.8264309999999995	4.53674	4.661013	4.58562	4.70361	4.501411	4.593529	4.730683	4.688465	4.6689680000000005	4.724426	4.559101999999999	4.555032	4.736493
ENSG00000066084	2.927563	2.937161	2.904156	3.004326	3.1015330000000003	3.190697	3.2429360000000003	3.128716	3.080308	3.048428	3.299581	3.1835139999999997	3.009509	2.959587	3.179026	3.3591050000000005	3.3964830000000004	3.3544089999999995	3.2625290000000002	3.2894699999999997	3.235353	3.343581	3.230334	3.2249790000000003	2.979203	3.031346	3.281599	3.050643	3.3261809999999996	3.3477989999999997	3.3763349999999996	3.333947	2.9957540000000003	3.185288	2.2514540000000003	2.2543450000000003	2.620123	3.088489	3.1358919999999997	2.968744	2.7844860000000002	3.081353	3.085314	2.9092599999999997	2.929575	3.0282259999999996	2.067847	2.23562	3.199528
ENSG00000066117	5.799569	5.684063	5.696549	5.557592	5.4215860000000005	5.4610769999999995	5.4232629999999995	5.412052	5.513175	5.485539	5.5221	5.560355	5.592871	5.6092949999999995	5.530542	5.475417	5.403261	5.614422	5.513658	5.509454	5.632993	5.457006	5.647652	5.541426	5.370722	5.530996	5.653446	5.6900260000000005	5.610785	5.457532	5.53512	5.700607	5.76935	5.693907	5.128076	5.1916269999999995	5.510509	5.691281	5.573341	5.609069	5.508852	5.523957	5.5583849999999995	5.504939	5.561927	5.5939559999999995	5.080987	5.0676190000000005	5.679416000000001
ENSG00000066135	4.98240392681985	4.96182657377932	5.00114161821943	4.87272741225742	4.80627996368037	4.96731884400655	4.7224238281449695	4.6469839687705194	4.74558953327861	4.73468133367919	4.88764915697267	4.810746663776	4.65637588522136	4.54868319692886	5.12006846009927	4.94232559254752	4.76388376715071	5.04120827615191	4.9419567950901	4.977927528105901	4.87839142293667	4.70672121653379	4.87871194922765	4.93105606855471	5.0943812600766	4.5880274235726795	5.0646221984350195	4.69060507726151	5.07004098257767	4.75796036941247	4.9216078629909505	4.96876028583838	5.24636235314151	4.76546558604294	3.64804170911533	4.019309435601911	4.64338580027793	4.82445409628444	5.258591928266769	4.6112097371166305	4.81106726758875	4.85459133705835	4.70037597578482	4.72006623530106	4.820349918709581	4.88602235514876	3.72724193981156	4.01580330036711	4.92072309533325
ENSG00000066136	3.33661111709769	3.2912033787565695	3.48673736711757	3.27413486227634	3.04902077692896	2.96771588491551	3.1345046700177503	3.12350327506319	3.02143850667743	2.92004116722387	3.00720737055773	3.16502318219252	3.07633510754238	3.09909443039998	3.02065573562204	2.99532271148448	2.9033058840585397	3.0370877512168395	3.0668681229718198	3.12757500419846	3.0169103823724104	2.92296102794752	3.10280781251633	3.1354855840304796	2.93602475597427	2.9122618897088506	2.95808328074614	3.2588518029379703	3.0336926029180895	3.01507335544298	3.11874051476388	3.2405074304481603	3.3712829477060002	3.3522665037439	3.5570125096568597	3.4734132639743103	3.1148180234244705	3.10585223433257	3.0925912668746602	3.4140140694712002	3.23316411117563	3.01333127966752	3.0637063088656	3.02682607415694	3.13094633392366	3.0953276556657405	3.5487608215395703	3.34878628863118	3.2526240991628503
ENSG00000066279	3.7032960453935297	3.8287622679475097	3.67350440366777	3.8113874050214602	4.086895492266209	3.8246450539729397	4.21637173247411	4.0617836631849	4.087423718028931	3.7461872134854	4.34569956898945	4.08357142139733	3.75740918363529	4.02157983587051	4.28111567152517	4.03501972775222	4.24530695285594	3.89517510149215	3.87006423086393	4.42754433032434	4.00579501706202	4.30094307270752	3.9403415584913395	4.31515493523155	4.05861358866464	3.7611523720224302	3.82184213178985	3.99449527003976	3.94047972003653	4.11501461095844	4.01425897129102	3.40063410625757	3.79101690527562	3.69114991218391	3.46388373848239	3.63386513908589	3.4482151903296	3.39568372675016	3.5384860430948297	3.45688855975999	3.84368799121135	3.87863319010776	4.15000446652249	3.7285209938135897	4.15101585800902	4.2254862701891	3.30491723490408	3.66083909455994	4.07103334481252
ENSG00000066322	3.0790867944655496	3.11793840429751	3.67342745281202	3.34144241579539	3.2005069833393995	3.0717526303475897	3.06230061959706	2.85375582454279	2.7483097192749604	2.6228580511452697	3.51379460078427	3.4110446771141	3.00729826851165	3.2592886397833403	3.56404061176143	2.7980167789177104	3.1309726100156303	3.3856566558444703	2.8949299562554596	3.38717795237027	2.9949884933991404	3.3919095735200604	2.78109290433882	3.05940231680262	3.2220371062882998	2.8393043617377995	3.0973615962919503	3.4434268293099	3.21167753583487	2.48758826042854	2.8825664393203105	3.22278913378082	2.97258876940789	3.33718604568952	3.2337644490249597	3.50376904629943	3.39393535199465	3.0724141196862598	3.4368787713794497	2.6384731903816	3.73492028073928	3.2209284027440095	2.9991164289032697	3.24588835438087	3.07949247552223	3.0476399305836295	2.8217695128564797	3.0225369251944705	3.5771307359313798
[truncated: 8,403 more rows]
[truncated: 153 more columns]
