# Supplementary material for: Population-scale proteome variation in human induced pluripotent stem cells
Source: eLife. 2020 Aug 10;9:e57390. doi: 10.7554/eLife.57390 (PMC7447446; doi:10.7554/eLife.57390)
Supplement: Supplementary file 3. — File containing the list of peptides overlapping protein altering variants or unmapped to the reference genome. [file elife-57390-supp3.tsv]

	overlap_snp	reference	refSNP	idSNP	junction	feature_id	mapped_to_genome
ALGSNDPMQSILNSLEQQHEEEK_8_29005066.0	3		;rs71816494;rs71816494;rs71816494	;8_29006094_CTAAACACATTTTTAAAAAAGATACATGATCGAGAGTTACAACATAATAAACTTCAAATGTTGTTCTATATGGTAATGTTGTCTGTCATCTTAACTATACCACCTAATACTTTAAAGACAATTTGGCATAAACTTAGCTTTCCTGACTTTCAATCACTCATGTTGTTATATATTCTCAGACATATCCTCAACCATCTTCCCTGCAGAAAAAGCAGGTCTATTATATGTTCTACACATAACCTAAGACATGGCGAATCCTCCAGAAATACAATCATAAGCCAATGACAGGCAAGTTTCTAAAGCAGAGAAATTTGACCGGGCACAGTGGCTCACACCTGTAATCCCAGCATTTTGGGAGGCCGAGGTGGGCGGATCACCTGAGGTCAG…	2	ALGSNDPMQSILNSLEQQHEEEK	1
ALQDFLLSVQMCPGNR_9_35074483.0	1		;rs587118	;9_35074917_T_C	1	ALQDFLLSVQMCPGNR	1
ALRTDYNASVSVPDSSGPER_9_86589503.0	1		;rs75397435	;9_86591903_T_C	1	ALRTDYNASVSVPDSSGPER	1
ALSQAASPVPGR_7_150557553.0	1		;rs11771771	;7_150557578_G_A	0	ALSQAASPVPGR	1
ANHSSHQEDTYGALDFTLSR_9_139369067.0	1		;rs73670288	;9_139369079_T_C	0	ANHSSHQEDTYGALDFTLSR	1
ANITLWEANMIK_9_75407130.0	1		;rs17058153	;9_75407159_T_C	0	ANITLWEANMIK	1
ANPEDLEFIR_X_48418121.0	1		;rs2293948	;X_48418126_A_C	0	ANPEDLEFIR	1
ANPVFDYQLYFQEPGVAEAELEQNLSR_8_27382948.0	1		;rs71868122	;8_27394334_A_AGTC	1	ANPVFDYQLYFQEPGVAEAELEQNLSR	1
APAVEADAESSPSQGLAAADGEGPLLLK_X_125686471.0	1		;rs11095722	;X_125686536_T_C	0	APAVEADAESSPSQGLAAADGEGPLLLK	1
APGGDDPAGSAGETPGWLSR_6_133118210.0	1		;rs41286192	;6_133118216_A_G	0	APGGDDPAGSAGETPGWLSR	1
APPAGGAAAAASDLGSAAVLLAVHAAVR_8_145158569.0	1		;rs34173062	;8_145158607_G_A	0	APPAGGAAAAASDLGSAAVLLAVHAAVR	1
APPPASPASRSEFVERSSCR_9_138377718.0	1		;rs61729479	;9_138377738_C_T	0	APPPASPASRSEFVERSSCR	1
APQAVPLEK_6_30680539.0	1		;rs28986465	;6_30680562_G_A	0	APQAVPLEK	1
APSCLEAFRDPQFQGLFQYLLRPK_7_4827833.0	1		;rs77890266	;7_4827859_G_A	0	APSCLEAFRDPQFQGLFQYLLRPK	1
APSSSSLNSATSSQSK_5_34954747.0	1		;rs35999194	;5_34954770_A_G	0	APSSSSLNSATSSQSK	1
APSSSSLNSATSSQSKK_5_34954747.0	1		;rs35999194	;5_34954770_A_G	0	APSSSSLNSATSSQSKK	1
APVPASELLASGVLSR_8_144994013.0	1		;rs34132016	;8_144994028_C_T	0	APVPASELLASGVLSR	1
APWIEQEGPEYWDQETR_6_29910676.0	5		;rs1059449;rs1059455;rs200082950;rs2230991;rs199474430	;6_29910698_G_A;6_29910716_C_A;6_29910717_CA_C;6_29910719_G_A;6_29910725_C_G	0	APWIEQEGPEYWDQETR	1
APWIEQEGPEYWDR_6_31324549.0	3		;rs1050570;rs141484466;rs1050564	;6_31324549_T_C;6_31324552_G_A;6_31324562_C_A	0	APWIEQEGPEYWDR	1
APWVEQEGPEYWDR_6_31239460.0	1		;rs1050409	;6_31239501_G_C	0	APWVEQEGPEYWDR	1
APWVEQEGPEYWDRETQK_6_31239448.0	1		;rs1050409	;6_31239501_G_C	0	APWVEQEGPEYWDRETQK	1
AQGLELALVFLGQTLGPPR_7_2578158.0	1		;rs61627394	;7_2578181_C_T	0	AQGLELALVFLGQTLGPPR	1
AQLNIGNVLPVGTMPEGTIVCCLEEK_8_146016803.0	1		;rs11539893	;8_146016869_T_C	0	AQLNIGNVLPVGTMPEGTIVCCLEEK	1
AQLNIGNVLPVGTMPEGTIVCCLEEKPGDR_8_146016791.0	1		;rs11539893	;8_146016869_T_C	0	AQLNIGNVLPVGTMPEGTIVCCLEEKPGDR	1
AQQELVPPQQQASPPQLPK_9_139368842.0	1		;rs7022785	;9_139368883_A_G	0	AQQELVPPQQQASPPQLPK	1
AQQEQLLLQK_9_112899333.0	2		;rs4978872;rs4978872	;9_112899361_A_C;9_112899361_A_C	0	AQQEQLLLQK	1
AQRGAGAGAAEPGPPRTPR_9_101570094.0	1		;rs10987768	;9_101570116_G_A	0	AQRGAGAGAAEPGPPRTPR	1
AQSLQEAAHQELNTLK_3_46007813.0	6		;rs199842602;rs13079478;rs71622515;rs71622515;rs13059238;rs34801630	;3_46007823_TG_T;3_46007823_G_T;3_46007825_GTT_TTC;3_46007825_GTT_TTC;3_46007825_T_C;3_46007846_C_T	0	AQSLQEAAHQELNTLK	1
AQVEYLSISEDPKK_6_97626339.0	1		;rs1737145	;6_97626374_A_G	0	AQVEYLSISEDPKK	1
AQVLSLYR_6_5260924.0	1		;rs2224391	;6_5260936_A_C	0	AQVLSLYR	1
AQYLSTLLLLLATLAVALAWSPK_20_23731431.0	1		;rs6076122	;20_23731494_A_G	0	AQYLSTLLLLLATLAVALAWSPK	1
AQYYHSCGRESVIWEITPPALFRQPSK_4_57441671.0	1		;rs28398253	;4_57441727_C_T	0	AQYYHSCGRESVIWEITPPALFRQPSK	1
ARQGGYGKK_4_2965839.0	1		;rs79477485	;4_2965857_C_A	0	ARQGGYGKK	1
ARQYPWGVVQVENENHCDFVK_4_77940383.0	1		;rs28541859	;4_77940418_T_A	0	ARQYPWGVVQVENENHCDFVK	1
ARYEMASNPLYR_3_124482544.0	1		;rs61761680	;3_124483230_G_A	1	ARYEMASNPLYR	1
ASAELQTLLMNQLTVK_4_25395991.0	1		;rs140671016	;4_25396007_TAAACTC_T	0	ASAELQTLLMNQLTVK	1
ASAVTAMGQLSSQGLHAPTSPEHAEAR_7_2578815.0	1		;rs61740320	;7_2578857_C_G	0	ASAVTAMGQLSSQGLHAPTSPEHAEAR	1
ASDGSLLYNAGNICNHFFTR_9_139973818.0	1		;rs7037849	;9_139973820_C_T	0	ASDGSLLYNAGNICNHFFTR	1
ASEQPPGLSTLQMYPTPNGHCANGEAGR_22_30416459.0	1		;rs41278853	;22_30416527_A_G	0	ASEQPPGLSTLQMYPTPNGHCANGEAGR	1
ASFLFGQLLQFVSR_7_2954994.0	1		;rs3735123	;7_2956918_C_A	1	ASFLFGQLLQFVSR	1
ASFNNPDRAVEYLLMGIPGDR_9_110081115.0	1		;rs1805330	;9_110084261_C_T	1	ASFNNPDRAVEYLLMGIPGDR	1
ASFWTNMEK_7_107002785.0	1		;rs2269970	;7_107002806_A_G	0	ASFWTNMEK	1
ASGPGLNASGIPASLPVEFTIDAR_7_128488663.0	1		;rs2291569	;7_128488734_G_A	0	ASGPGLNASGIPASLPVEFTIDAR	1
ASLYVAMNGEGYLYSSDVFTPECKFK_3_191888415.0	1		;rs201475598	;3_191888454_GAA_G	0	ASLYVAMNGEGYLYSSDVFTPECKFK	1
ASPLVAIGQTLAR_21_46396646.0	1		;rs3737075	;21_46396659_G_C	0	ASPLVAIGQTLAR	1
ASPVAALK_7_5413899.0	1		;rs34729538	;7_5413923_C_T	0	ASPVAALK	1
ASSEGTIPQVQR_X_129058853.0	1		;rs2281278	;X_129058882_T_C	0	ASSEGTIPQVQR	1
ASSEGTIPQVQREEPAPEEEEPLLLQRPER_X_129058853.0	1		;rs2281278	;X_129058882_T_C	0	ASSEGTIPQVQREEPAPEEEEPLLLQRPER	1
ASSFYPRNIILTWR_6_31379788.0	2		;rs1131898;rs1051798	;6_31379795_A_G;6_31379807_C_T	0	ASSFYPRNIILTWR	1
ASSPNRTIQQENPR_22_38120540.0	1		;rs142024473	;22_38120542_C_T	0	ASSPNRTIQQENPR	1
ASSVETK_6_26017600.0	1		;rs34541321	;6_26017617_G_A	0	ASSVETK	1
ASSVETKPGASK_6_26017585.0	1		;rs34541321	;6_26017617_G_A	0	ASSVETKPGASK	1
ASVPPTDK_X_154456722.0	1		;rs572013	;X_154456747_A_G	0	ASVPPTDK	1
ASVTLSEAEK_3_45017772.0	1		;rs11547235	;3_45017782_A_G	0	ASVTLSEAEK	1
ASWTLLAR_9_74360232.0	1		;rs25688	;9_74360234_C_T	0	ASWTLLAR	1
ASYFICHDQETIK_4_37851826.0	1		;rs10001580	;4_37851856_A_C	0	ASYFICHDQETIK	1
ASYFICHDQETIKK_4_37851826.0	1		;rs10001580	;4_37851856_A_C	0	ASYFICHDQETIKK	1
ASYPSLSALFTEASILGFGSFAVK_8_17942190.0	1		;rs13263632	;8_17942204_C_T	0	ASYPSLSALFTEASILGFGSFAVK	1
ASYTPSPAR_22_19121867.0	1		;rs712965	;22_19121872_G_A	0	ASYTPSPAR	1
ATDKDITGTLSNPEVFNYGVETHEAYK_6_3010401.0	1		;rs17300141	;6_3012778_G_A	1	ATDKDITGTLSNPEVFNYGVETHEAYK	1
ATDVSNQFK_X_17746222.0	1		;rs3747295	;X_17746244_T_C	0	ATDVSNQFK	1
ATEPGLFGVWAHNGEVR_5_140581171.0	1		;rs799833	;5_140581220_C_A	0	ATEPGLFGVWAHNGEVR	1
ATGQVCHALCSPEGCWGPEPR_7_55229193.0	1		;rs2227983	;7_55229255_G_A	0	ATGQVCHALCSPEGCWGPEPR	1
ATIQFHQPQR_3_97686011.0	1		;rs41265444	;3_97686019_G_A	0	ATIQFHQPQR	1
ATQESTLDHWK_8_11994955.0	1		;rs12543578	;8_11994957_T_C	0	ATQESTLDHWK	1
ATSQELSR_6_152640090.0	1		;rs2306914	;6_152640110_G_A	0	ATSQELSR	1
ATTAAPAGGAR_6_43484509.0	1		;rs2231763	;6_43484532_G_A	0	ATTAAPAGGAR	1
ATTAFQFLQLYYSLLQENLPLERRNSINFER_5_162868269.0	1		;rs11541970	;5_162868910_T_G	1	ATTAFQFLQLYYSLLQENLPLERRNSINFER	1
ATYTISITHPKEYGALSNMPVAK_4_111409772.0	1		;rs186940579	;4_111412186_T_C	1	ATYTISITHPKEYGALSNMPVAK	1
AVANETGAFFFLINGPEIMSK_9_35062327.0	1		;rs514492	;9_35062972_C_T	1	AVANETGAFFFLINGPEIMSK	1
AVDCQLPTDVQQFDTMDLVGGKPTGK_7_12401003.0	1		;rs80272295	;7_12401021_C_T	0	AVDCQLPTDVQQFDTMDLVGGKPTGK	1
AVDPILVQQGALGSFR_9_43844232.0	2		;rs200600495;rs200487787	;9_43844263_G_T;9_43844265_CG_C	0	AVDPILVQQGALGSFR	1
AVEYLLMGIPGDR_9_110081139.0	1		;rs1805330	;9_110084261_C_T	1	AVEYLLMGIPGDR	1
AVFYNSVNGIIFVHDLTNK_3_120424929.0	1		;rs11720353	;3_120428621_T_C	1	AVFYNSVNGIIFVHDLTNK	1
AVGALGHLAAACSTDLFVELADHLLDR_3_12851648.0	1		;rs183581869	;3_12851676_G_A	0	AVGALGHLAAACSTDLFVELADHLLDR	1
AVGALGHLAAACSTDLFVELADHLLDRLPGPR_3_12851648.0	1		;rs183581869	;3_12851676_G_A	0	AVGALGHLAAACSTDLFVELADHLLDRLPGPR	1
AVIWGLYRAEK_5_118500952.0	1		;rs11301800	;5_118500982_TA_T	0	AVIWGLYRAEK	1
AVLDEAAVVLQAAFR_7_2641083.0	1		;rs2293404	;7_2644519_C_T	1	AVLDEAAVVLQAAFR	1
AVLDELGR_21_47717470.0	1		;rs61736728	;21_47717493_G_T	0	AVLDELGR	1
AVLDELGRR_21_47717470.0	1		;rs61736728	;21_47717493_G_T	0	AVLDELGRR	1
AVLENNLGAAVLR_5_162940978.0	1		;rs11546512	;5_162940999_A_G	0	AVLENNLGAAVLR	1
AVLNPTNADILIETK_3_4711413.0	1		;rs2306875	;3_4712413_G_A	1	AVLNPTNADILIETK	1
AVLSDSPQLSEGK_9_19060173.0	1		;rs41269003	;9_19060197_A_T	0	AVLSDSPQLSEGK	1
AVMESINPHK_9_111659317.0	1		;rs2230794	;9_111659439_T_C	1	AVMESINPHK	1
AVPNPVINPYQPAPPSGYFMAAIPQ_8_101721686.0	1		;rs201017624	;8_101721705_G_T	0	AVPNPVINPYQPAPPSGYFMAAIPQ	1
AVPNPVINPYQPAPPSGYFMAAIPQTQNR_8_101721439.0	1		;rs201017624	;8_101721705_G_T	1	AVPNPVINPYQPAPPSGYFMAAIPQTQNR	1
AVSPPPSPR_7_5413923.0	1		;rs34729538	;7_5413923_C_T	0	AVSPPPSPR	1
AVSTANPLLR_20_49354567.0	1		;rs142921418	;20_49354598_A_G	0	AVSTANPLLR	1
AVTAQAAR_22_41985782.0	1		;rs143715682	;22_41985797_C_A	0	AVTAQAAR	1
AVTELGRPDAEYWNSQK_6_32489769.0	3		;rs41541218;rs41562816;rs145586726	;6_32489786_T_G;6_32489792_G_T;6_32489796_C_T	0	AVTELGRPDAEYWNSQK	1
AVTLQQGFNQGYK_7_39610137.0	1		;rs6947660	;7_39610177_A_G	0	AVTLQQGFNQGYK	1
AVTLQQGFNQGYKK_7_39610137.0	1		;rs6947660	;7_39610177_A_G	0	AVTLQQGFNQGYKK	1
AVTPQGRPDAEYWNSQK_6_32632662.0	3		;rs1130382;rs41552812;rs1130381	;6_32632672_G_A;6_32632689_C_T;6_32632691_G_A	0	AVTPQGRPDAEYWNSQK	1
AVVALASR_7_30890157.0	1		;rs78722842	;7_30890161_G_A	0	AVVALASR	1
AVVSPPK_2_107039808.0	1		;rs201174004	;2_107039817_G_A	0	AVVSPPK	1
AVVTLDASDDGILAK_11_34969102.0	1		;rs11539202	;11_34969112_A_G	0	AVVTLDASDDGILAK	1
AVYHNMPLIWK_5_71521964.0	1		;rs114360965	;5_71521964_G_A	0	AVYHNMPLIWK	1
AVYHNMPLIWKPGYLDR_5_71521946.0	1		;rs114360965	;5_71521964_G_A	0	AVYHNMPLIWKPGYLDR	1
AVYSSWMK_2_216923679.0	1		;rs1429148	;2_216923679_C_T	0	AVYSSWMK	1
AWCVNCFACSTCNTK_2_109297170.0	1		;rs150889011	;2_109297180_G_A	0	AWCVNCFACSTCNTK	1
AWEGNYLASKPDTPQTSGTFVPVANELK_17_30980908.0	1		;rs2249638	;17_30980972_G_A	0	AWEGNYLASKPDTPQTSGTFVPVANELK	1
AWTITDTTEHSTQLHYTK_19_9087614.0	1		;rs1596798	;19_9087615_T_A	0	AWTITDTTEHSTQLHYTK	1
AYAEFLQPAK_10_99995267.0	2		;rs376300578;rs61875307	;10_99995773_TC_T;10_99995773_C_T	2	AYAEFLQPAK	1
AYEDLEFQQLER_19_44001365.0	1		;rs11083711	;19_44001379_T_C	0	AYEDLEFQQLER	1
AYEYVECPIRGTAAENK_X_11133031.0	1		;rs2070163	;X_11133069_C_T	0	AYEYVECPIRGTAAENK	1
AYFTIPQVSLAGQCMQNAPVAFLHNFDVK_12_124172703.0	1		;rs7313032	;12_124172731_G_A	0	AYFTIPQVSLAGQCMQNAPVAFLHNFDVK	1
AYGNLGLTYESLGTFER_22_28501408.0	1		;rs77885044	;22_28501414_C_T	0	AYGNLGLTYESLGTFER	1
AYHEQLSVAEITNACFEPANQMVK_13_19751210.0	1		;rs36216107	;13_19751245_T_C	0	AYHEQLSVAEITNACFEPANQMVK	1
AYHPHCFTCVVCAR_7_143085928.0	1		;rs41277425	;7_143085968_C_T	0	AYHPHCFTCVVCAR	1
AYHYHSYNGWNR_2_183622538.0	1		;rs288334	;2_183622547_T_G	0	AYHYHSYNGWNR	1
AYLEGECVEWLR_6_31323983.0	3		;rs34414019;rs34414019;rs2523600	;6_31324004_TC_GT;6_31324004_TC_GT;6_31324004_C_G	0	AYLEGECVEWLR	1
AYLEGTCVEWLR_6_31238889.0	5		;rs2308598;rs281860524;rs1050686;rs281860524;rs1050685	;6_31238889_T_C;6_31238913_CGCACGTGCC_C;6_31238909_G_A;6_31238913_CGCACGTGCC_C;6_31238910_T_C	0	AYLEGTCVEWLR	1
AYLQDLVEGMDFQGPGES_19_50162907.0	1		;rs7251	;19_50162909_C_G	0	AYLQDLVEGMDFQGPGES	1
AYLQPMDTR_5_64956547.0	1		;rs34925196	;5_64956557_C_A	0	AYLQPMDTR	1
AYLQPMDTRQYLYCLK_5_64956547.0	1		;rs34925196	;5_64956557_C_A	0	AYLQPMDTRQYLYCLK	1
AYLSSGGGFPEGPEPR_22_19969041.0	1		;rs80068543	;22_19969043_C_T	0	AYLSSGGGFPEGPEPR	1
AYNDTDRNQTEK_11_125766140.0	1		;rs622756	;11_125766173_A_C	0	AYNDTDRNQTEK	1
AYNDTDRNQTEKLLK_11_125766131.0	1		;rs622756	;11_125766173_A_C	0	AYNDTDRNQTEKLLK	1
AYQELLATVNEMDISPDEAVR_12_56822354.0	1		;rs774027	;12_56822378_T_A	0	AYQELLATVNEMDISPDEAVR	1
AYQPQISSTNYNTLTLNVK_18_6975983.0	1		;rs117225191	;18_6975995_G_C	0	AYQPQISSTNYNTLTLNVK	1
AYRDDIDLQNLIDFAQEYWSCCGAR_5_176079860.0	1		;rs11267007	;5_176081907_C_G	1	AYRDDIDLQNLIDFAQEYWSCCGAR	1
AYSPELIVHPVLDSPNAVHEVEK_13_111277590.0	1		;rs3742191	;13_111279817_A_G	1	AYSPELIVHPVLDSPNAVHEVEK	1
AYSTRSKMAELNTHVNVK_2_201253946.0	1		;rs842823	;2_201253956_A_G	0	AYSTRSKMAELNTHVNVK	1
AYSYPLNSYELK_3_119150836.0	1		;rs1132200	;3_119150836_C_T	0	AYSYPLNSYELK	1
AYTHQVVTR_5_68555737.0	1		;rs55751300	;5_68558026_C_A	1	AYTHQVVTR	1
CAASGDNR_19_52468202.0	1		;rs2278415	;19_52468203_T_A	0	CAASGDNR	1
CAGEIAMQANNHK_5_95751773.0	1		;rs6232	;5_95751785_T_C	0	CAGEIAMQANNHK	1
CAQGCICK_16_56673805.0	1		;rs8052394	;16_56673828_A_G	0	CAQGCICK	1
CAQLLVSIK_2_219895524.0	1		;rs56411706	;2_219895548_C_A	0	CAQLLVSIK	1
CATSPLPIPGTLGAAVK_18_29867044.0	1		;rs16962974	;18_29867091_G_A	0	CATSPLPIPGTLGAAVK	1
CCHVDDWCLSR_19_41939268.0	1		;rs1043413	;19_41939297_C_G	0	CCHVDDWCLSR	1
CCPPRLLAAGWGLLLAR_20_62309541.0	1		;rs41309367	;20_62309554_C_T	0	CCPPRLLAAGWGLLLAR	1
CDDGWFVGTSR_10_97074872.0	1		;rs35348091	;10_97074887_T_C	0	CDDGWFVGTSR	1
CDDQMPPAVLK_16_22128167.0	1		;rs80032231	;16_22128196_C_A	0	CDDQMPPAVLK	1
CDIDVSTEAMYAATR_6_107103497.0	1		;rs118029715	;6_107103510_G_T	0	CDIDVSTEAMYAATR	1
CDLVDLGEGK_9_71986516.0	1		;rs4351475	;9_71990645_C_T	1	CDLVDLGEGK	1
CDPSTPAPASSAALNR_12_2061953.0	1		;rs1044950	;12_2061982_G_A	0	CDPSTPAPASSAALNR	1
CDRNLAMGVNLTSMSK_20_5099502.0	1		;rs17349	;20_5099516_G_A	0	CDRNLAMGVNLTSMSK	1
CEAFGWHAIIVDGHSVEELCK_3_53267241.0	1		;rs2242302	;3_53267296_G_A	0	CEAFGWHAIIVDGHSVEELCK	1
CEDVETAEGVALTVTGVAQVK_17_27210243.0	1		;rs6505095	;17_27210253_T_C	0	CEDVETAEGVALTVTGVAQVK	1
CEECDKVFSQK_19_53057453.0	1		;rs61746334	;19_53057479_G_A	0	CEECDKVFSQK	1
CEECGKAFNCSSTLK_7_63726986.0	1		;rs10949885	;7_63726993_G_A	0	CEECGKAFNCSSTLK	1
CEGCYDLQVGKPLLWDR_8_22053093.0	1		;rs80055120	;8_22053701_T_G	1	CEGCYDLQVGKPLLWDR	1
CENIQPNPTEKQK_2_239253199.0	1		;rs58277463	;2_239253224_A_T	0	CENIQPNPTEKQK	1
CFLYQLSQKTGLQYFK_8_139149486.0	1		;rs6577877	;8_139149510_A_C	0	CFLYQLSQKTGLQYFK	1
CGADWEEYIK_6_151789861.0	1		;rs35972078	;6_151789868_G_A	0	CGADWEEYIK	1
CGASVPIPVPTQVQNYQRIERNLQSPTQFQTPR_12_132398924.0	1		;rs74749868	;12_132399004_C_G	0	CGASVPIPVPTQVQNYQRIERNLQSPTQFQTPR	1
CGEASPPSAACGSPASQLVATPSLELGPIPAGEEK_19_17837954.0	1		;rs72147765	;19_17838361_CCCCCCGGGAGTTGAAGAAAGACCCCAAACCGAGTGTCTCCCGGACCCAGCCGCGGGAGGTGCGCCGGGCAGCCTCTTCTGTGCCCAACCTCAAGAAGACGAATGCCCAGGCGGCACCCAAGCCCCGCAAAGCGCCCAGCACGTCCCACTCTGGCTTCCCGCCGGTGGCAAATGGACCCCGCAGCCCGCCCAGCCTCCGATGTGGAGAAGCCAGCCCCCCCAGTGCAGCCTGCGGCTCTCCGGCCTCCCAGCTGGTGGCCACGCCCAGCCTGGAGCTGGGGCCGATCCCAGCCGGGGAGGAGAAGGCACTGGAGCTGCCTTTGGCCGCCAGCTCAATCCCAAGGCCACGCACACCCTCCCCTGAGTCCCACCGGAGCCCCGCAGAG…	0	CGEASPPSAACGSPASQLVATPSLELGPIPAGEEK	1
CGNAFNQSSNLTARK_7_64864566.0	1		;rs10239197	;7_64864607_G_A	0	CGNAFNQSSNLTARK	1
CGQGASLTVVK_9_139298571.0	1		;rs1131992	;9_139298580_C_T	0	CGQGASLTVVK	1
CHLLQEVPHEGDLDIIFQDGATK_7_124481174.0	1		;rs35536751	;7_124481185_C_A	0	CHLLQEVPHEGDLDIIFQDGATK	1
CILVASPGFVREQFCDYLFQQAVK_5_52096837.0	1		;rs1499280	;5_52096889_C_A	0	CILVASPGFVREQFCDYLFQQAVK	1
CIPVAPHIK_5_42719235.0	1		;rs6180	;5_42719239_A_C	0	CIPVAPHIK	1
CKCPVICFNAK_4_2194985.0	1		;rs11725880	;4_2195009_G_A	0	CKCPVICFNAK	1
CLALQAQITALTK_9_115933947.0	1		;rs1128116	;9_115933980_C_A	0	CLALQAQITALTK	1
CLATLSSLK_14_20876241.0	1		;rs1760897	;14_20876253_A_G	0	CLATLSSLK	1
CLDHAPHCPLCKDK_2_100915306.0	1		;rs116702638	;2_100915330_G_T	0	CLDHAPHCPLCKDK	1
CLECNEVFQDETSLATHFQQAADTSGQK_18_56587784.0	1		;rs3737506	;18_56587802_A_C	0	CLECNEVFQDETSLATHFQQAADTSGQK	1
CLEQMSQEGLK_19_624871.0	1		;rs138732981	;19_624894_T_A	0	CLEQMSQEGLK	1
CLFASGSPFGPVK_18_48458633.0	1		;rs649224	;18_48458662_G_A	0	CLFASGSPFGPVK	1
CLGFAGLQVPCSPSSRASSYSSVSSTNASGNWR_3_69225775.0	1		;rs9831516	;3_69230061_G_A	1	CLGFAGLQVPCSPSSRASSYSSVSSTNASGNWR	1
CLHQAASMIHPK_3_32806289.0	1		;rs77587442	;3_32806307_T_A	0	CLHQAASMIHPK	1
CLLDSLQPER_X_9914938.0	1		;rs2073942	;X_9914947_G_C	0	CLLDSLQPER	1
CLLETLALAPHEEYIQR_12_88589057.0	1		;rs111307435	;12_88589107_G_A	0	CLLETLALAPHEEYIQR	1
CLLGLSEQLLNNYSSEITNSETLVR_11_108124718.0	1		;rs4986761	;11_108124761_T_C	0	CLLGLSEQLLNNYSSEITNSETLVR	1
CLLLSPPVAER_2_130897232.0	1		;rs3177472	;2_130897234_C_T	0	CLLLSPPVAER	1
CLTPDAEAR_3_27233705.0	1		;rs34344159	;3_27233716_G_A	0	CLTPDAEAR	1
CLTQSGINGTYSPFSLETCR_2_163208880.0	1		;rs17783344	;2_163208893_T_G	0	CLTQSGINGTYSPFSLETCR	1
CMFCVKTANR_6_35285694.0	2		;rs61734579;rs2395617	;6_35285719_A_C;6_35285720_A_C	0	CMFCVKTANR	1
CNGVLEGIR_17_10236443.0	1		;rs2190729	;17_10236464_C_T	0	CNGVLEGIR	1
CNNLGYEINK_8_19813503.0	1		;rs268	;8_19813529_A_G	0	CNNLGYEINK	1
CNSIAALK_9_71549834.0	1		;rs55897616	;9_71549847_G_A	0	CNSIAALK	1
CPAAPSAHAQPLAALQQQGGLR_7_151078692.0	1		;rs4726019	;7_151078719_C_A	0	CPAAPSAHAQPLAALQQQGGLR	1
CPEAALLILGPPR_5_141248970.0	1		;rs12517385	;5_141248994_G_A	0	CPEAALLILGPPR	1
CPEDVELCHK_11_78189651.0	1		;rs116930926	;11_78189653_T_C	0	CPEDVELCHK	1
CPPQVVTVLMTTLTK_7_4830441.0	1		;rs11766611	;7_4830463_G_A	0	CPPQVVTVLMTTLTK	1
CPSYLCRHEVTHSGK_19_12186892.0	3		;rs8102258;rs8102258;rs8102258	;19_12186921_T_C;19_12186921_T_C;19_12186921_T_C	0	CPSYLCRHEVTHSGK	1
CPVICFNAK_4_2194985.0	1		;rs11725880	;4_2195009_G_A	0	CPVICFNAK	1
CQCEEGFQLDPHTK_19_11222257.0	1		;rs11669576	;19_11222300_G_A	0	CQCEEGFQLDPHTK	1
CQEAEIGPQK_2_202245409.0	1		;rs34594680	;2_202245423_A_T	0	CQEAEIGPQK	1
CQIPDSTAETLVEWLQSQMTNGHLPGNGDVYQER_12_27787991.0	1		;rs73294067	;12_27799008_T_G	1	CQIPDSTAETLVEWLQSQMTNGHLPGNGDVYQER	1
CQNSKLEAAVAQSEQQGEAALSDARCK_12_52709822.0	1		;rs2270267	;12_52710246_T_C	1	CQNSKLEAAVAQSEQQGEAALSDARCK	1
CQVGEDYGEPAPEEPPPAPRPSR_16_88772941.0	1		;rs137933845	;16_88772963_G_A	0	CQVGEDYGEPAPEEPPPAPRPSR	1
CSAENEEDK_15_48058066.0	1		;rs532598	;15_48058071_G_A	0	CSAENEEDK	1
CSAFPLEQEADLIEAAEPGGPHSSR_12_133306653.0	1		;rs78905764	;12_133306710_C_T	0	CSAFPLEQEADLIEAAEPGGPHSSR	1
CSEEVSPMQLIK_17_78321156.0	1		;rs61600413	;17_78321157_T_C	0	CSEEVSPMQLIK	1
CSELQENQLTWSGNHGEGDQVLNGSK_4_159789366.0	1		;rs62001914	;4_159789441_C_A	0	CSELQENQLTWSGNHGEGDQVLNGSK	1
CSELQENQLTWSGNHGEGDQVLNGSKIITALEK_4_159789366.0	1		;rs62001914	;4_159789441_C_A	0	CSELQENQLTWSGNHGEGDQVLNGSKIITALEK	1
CSGYPSYPALIIDPK_22_50169378.0	1		;rs184639990	;22_50169691_T_C	1	CSGYPSYPALIIDPK	1
CSHFAQDLWPEQNIKDSFQK_19_21131554.0	1		;rs56321708	;19_21131571_A_G	0	CSHFAQDLWPEQNIKDSFQK	1
CSIAVDISENLK_10_15145550.0	1		;rs3814171	;10_15145569_A_G	0	CSIAVDISENLK	1
CSSEQMPCPHPAEVPEVR_6_143092734.0	1		;rs34875559	;6_143092754_G_A	0	CSSEQMPCPHPAEVPEVR	1
CSSHSFSTR_X_100242531.0	1		;rs41307262	;X_100242536_C_T	0	CSSHSFSTR	1
CSTNPGKWVTFDDDPAVQSSQKSK_2_48807775.0	2		;rs17039250;rs17039250	;2_48807796_A_C;2_48807796_A_C	0	CSTNPGKWVTFDDDPAVQSSQKSK	1
CTCRIIEDGDGAGAETPVIENR_8_17849142.0	1		;rs370429	;8_17849147_C_T	0	CTCRIIEDGDGAGAETPVIENR	1
CTLPTQGIDDFLK_19_16034675.0	1		;rs8104361	;19_16034714_A_G	0	CTLPTQGIDDFLK	1
CTLPTQGIDDFLKNK_19_16034669.0	1		;rs8104361	;19_16034714_A_G	0	CTLPTQGIDDFLKNK	1
CTTWLHPR_11_17035711.0	1		;rs202005932	;11_17035720_GCGCGGATG_G	0	CTTWLHPR	1
CVEPLGLENGNIANSQIAASSVR_15_89450536.0	1		;rs1878326	;15_89450587_G_T	0	CVEPLGLENGNIANSQIAASSVR	1
CVFSFDSHCQEK_19_16000499.0	1		;rs3093221	;19_16000510_G_T	0	CVFSFDSHCQEK	1
CVGNFGNSSGEVDTKK_10_102013275.0	1		;rs2270962	;10_102016044_C_T	1	CVGNFGNSSGEVDTKK	1
CVIDITNDTNLEK_10_64974366.0	1		;rs41274074	;10_64974380_G_C	0	CVIDITNDTNLEK	1
CVIFEIPGAPDDEAVR_10_6156095.0	1		;rs10795823	;10_6156118_T_C	0	CVIFEIPGAPDDEAVR	1
CVLKDLDRLPTETWPQLLR_6_170176123.0	1		;rs41265401	;6_170176146_G_A	0	CVLKDLDRLPTETWPQLLR	1
CVLLSNLSSTSHVPEVDPGSAELQK_17_80042753.0	1		;rs2228305	;17_80042792_C_T	0	CVLLSNLSSTSHVPEVDPGSAELQK	1
CVLVNLSK_7_44432069.0	1		;rs113443436	;7_44432092_C_G	0	CVLVNLSK	1
CVNGQCVCHEGFMGKDCK_9_117848332.0	1		;rs61729478	;9_117848368_C_T	0	CVNGQCVCHEGFMGKDCK	1
CVPAPGAGASGGTSPSATQPNPAVFIFEHK_13_76055537.0	1		;rs77685055	;13_76055602_G_A	0	CVPAPGAGASGGTSPSATQPNPAVFIFEHK	1
CVVALATDPNILSLSGK_14_24760396.0	1		;rs10134537	;14_24760764_G_A	1	CVVALATDPNILSLSGK	1
CVVPPGPLR_7_150035498.0	1		;rs4721	;7_150035526_T_A	0	CVVPPGPLR	1
CWALGFYPAEITLTWQR_6_31238152.0	2		;rs1050328;rs41562012	;6_31238155_G_A;6_31238179_C_T	0	CWALGFYPAEITLTWQR	1
CYGFVTMSTSDEATK_19_5604854.0	1		;rs61748936	;19_5604875_T_C	0	CYGFVTMSTSDEATK	1
CYLSAIISISLLNKK_8_16043669.0	1		;rs76917531	;8_16043686_G_C	0	CYLSAIISISLLNKK	1
CYSPAQENLWLDSVSLIIK_22_40075432.0	1		;rs56656729	;22_40075733_C_A	1	CYSPAQENLWLDSVSLIIK	1
DAAQEAEAGTGLEPGSNSGQCSVPLK_9_32987568.0	1		;rs34778324	;9_32987594_G_T	0	DAAQEAEAGTGLEPGSNSGQCSVPLK	1
DAASGPEAPMQPGFPENLSK_10_64564918.0	1		;rs10995311	;10_64564934_C_G	0	DAASGPEAPMQPGFPENLSK	1
DAAVDTLFGDLK_17_80441635.0	1		;rs12103494	;17_80442683_T_G	1	DAAVDTLFGDLK	1
DAAVGTLVEMR_9_712035.0	2		;rs4465020;rs34680571	;9_712060_G_C;9_712066_A_C	0	DAAVGTLVEMR	1
DACVYSSCYCEENIWK_8_124429143.0	1		;rs6999234	;8_124440174_A_G	1	DACVYSSCYCEENIWK	1
DADLNSMFLPHENGLSSAEGDYPQQAFTGIPR_3_135720532.0	1		;rs9814557	;3_135720540_A_G	0	DADLNSMFLPHENGLSSAEGDYPQQAFTGIPR	1
DADVQFLASVLPPDTDPAFFEHLR_8_144660048.0	2		;rs71678511;rs2015562	;8_144660276_GTAACTGCGCTGAGACCAGCGCGGGGACAGACCGGTCGTGGGACATGGGGGGTTCCACGGGGGGACAAGGACTTCCACCGGCCATAGGTGGGGGTTTCTGCCGGGCGTGGGGGGCTCGTCGCGCGGACGGGGGACTACCGGCGTCCCGCAGG_G;8_144660257_G_T	2	DADVQFLASVLPPDTDPAFFEHLR	1
DADWLATCNPEVVLHDDGYKK_20_40079608.0	1		;rs41278126	;20_40079655_G_C	0	DADWLATCNPEVVLHDDGYKK	1
DAERGDDTSCENLLDAFSIK_14_64469818.0	1		;rs17751301	;14_64469828_C_T	0	DAERGDDTSCENLLDAFSIK	1
DAFLEQAVSYQQFVDNPAIIDDPNLVVK_2_11925201.0	1		;rs33997857	;2_11927238_G_A	1	DAFLEQAVSYQQFVDNPAIIDDPNLVVK	1
DAGSGLVTR_16_5128806.0	1		;rs17849848	;16_5128817_G_A	0	DAGSGLVTR	1
DAGVGGLTQAGFLSGELALNSPGPLSPSGMK_19_1625641.0	1		;rs35354874	;19_1627365_A_G	1	DAGVGGLTQAGFLSGELALNSPGPLSPSGMK	1
DAGYIYCQRIDQRDYSNNTEK_11_33054506.0	1		;rs17852859	;11_33054856_C_T	1	DAGYIYCQRIDQRDYSNNTEK	1
DAISGIGTDEK_5_150516861.0	2		;rs71756440;rs2303034	;5_150518237_CCCTGGGGGTAGAAAAAGAGCGCATGAATTAAGGGCAGGGATGGGAGGTCACTGGACACAGGTTGGGATCAGGGAGTGGCCAGAGCTATGACACCCCAGGACTCAGGAGGTTCCTACCCAGCTCTTAGGCACTGATTGGGAACTCCTGCCTTGAGACTCATAAGACATGGTCATATGATTTGGATGTGTTTCCCCACCAAATCTCATGTCGAATCGTAGACCTGAATGTTGGAAGTGGGGCCTGGTGGGAGGTGGTTGGATCATGGGGGCGGTTTCTCATGAATAGTTAGCACCATCTCCTTGCTACTGTTCTCACGATCGTAAGTTCTTGTGAGATCTGGTTGTTTAAAAGTATGTAGCACTTCCCCACCTCCCGCCTTGCTCCT…	0	DAISGIGTDEK	1
DALEYVIPELNIHCLR_19_38590685.0	1		;rs56110924	;19_38590700_T_A	0	DALEYVIPELNIHCLR	1
DALPELLGLEAGSR_21_46387040.0	1		;rs2294168	;21_46387078_G_T	0	DALPELLGLEAGSR	1
DALPELLGLEAGSRR_21_46387040.0	1		;rs2294168	;21_46387078_G_T	0	DALPELLGLEAGSRR	1
DAMDVWCNGK_3_138347953.0	1		;rs641320	;3_138347957_G_A	0	DAMDVWCNGK	1
DAMDVWCNGKK_3_138347953.0	1		;rs641320	;3_138347957_G_A	0	DAMDVWCNGKK	1
DAMWELLTNESTNHSWDVLCR_17_71196783.0	1		;rs1026128	;17_71196809_A_G	0	DAMWELLTNESTNHSWDVLCR	1
DASEGCTVVGGGVQPYL_5_2747680.0	6		;rs71765626;rs71799856;rs71765626;rs71799856;rs71765626;rs71799856	;5_2748458_TCTGTCAGGGGAGTGGGCAGTTAGTCAGAACCGACCCCACAGCCTGCTGGCTGCGCAGACCACCGTGCACCCACCATCCTCCACTCCCAGGCAAACAGCAGTTTGGGAAACCGACTGTCTCCAGGGCCGCTATCTGAGACGACTTTTGGTGATGGTCCCTAGTTCTTAACTTCCCCCCTTGAACTCCTCTTTCGGGTAGCCTGACTTAGGAGCAACACAGGCAACATAGCACAGGGGAAAAAACGGTTTTCTTTCCGAACAACGACAACAACAAAAAGCGGAAAAAACATTTGATTTTATCTTTTGAAGACAAAACGCCTCTGAGAGTAACTGGAACGTTCTGTTTGCCTCTAGCCAACGGCAGAAAAGCGGATTCAACTCTGACTCC…	6	DASEGCTVVGGGVQPYL	1
DASSTSSGQSGSK_2_209191057.0	1		;rs1529979	;2_209191082_C_A	0	DASSTSSGQSGSK	1
DAWRQPEDTWAALEGLSFSPFR_17_78272235.0	1		;rs72849841	;17_78272294_C_T	0	DAWRQPEDTWAALEGLSFSPFR	1
DCAVDPTCVLCMECFLGSIHR_6_42559889.0	1		;rs62414610	;6_42559926_G_A	0	DCAVDPTCVLCMECFLGSIHR	1
DCEIPVPVGISVTDENGK_7_89983802.0	1		;rs42663	;7_89983808_T_G	0	DCEIPVPVGISVTDENGK	1
DCEYCQYHVQAQYK_10_13230883.0	1		;rs35114749	;10_13230915_C_T	0	DCEYCQYHVQAQYK	1
DCNFFQWEDEK_4_25315753.0	1		;rs144236014	;4_25315754_G_C	0	DCNFFQWEDEK	1
DCPTPAPGLLSLSCMLEPLDLGGGDEDENEAVGQPGGPR_6_31928870.0	1		;rs437179	;6_31929014_A_C	1	DCPTPAPGLLSLSCMLEPLDLGGGDEDENEAVGQPGGPR	1
DCTPWSDIECVHK_8_23058206.0	1		;rs20576	;8_23058220_T_G	0	DCTPWSDIECVHK	1
DCYEALVIYNFLSLCYEYLGGESSIMSEIR_22_38627263.0	1		;rs61737782	;22_38627339_G_A	0	DCYEALVIYNFLSLCYEYLGGESSIMSEIR	1
DCYEALVIYNFLSLCYEYLGGESSIMSEIRGK_22_38627257.0	1		;rs61737782	;22_38627339_G_A	0	DCYEALVIYNFLSLCYEYLGGESSIMSEIRGK	1
DDANNDPQWSEEQLIAAK_4_57314583.0	1		;rs138933625	;4_57314612_C_G	0	DDANNDPQWSEEQLIAAK	1
DDEDIISEK_4_40121558.0	1		;rs794001	;4_40121562_G_A	0	DDEDIISEK	1
DDEGKYTFYAGENMTSGK_2_179637848.0	1		;rs56142888	;2_179637861_C_G	0	DDEGKYTFYAGENMTSGK	1
DDETMYVESK_2_219103559.0	1		;rs10169718	;2_219103580_A_G	0	DDETMYVESK	1
DDETMYVESKK_2_219103559.0	1		;rs10169718	;2_219103580_A_G	0	DDETMYVESKK	1
DDGATSSVSALK_12_133257828.0	1		;rs34047482	;12_133257837_C_A	0	DDGATSSVSALK	1
DDHTVCLWDINAGPK_X_16871929.0	1		;rs142122251	;X_16871975_GAGA_G	0	DDHTVCLWDINAGPK	1
DDIQALDIFLANLPEAK_17_78321105.0	1		;rs61600413	;17_78321157_T_C	0	DDIQALDIFLANLPEAK	1
DDIVPWHTSMQVADR_3_111710391.0	1		;rs17429033	;3_111710398_A_G	0	DDIVPWHTSMQVADR	1
DDLFDRLTVSWDGPAK_8_144400040.0	1		;rs2272635	;8_144400065_C_T	0	DDLFDRLTVSWDGPAK	1
DDMSSTLLTFRSLHYNDPKGNSSGNDK_14_21052348.0	1		;rs35818240	;14_21052414_T_A	0	DDMSSTLLTFRSLHYNDPKGNSSGNDK	1
DDNFGEGNDGGILDDK_8_117869002.0	1		;rs2921787	;8_117869498_C_T	1	DDNFGEGNDGGILDDK	1
DDQGNPQK_9_95085771.0	1		;TMP_ESP_9_95085791_95085794	;9_95085794_AAAAC_AAAACAAAC	0	DDQGNPQK	1
DDQNYNYNQHAYPTAYGGK_19_35990883.0	1		;rs909072	;19_35991442_T_G	1	DDQNYNYNQHAYPTAYGGK	1
DDSILCFLEVK_13_25008610.0	1		;rs1822135	;13_25008630_A_G	0	DDSILCFLEVK	1
DDVNILLDK_13_21746616.0	1		;rs11546983	;13_21746637_C_T	0	DDVNILLDK	1
DEAFALWIER_1_11850925.0	1		;rs2274976	;1_11850927_C_T	0	DEAFALWIER	1
DECFVCLELDPSNGSFLNAK_12_49621775.0	1		;rs142931565	;12_49621812_A_G	0	DECFVCLELDPSNGSFLNAK	1
DEENHEESESLQEDMLGNR_10_70547755.0	1		;rs151259644	;10_70547893_TTTATA_T	1	DEENHEESESLQEDMLGNR	1
DEESSSEQSISIAVSHVNTSK_19_58131547.0	1		;rs10414451	;19_58131576_T_C	0	DEESSSEQSISIAVSHVNTSK	1
DEIESLYCEK_9_131477725.0	1		;rs10739729	;9_131479023_T_C	1	DEIESLYCEK	1
DELILFGERTPGPK_16_87788840.0	1		;rs2303771	;16_87788864_G_A	0	DELILFGERTPGPK	1
DELMQHMDEVNDELIRK_11_726166.0	1		;rs28498399	;11_726178_G_C	0	DELMQHMDEVNDELIRK	1
DENDAGNLITFPK_7_23775477.0	1		;rs10264967	;7_23775477_G_T	0	DENDAGNLITFPK	1
DEPMGEEEINPQTEEVSIK_X_20227504.0	1		;rs56218010	;X_20252889_A_C	1	DEPMGEEEINPQTEEVSIK	1
DEQEEEEAANQK_19_13411434.0	1		;rs16019	;19_13411451_T_G	0	DEQEEEEAANQK	1
DESNPVIWTK_5_33576593.0	1		;rs3813474	;5_33576602_A_G	0	DESNPVIWTK	1
DESQEGKQQYLQSIEER_1_17354252.0	1		;rs33927012	;1_17354297_A_G	0	DESQEGKQQYLQSIEER	1
DEVLSADYDLLGEK_11_85975287.0	1		;rs10898460	;11_85977117_G_A	1	DEVLSADYDLLGEK	1
DEYSYVVVGAGSAGCVLAGR_3_53857861.0	1		;rs9001	;3_53857917_T_G	0	DEYSYVVVGAGSAGCVLAGR	1
DFAERLHYPYPGELTMMNLTQTQSSLK_6_106547369.0	1		;rs811925	;6_106547372_C_G	0	DFAERLHYPYPGELTMMNLTQTQSSLK	1
DFAHMPLLK_2_219678860.0	1		;rs41272687	;2_219678877_C_T	0	DFAHMPLLK	1
DFAMDGLVNIVGGCCGSTPDHIR_1_236990128.0	1		;rs2229274	;1_236990141_G_A	0	DFAMDGLVNIVGGCCGSTPDHIR	1
DFAMDGLVNIVGGCCGSTPDHIREIAEAVK_1_236990128.0	1		;rs2229274	;1_236990141_G_A	0	DFAMDGLVNIVGGCCGSTPDHIREIAEAVK	1
DFASVVLLDQR_12_31256533.0	1		;rs1046457	;12_31256546_G_A	0	DFASVVLLDQR	1
DFELTEEQYIK_13_73369614.0	1		;rs1372000	;13_73369642_A_G	0	DFELTEEQYIK	1
DFELTEEQYIKLK_13_73369614.0	1		;rs1372000	;13_73369642_A_G	0	DFELTEEQYIKLK	1
DFEVSMNTR_8_56698441.0	1		;rs76064957	;8_56698801_C_T	1	DFEVSMNTR	1
DFFTSGSPEETAFR_3_193335058.0	1		;rs34307082	;3_193336676_C_T	1	DFFTSGSPEETAFR	1
DFGYHSAFAQQSK_3_113955126.0	1		;rs3732782	;3_113955164_T_G	0	DFGYHSAFAQQSK	1
DFIDIESK_8_19805698.0	1		;rs1801177	;8_19805708_G_A	0	DFIDIESK	1
DFLAPLENR_7_117375353.0	1		;rs62617115	;7_117375374_A_C	0	DFLAPLENR	1
DFLPLETTNNNNNHHQPGAWAR_16_50187835.0	1		;rs111797270	;16_50187896_G_A	0	DFLPLETTNNNNNHHQPGAWAR	1
DFLPLLWNWDRR_3_158367806.0	1		;rs56167308	;3_158367837_C_T	0	DFLPLLWNWDRR	1
DFPDVISGAYIIEVIPDTPAEAGGLK_10_124271516.0	1		;rs2672586	;10_124271589_G_A	0	DFPDVISGAYIIEVIPDTPAEAGGLK	1
DFQHIDEAGK_22_40283410.0	1		;rs17319801	;22_40283427_A_G	0	DFQHIDEAGK	1
DFQMLYAYDQLK_1_38345860.0	1		;rs41307896	;1_38348506_G_A	1	DFQMLYAYDQLK	1
DFQPVLHLVALNSPLSGGMR_21_46929500.0	1		;rs3835286	;21_46929523_GC_G	0	DFQPVLHLVALNSPLSGGMR	1
DFSPSGIFGAFQREHER_7_99055967.0	1		;rs2293256	;7_99057701_G_A	1	DFSPSGIFGAFQREHER	1
DFVFSLLGLVHR_17_7339382.0	1		;TMP_ESP_17_7339495_7339515	;17_7339515_ATCCGTTCCCTTTTTTTAGGTC_A	1	DFVFSLLGLVHR	1
DFVFSLLGLVHRR_17_7339382.0	1		;TMP_ESP_17_7339495_7339515	;17_7339515_ATCCGTTCCCTTTTTTTAGGTC_A	1	DFVFSLLGLVHRR	1
DFYLRGAVGLSDVMIPESPEAYVK_6_152466652.0	1		;rs2252755	;6_152469188_C_G	1	DFYLRGAVGLSDVMIPESPEAYVK	1
DGDNNLAQQLAVLCGR_10_16970258.0	1		;rs2271461	;10_16975078_G_A	1	DGDNNLAQQLAVLCGR	1
DGDSTSTLEEHSEGK_4_3189533.0	1		;rs363125	;4_3189547_C_A	0	DGDSTSTLEEHSEGK	1
DGETGWFPEDFAR_1_3397037.0	1		;rs56309807	;1_3397062_G_A	0	DGETGWFPEDFAR	1
DGGNPFAEPSELDNPFQDPAVIQHR_1_155231501.0	1		;rs141316726	;1_155231927_C_T	1	DGGNPFAEPSELDNPFQDPAVIQHR	1
DGGNPFAEPSELDNPFQDPAVIQHRPSR_1_155231492.0	1		;rs141316726	;1_155231927_C_T	1	DGGNPFAEPSELDNPFQDPAVIQHRPSR	1
DGGNPFAEPSELDNPFQPPPAYEPPAPAPLPPPSAPSLQPSR_1_155230375.0	1		;rs141316726	;1_155231927_C_T	1	DGGNPFAEPSELDNPFQPPPAYEPPAPAPLPPPSAPSLQPSR	1
DGGQQFSK_14_77793233.0	1		;rs7972	;14_77793237_G_A	0	DGGQQFSK	1
DGGSEDQVEDPALSEPGEEPQRPSPSEPGT_17_37791936.0	2		;rs35797948;rs79497069	;17_37792090_G_A;17_37792096_C_A	2	DGGSEDQVEDPALSEPGEEPQRPSPSEPGT	1
DGHADAAQDTEQFVATVLQAASR_7_2578236.0	5		;rs374879575;rs71531463;rs374879575;rs71531463;rs4719553	;7_2578238_TC_T;7_2578238_TC_CT;7_2578238_TC_T;7_2578238_TC_CT;7_2578238_C_T	0	DGHADAAQDTEQFVATVLQAASR	1
DGHTWDIGDVQK_19_55494641.0	1		;rs34804158	;19_55494651_A_G	0	DGHTWDIGDVQK	1
DGIAVDHVVGLNTEK_4_13604173.0	1		;rs17745676	;4_13604182_T_C	0	DGIAVDHVVGLNTEK	1
DGIIPENFSVFSLIR_1_114394687.0	1		;rs33996649	;1_114394689_C_T	0	DGIIPENFSVFSLIR	1
DGLASYNHSQVVQPVTTTGPEHSK_1_150789636.0	1		;rs10305741	;1_150789864_A_C	1	DGLASYNHSQVVQPVTTTGPEHSK	1
DGMAFNALIHK_2_54844787.0	1		;rs2229506	;2_54844790_C_G	0	DGMAFNALIHK	1
DGMLAIQACPTPQQVASK_12_50796557.0	1		;rs146142861	;12_50821551_G_T	1	DGMLAIQACPTPQQVASK	1
DGMSHLIQSAGLGGLK_5_1065473.0	1		;rs56350427	;5_1065514_A_G	0	DGMSHLIQSAGLGGLK	1
DGPPVENEMFFCQHCDYGNR_9_109689742.0	1		;rs3814541	;9_109689752_C_T	0	DGPPVENEMFFCQHCDYGNR	1
DGPVCLQVK_7_142991351.0	1		;rs4647297	;7_142991361_G_C	0	DGPVCLQVK	1
DGQELEPLVGEQLLQLWER_5_112927866.0	1		;rs1132528	;5_112929013_T_A	1	DGQELEPLVGEQLLQLWER	1
DGSCSAEYIPFAPGDYDVNITYGGAHIPGSPFR_3_58112404.0	1		;rs2362904	;3_58112488_C_T	0	DGSCSAEYIPFAPGDYDVNITYGGAHIPGSPFR	1
DGSCSAEYIPFAPGDYDVNITYGGAHIPGSPFRVPVK_3_58112404.0	1		;rs2362904	;3_58112488_C_T	0	DGSCSAEYIPFAPGDYDVNITYGGAHIPGSPFRVPVK	1
DGSTAVHFEHSWGDGVAVLR_1_53676432.0	1		;rs1799821	;1_53676448_G_A	0	DGSTAVHFEHSWGDGVAVLR	1
DGSVLFPISLFNCSSHRGNSQNGWLSR_18_72168420.0	1		;rs35699065	;18_72168442_A_G	0	DGSVLFPISLFNCSSHRGNSQNGWLSR	1
DGSVTSTK_7_121653249.0	1		;rs61732005	;7_121653250_G_A	0	DGSVTSTK	1
DGTACAEVSR_21_47614550.0	1		;rs35785446	;21_47614553_G_A	0	DGTACAEVSR	1
DGTSSQHAENLVRNHGK_7_158677293.0	1		;rs139730326	;7_158679717_C_T	1	DGTSSQHAENLVRNHGK	1
DGVLQQPVR_18_33724996.0	1		;rs1785928	;18_33725931_G_A	1	DGVLQQPVR	1
DHANYEEDENGDITPIK_16_82182368.0	1		;rs34375324	;16_82182418_T_C	0	DHANYEEDENGDITPIK	1
DHFMDDFFHQVEEIR_12_131306318.0	1		;rs137928907	;12_131311749_A_C	1	DHFMDDFFHQVEEIR	1
DHHGTLEGKVASSSLPVSAEK_20_16354930.0	1		;rs61738023	;20_16354949_C_A	0	DHHGTLEGKVASSSLPVSAEK	1
DHHRAPSEEEALEK_19_47856326.0	1		;rs12984558	;19_47856336_C_T	0	DHHRAPSEEEALEK	1
DHIVLTVLPDQDQSDEAQEK_3_97664713.0	1		;rs2172257	;3_97664725_C_T	0	DHIVLTVLPDQDQSDEAQEK	1
DHPWHIQSCCALTGEGLCQGLEWMTSR_10_18963017.0	1		;rs12359433	;10_18964097_G_A	1	DHPWHIQSCCALTGEGLCQGLEWMTSR	1
DHQNGSMAAVNGHTNSFSPLENNVK_6_53133948.0	1		;TMP_ESP_6_53133965_53133965	;6_53133965_CA_C	0	DHQNGSMAAVNGHTNSFSPLENNVK	1
DHQNGSMAAVNGHTNSFSPLENNVKPR_6_53133942.0	1		;TMP_ESP_6_53133965_53133965	;6_53133965_CA_C	0	DHQNGSMAAVNGHTNSFSPLENNVKPR	1
DHWQQFYFLSK_1_11710559.0	1		;rs9614	;1_11710561_T_G	0	DHWQQFYFLSK	1
DHYIFSVESTGVLPPDVLVSEAIK_6_43488773.0	1		;rs71740634	;6_43488919_TGTGAGTATGAAGTGGTGAGATGAGTGGGCAGTGCTCTTTGGTGCTGCAGCTTCCTTCCAGTCTAGATGTGAAGTTTATGAGTAAGTTTTACAGGCAAGCCCTGCCTAGACTAAAGTGTCTCTTTGGTCCCCAG_T	0	DHYIFSVESTGVLPPDVLVSEAIK	1
DIDEDFKR_2_38536625.0	1		;rs61754249	;2_38536627_C_T	0	DIDEDFKR	1
DIEAKTLEQQDSANVTWQIPTAK_9_113259112.0	1		;rs10817033	;9_113259152_T_G	0	DIEAKTLEQQDSANVTWQIPTAK	1
DIEDVPPSGVPTK_10_55945022.0	1		;rs4935502	;10_55955444_T_G	1	DIEDVPPSGVPTK	1
DIEKSVNEILGLAESSPNEPK_9_26842433.0	1		;rs41271167	;9_26842442_C_T	0	DIEKSVNEILGLAESSPNEPK	1
DIENAYKK_2_240951053.0	1		;rs35462421	;2_240951071_C_T	0	DIENAYKK	1
DIISGVEMQVLQEK_6_30890304.0	1		;rs2074506	;6_30890483_G_T	1	DIISGVEMQVLQEK	1
DILGASDPYVR_15_56243771.0	1		;rs10718511	;15_56243793_TA_T	0	DILGASDPYVR	1
DILLQQQQQLGHGGPEAAPR_1_234744913.0	1		;rs373051615	;1_234744945_A_AGCT	0	DILLQQQQQLGHGGPEAAPR	1
DILLQQQQQLGHGGPEAAPRAPQALER_1_234744892.0	1		;rs373051615	;1_234744945_A_AGCT	0	DILLQQQQQLGHGGPEAAPRAPQALER	1
DIMQALLVRPLGK_16_69419363.0	1		;rs34415214	;16_69419394_G_A	0	DIMQALLVRPLGK	1
DINEFPLCSLPEGVDQEVFK_18_51820153.0	1		;rs3218786	;18_51820209_T_C	0	DINEFPLCSLPEGVDQEVFK	1
DIPLGATVR_14_67768823.0	1		;rs142290619	;14_67768828_T_C	0	DIPLGATVR	1
DIQEMLVQNVFLTGGNTMYPGMK_20_37396116.0	1		;rs2245231	;20_37396120_A_G	0	DIQEMLVQNVFLTGGNTMYPGMK	1
DIQQHKEEAWVIGSVVAR_21_34883565.0	1		;rs8971	;21_34883618_T_C	0	DIQQHKEEAWVIGSVVAR	1
DIRAQYESIAAK_12_49690767.0	2		;HIFD_PRPH;rs62636520	;12_49690798_G_A;12_49690798_G_A	0	DIRAQYESIAAK	1
DISSDAFTALDPLGDK_5_39376950.0	1		;rs3733801	;5_39376988_C_T	0	DISSDAFTALDPLGDK	1
DITDTLVAVTISEGAHHLDLR_11_82536058.0	1		;rs2228312	;11_82536108_G_C	0	DITDTLVAVTISEGAHHLDLR	1
DITFVAEFLTEHFNEAPDLYNR_4_25408462.0	1		;rs34811474	;4_25408838_G_A	1	DITFVAEFLTEHFNEAPDLYNR	1
DITFVAEFLTEHFNEAPDLYNRK_4_25408462.0	1		;rs34811474	;4_25408838_G_A	1	DITFVAEFLTEHFNEAPDLYNRK	1
DITGTLSNPEVFNYGVETHEAYK_6_3010413.0	1		;rs17300141	;6_3012778_G_A	1	DITGTLSNPEVFNYGVETHEAYK	1
DIVDAGLAGDTNLYYMALIER_22_29913024.0	1		;rs76322387	;22_29913033_T_C	0	DIVDAGLAGDTNLYYMALIER	1
DIVENLETQSK_4_2233680.0	1		;rs11937432	;4_2233709_A_G	0	DIVENLETQSK	1
DIVENLETQSKIK_4_2233674.0	1		;rs11937432	;4_2233709_A_G	0	DIVENLETQSKIK	1
DIVIAETLEDLDR_19_50040447.0	1		;rs8105626	;19_50042371_T_C	1	DIVIAETLEDLDR	1
DIVIAETLEDLDRNK_19_50040447.0	1		;rs8105626	;19_50042371_T_C	1	DIVIAETLEDLDRNK	1
DIVQFVPFR_6_36710248.0	1		;rs3752480	;6_36710269_A_G	0	DIVQFVPFR	1
DIYYNNMEEVCGGEK_11_63398925.0	1		;rs17656941	;11_63400493_C_T	1	DIYYNNMEEVCGGEK	1
DIYYNNMEEVCGGEKPYLSPDILEEK_11_63398892.0	1		;rs17656941	;11_63400493_C_T	1	DIYYNNMEEVCGGEKPYLSPDILEEK	1
DKDKQAINEYEK_4_156273753.0	1		;rs2305050	;4_156273768_T_C	0	DKDKQAINEYEK	1
DKGDCCINYSSVCQGEK_6_132172364.0	1		;rs1044498	;6_132172368_A_C	0	DKGDCCINYSSVCQGEK	1
DKLTVEELEQFQSK_7_23240262.0	1		;rs13243961	;7_23240263_G_A	0	DKLTVEELEQFQSK	1
DKNVDYEDLNTCLQNFGIYLSK_17_45468840.0	2		;rs72825679;rs118004742	;17_45468842_A_T;17_45468858_T_G	0	DKNVDYEDLNTCLQNFGIYLSK	1
DKPVHSGVSQAPTAGR_12_20522251.0	1		;rs12305038	;12_20522252_G_A	0	DKPVHSGVSQAPTAGR	1
DLAAAIDR_6_88231217.0	1		;rs3757370	;6_88231226_T_C	0	DLAAAIDR	1
DLAEIGIAVGNNDVKQPEGTGMIDEEFTVAR_10_32311916.0	1		;rs176924	;10_32311969_A_G	0	DLAEIGIAVGNNDVKQPEGTGMIDEEFTVAR	1
DLAQAVLSDSESGVQLSGSER_1_17264966.0	1		;rs114323849	;1_17265416_G_T	1	DLAQAVLSDSESGVQLSGSER	1
DLDEDANGITDEGK_1_94342557.0	1		;rs3747965	;1_94342564_C_A	0	DLDEDANGITDEGK	1
DLDEDANGITDEGKEINEK_1_94342542.0	1		;rs3747965	;1_94342564_C_A	0	DLDEDANGITDEGKEINEK	1
DLDVGINAVK_5_140579821.0	1		;rs61743184	;5_140579834_G_A	0	DLDVGINAVK	1
DLEAHIDSANK_22_36684336.0	1		;rs2269529	;22_36684354_T_C	0	DLEAHIDSANK	1
DLEDETLWVEERLPLAQSADYGTNLQTVQLFMK_14_65245883.0	1		;rs1741487	;14_65245962_A_G	0	DLEDETLWVEERLPLAQSADYGTNLQTVQLFMK	1
DLEDLFYK_12_120907304.0	1		;rs145350287	;12_120907309_T_A	0	DLEDLFYK	1
DLEIMQILTR_10_115489149.0	1		;rs2227310	;10_115489152_C_G	0	DLEIMQILTR	1
DLENGSHIRGDINILLIGDPSVAK_6_52141976.0	1		;rs61753601	;6_52142329_G_A	1	DLENGSHIRGDINILLIGDPSVAK	1
DLFAFQESPPR_3_52780205.0	1		;rs34986855	;3_52780205_A_G	0	DLFAFQESPPR	1
DLGDLIEATEFDR_8_33369933.0	1		;rs2304748	;8_33369944_T_C	0	DLGDLIEATEFDR	1
DLGDLIEATEFDRLFEGTGAR_8_33369909.0	1		;rs2304748	;8_33369944_T_C	0	DLGDLIEATEFDRLFEGTGAR	1
DLGEGEEGELAPPEDLLGRPQALSR_2_220046784.0	1		;rs3210652	;2_220046840_G_A	0	DLGEGEEGELAPPEDLLGRPQALSR	1
DLGIWHVPNK_1_160920441.0	1		;rs79889663	;1_160920441_A_G	0	DLGIWHVPNK	1
DLGPHHFNVLAFPCNQFGQQEPDSNK_1_53072433.0	1		;rs1970951	;1_53072454_T_C	0	DLGPHHFNVLAFPCNQFGQQEPDSNK	1
DLGSVQGFEETNK_13_46541663.0	1		;rs9534264	;13_46541673_T_A	0	DLGSVQGFEETNK	1
DLGSVSHLTGYETER_14_74428266.0	1		;rs8500	;14_74428445_G_A	1	DLGSVSHLTGYETER	1
DLHSVMAPYFLQQR_1_156206103.0	2		;rs1052067;rs1052067	;1_156206121_G_A;1_156206121_G_A	0	DLHSVMAPYFLQQR	1
DLIDYVR_5_175812254.0	1		;rs35916027	;5_175812257_G_A	0	DLIDYVR	1
DLIFSVHDIPLGAHQRPEETYK_14_24885581.0	1		;rs17103672	;14_24885606_A_G	0	DLIFSVHDIPLGAHQRPEETYK	1
DLIPLQGGEAPK_20_45354263.0	1		;rs2235491	;20_45354291_G_A	0	DLIPLQGGEAPK	1
DLKNSEAASETQTK_8_101206363.0	1		;rs17335870	;8_101206391_G_A	0	DLKNSEAASETQTK	1
DLLANCAIQGDLESR_1_55060333.0	1		;rs1702003	;1_55060362_G_A	0	DLLANCAIQGDLESR	1
DLLGASGLMLLLPPK_21_47666701.0	1		;rs17183220	;21_47666744_G_T	0	DLLGASGLMLLLPPK	1
DLLLSDIPSSTASLCSRK_3_10276145.0	2		;rs708035;rs11465927	;3_10276163_T_A;3_10276185_C_G	0	DLLLSDIPSSTASLCSRK	1
DLLSDWLDSTLGCDVTDNSIFSK_11_3050583.0	1		;rs148335154	;11_3050622_G_A	0	DLLSDWLDSTLGCDVTDNSIFSK	1
DLLSGDSLQTNQQLVGQGASDLTNTASDFSSDIR_15_56385770.0	1		;rs33984059	;15_56385868_A_G	0	DLLSGDSLQTNQQLVGQGASDLTNTASDFSSDIR	1
DLLVLLNEILEQVK_4_17841427.0	1		;rs2286537	;4_17841465_A_G	0	DLLVLLNEILEQVK	1
DLNCLYPRKR_8_121528402.0	1		;rs61753798	;8_121530092_C_T	1	DLNCLYPRKR	1
DLNSSIDLQSFMARGLNSSMDMARLPSPTK_6_33409525.0	1		;rs202023175	;6_33410683_G_C	1	DLNSSIDLQSFMARGLNSSMDMARLPSPTK	1
DLPDGRWTKASFTNVTETQFIISGLTQNSQYEFR_2_179421653.0	1		;rs9808377	;2_179421694_A_G	0	DLPDGRWTKASFTNVTETQFIISGLTQNSQYEFR	1
DLQCPVLQSSELEGTPEVSCR_6_4996505.0	1		;rs62385118	;6_4996543_C_T	0	DLQCPVLQSSELEGTPEVSCR	1
DLQDELAGNSEQRK_10_112343267.0	1		;rs11195199	;10_112343591_G_A	1	DLQDELAGNSEQRK	1
DLQIEVQEELK_17_65944401.0	1		;rs8068790	;17_65955651_T_C	1	DLQIEVQEELK	1
DLQIEVQEELKR_17_65944401.0	1		;rs8068790	;17_65955651_T_C	1	DLQIEVQEELKR	1
DLQIGTTLR_15_50763941.0	1		;rs61751062	;15_50763945_T_A	0	DLQIGTTLR	1
DLQIGTTLRSLK_15_50763941.0	1		;rs61751062	;15_50763945_T_A	0	DLQIGTTLRSLK	1
DLQNENKSLK_11_24784839.0	1		;rs2716532	;11_24784862_A_T	0	DLQNENKSLK	1
DLQQEAETYR_3_37363344.0	1		;rs77527284	;3_37363353_G_T	0	DLQQEAETYR	1
DLQQSIAREPSAPSIPTPAYQSSPAGGHAPTPPTPAPR_3_33905498.0	1		;rs1127732	;3_33905566_C_T	0	DLQQSIAREPSAPSIPTPAYQSSPAGGHAPTPPTPAPR	1
DLQSSQGGQQPRVQSWSPPVRGIPQLPCAK_4_170077803.0	1		;rs146400483	;4_170077835_TA_T	0	DLQSSQGGQQPRVQSWSPPVRGIPQLPCAK	1
DLSAANEK_17_79986142.0	1		;rs72861736	;17_79986156_C_T	0	DLSAANEK	1
DLSNGSEEDNLPNTQLDLLGNDYLVSK_10_91497628.0	1		;rs1062465	;10_91497631_T_A	0	DLSNGSEEDNLPNTQLDLLGNDYLVSK	1
DLSPFTIYDIQVEVCTIYACVK_1_216011412.0	1		;rs56056328	;1_216011442_C_T	0	DLSPFTIYDIQVEVCTIYACVK	1
DLSTVEALMAMK_1_150199115.0	1		;rs7522034	;1_150199123_G_T	0	DLSTVEALMAMK	1
DLTEAFLAEMEK_22_42524175.0	1		;rs5030656	;22_42524178_CCTT_C	0	DLTEAFLAEMEK	1
DLTFDGTFEHLYVMTQSTLLK_3_48463605.0	1		;rs9883759	;3_48463618_T_A	0	DLTFDGTFEHLYVMTQSTLLK	1
DLTGGSLPGDLQPGPSPESEGGPTLPGVGPNYNSPR_20_50407425.0	1		;rs6126344	;20_50407502_A_C	0	DLTGGSLPGDLQPGPSPESEGGPTLPGVGPNYNSPR	1
DLTQEMEVHAEK_6_144860429.0	1		;rs144822430	;6_144860448_G_A	0	DLTQEMEVHAEK	1
DLVEAVAHILGIR_17_80039220.0	1		;rs71672421	;17_80039481_AAGGGATGCGCCGGGTCGGCAACTCCAGAGGGGGCATGGGGACGGCCTGTATGCGGCAGGGCTGACACCCAGGGGTGCGTGGGCTGTGCATCTCCCAAAGCACCACCACCACAGTGACACCTGCGCCCGCACCCTGGCTCTGCAGATGGGGAAACTGAGGCGCACAGGGGCACGACTGCTATGTCCCAAGACCCTGATGCCAGCAGGGGAAACACCTGGCGCGGCTCCTACTGGGAGTGCTCACCCAGG_A	1	DLVEAVAHILGIR	1
DLWVLHLATK_16_87782295.0	1		;rs3751727	;16_87782322_G_C	0	DLWVLHLATK	1
DLYRDVMLENYSNLVSLGCFISK_19_36896557.0	1		;rs150371532	;19_36896578_C_T	0	DLYRDVMLENYSNLVSLGCFISK	1
DLYTAEEEAATLFPR_20_40162020.0	1		;rs61753666	;20_40162062_G_C	0	DLYTAEEEAATLFPR	1
DLYTAEEEAATLFPRK_20_40162017.0	1		;rs61753666	;20_40162062_G_C	0	DLYTAEEEAATLFPRK	1
DMAGAQAAAVALNEEFLR_18_29122746.0	1		;rs2278792	;18_29122799_G_A	0	DMAGAQAAAVALNEEFLR	1
DMAGAQAAAVALNEEFLRNYFTDK_18_29122746.0	1		;rs2278792	;18_29122799_G_A	0	DMAGAQAAAVALNEEFLRNYFTDK	1
DMLMEGTEEVEAELPDSR_14_92499577.0	1		;rs17127898	;14_92505915_T_A	1	DMLMEGTEEVEAELPDSR	1
DMNLTGCLESGGSEEPGGIGVGEK_11_57076509.0	1		;rs151252290	;11_57076524_C_T	0	DMNLTGCLESGGSEEPGGIGVGEK	1
DMTVPILVSK_1_100681581.0	1		;rs146249007	;1_100681587_A_G	0	DMTVPILVSK	1
DMYTFDSSPEAAQQTYSLVCDAYCSLFNK_1_55224126.0	1		;rs2270004	;1_55224131_T_C	0	DMYTFDSSPEAAQQTYSLVCDAYCSLFNK	1
DNAVDGLDK_6_143929449.0	1		;rs41285023	;6_143929450_G_A	0	DNAVDGLDK	1
DNCPLVANLVTASLR_19_50918185.0	1		;rs3218775	;19_50918229_G_A	0	DNCPLVANLVTASLR	1
DNCPLVANLVTASLRR_19_50918185.0	1		;rs3218775	;19_50918229_G_A	0	DNCPLVANLVTASLRR	1
DNDGEFWMTLQDFK_2_31416138.0	1		;rs76523220	;2_31417290_T_C	1	DNDGEFWMTLQDFK	1
DNDIHSEVSTAELGK_12_32777975.0	1		;rs11052113	;12_32778581_T_C	1	DNDIHSEVSTAELGK	1
DNIAGTQK_11_7981250.0	1		;rs116880092	;11_7981261_C_T	0	DNIAGTQK	1
DNIRQEPYTLPQGFTWDALDLGDR_17_43171093.0	1		;rs1132898	;17_43171154_C_G	0	DNIRQEPYTLPQGFTWDALDLGDR	1
DNIRQEPYTLPQGFTWDALDLGDRGVLK_17_43171093.0	1		;rs1132898	;17_43171154_C_G	0	DNIRQEPYTLPQGFTWDALDLGDRGVLK	1
DNKPEEEEQVIHEDDERPSEK_12_14587293.0	1		;rs3213764	;12_14587301_A_G	0	DNKPEEEEQVIHEDDERPSEK	1
DNLNESVITEEK_14_50092436.0	1		;rs9989177	;14_50092471_T_C	0	DNLNESVITEEK	1
DNPPNIPSSSSK_14_23240692.0	1		;rs57267429	;14_23240713_T_TAGC	0	DNPPNIPSSSSK	1
DNPPNIPSSSSKPK_14_23240692.0	1		;rs57267429	;14_23240713_T_TAGC	0	DNPPNIPSSSSKPK	1
DNSDFDLLTVSETANEPPQDEGNSFNSPR_22_36913407.0	1		;rs76174946	;22_36913495_T_C	0	DNSDFDLLTVSETANEPPQDEGNSFNSPR	1
DNSILTCCNILK_2_17698071.0	2		;rs62130402;rs62130403	;2_17698085_C_T;2_17698091_G_A	0	DNSILTCCNILK	1
DNVPNLRGLQVYHRR_2_170070167.0	1		;rs4667596	;2_170070172_C_T	0	DNVPNLRGLQVYHRR	1
DPAALFETHGAEEIR_17_71189256.0	1		;rs142719529	;17_71189266_G_C	0	DPAALFETHGAEEIR	1
DPAKESPK_16_72821914.0	1		;rs117523752	;16_72821916_T_C	0	DPAKESPK	1
DPAQAPQA_20_34214165.0	1		;rs11543239	;20_34214173_G_A	0	DPAQAPQA	1
DPAQPMSPGEATQSGAR_17_4458556.0	1		;rs3809849	;17_4458598_G_C	0	DPAQPMSPGEATQSGAR	1
DPAQPMSPGEATQSGARPADR_17_4458544.0	1		;rs3809849	;17_4458598_G_C	0	DPAQPMSPGEATQSGARPADR	1
DPASAKHSLLSAR_16_23079498.0	1		;rs35254998	;16_23079501_G_A	0	DPASAKHSLLSAR	1
DPDGNKIDLVCDAMR_9_111659456.0	1		;rs2230793	;9_111659483_T_G	0	DPDGNKIDLVCDAMR	1
DPGKVFYCSTVMNK_6_7387397.0	1		;TMP_ESP_6_7387434_7387434	;6_7387434_TA_TAAA	0	DPGKVFYCSTVMNK	1
DPGMGAMGGMGGGMGGGMF_2_198351772.0	1		;rs41265953	;2_198351804_C_G	0	DPGMGAMGGMGGGMGGGMF	1
DPLFQQTHK_17_45000561.0	2		;rs12944167;rs12944167	;17_45000565_C_A;17_45000565_C_A	0	DPLFQQTHK	1
DPNIEALNGNCSDTEIHEK_11_125333454.0	1		;rs597570	;11_125351472_A_T	1	DPNIEALNGNCSDTEIHEK	1
DPQELLEGGNQGEGDPQAEGR_22_22277524.0	1		;rs2070507	;22_22277571_A_C	0	DPQELLEGGNQGEGDPQAEGR	1
DPSLPAASSSSSSSK_3_14199858.0	1		;rs2228000	;3_14199887_G_A	0	DPSLPAASSSSSSSK	1
DPSVLAVR_1_204426174.0	1		;rs61762602	;1_204426183_C_A	0	DPSVLAVR	1
DPTDESCVEFSYPELLLCGEQR_7_138916632.0	1		;rs141209093	;7_138916697_G_C	0	DPTDESCVEFSYPELLLCGEQR	1
DPVSHICFIEEIVK_7_107002477.0	1		;rs34087251	;7_107002504_T_C	0	DPVSHICFIEEIVK	1
DPVSSLQVK_6_97339261.0	1		;rs77028896	;6_97339275_C_A	0	DPVSSLQVK	1
DPWPVTQGK_20_18506495.0	1		;rs146917730	;20_18506512_C_T	0	DPWPVTQGK	1
DQDELNPYAAWR_19_7992113.0	1		;rs11542188	;19_7992126_G_A	0	DQDELNPYAAWR	1
DQFKDMNKSCDALLFMLNQK_19_17476781.0	1		;rs34920409	;19_17476933_G_T	1	DQFKDMNKSCDALLFMLNQK	1
DQLIAQDVTAK_10_115910898.0	1		;rs7095762	;10_115910928_G_T	0	DQLIAQDVTAK	1
DQPQVPCVFR_8_18079979.0	1		;rs4987076	;8_18080001_G_A	0	DQPQVPCVFR	1
DQQVTEISFSMTEK_3_121416615.0	1		;rs3732407	;3_121416623_G_C	0	DQQVTEISFSMTEK	1
DQQVTEISFSMTEKMVQLNEEK_3_121416591.0	1		;rs3732407	;3_121416623_G_C	0	DQQVTEISFSMTEKMVQLNEEK	1
DQYNWFFLAR_X_119760589.0	1		;rs45557031	;X_119760594_G_A	0	DQYNWFFLAR	1
DRDNDSDDVESNLLLPAGIALR_10_95161223.0	1		;rs41290202	;10_95161268_C_T	0	DRDNDSDDVESNLLLPAGIALR	1
DRDSQRDLVEAVAHILGIR_17_80039220.0	1		;rs71672421	;17_80039481_AAGGGATGCGCCGGGTCGGCAACTCCAGAGGGGGCATGGGGACGGCCTGTATGCGGCAGGGCTGACACCCAGGGGTGCGTGGGCTGTGCATCTCCCAAAGCACCACCACCACAGTGACACCTGCGCCCGCACCCTGGCTCTGCAGATGGGGAAACTGAGGCGCACAGGGGCACGACTGCTATGTCCCAAGACCCTGATGCCAGCAGGGGAAACACCTGGCGCGGCTCCTACTGGGAGTGCTCACCCAGG_A	1	DRDSQRDLVEAVAHILGIR	1
DRLFHSLEK_8_42868274.0	1		;rs368973857	;8_42868466_T_C	1	DRLFHSLEK	1
DRLLAEETAATISAIEAMK_17_17075139.0	1		;rs3215213	;17_17075181_GT_G	0	DRLLAEETAATISAIEAMK	1
DRLLPFTFAGNLFMVPDDPLGR_14_24882299.0	1		;rs2273634	;14_24882312_G_C	0	DRLLPFTFAGNLFMVPDDPLGR	1
DRMTELLPLSSVLEQYK_19_9968098.0	1		;rs11556087	;19_9968139_G_A	0	DRMTELLPLSSVLEQYK	1
DRNLHIPTMENGPELILR_19_49299711.0	1		;rs35829476	;19_49299827_C_T	1	DRNLHIPTMENGPELILR	1
DRPCQNGGQCHDSESSSYVCVCPAGFTGSR_1_22157508.0	1		;rs112494360	;1_22157545_G_A	0	DRPCQNGGQCHDSESSSYVCVCPAGFTGSR	1
DRRLLLSLLSMFYCK_16_20959876.0	1		;rs2301620	;16_20959918_G_A	0	DRRLLLSLLSMFYCK	1
DRSSTTSTWELLDQR_13_111293910.0	1		;rs1043886	;13_111293915_T_G	0	DRSSTTSTWELLDQR	1
DRTQIAICPNNHEVHIYEK_7_98983391.0	2		;rs1045012;rs1045012	;7_98984354_G_C;7_98984354_G_C	2	DRTQIAICPNNHEVHIYEK	1
DSATMSLDPEEEAEHPIKISYAQYEKYLK_20_2312922.0	2		;rs41279944;rs41279944	;20_2312962_G_A;20_2312962_G_A	0	DSATMSLDPEEEAEHPIKISYAQYEKYLK	1
DSAVASEYELVQLLPGER_6_33260207.0	1		;rs35273540	;6_33260215_C_T	0	DSAVASEYELVQLLPGER	1
DSCQPDHTSVFSKGLEVTSTVATEK_5_163475.0	1		;rs144505991	;5_163534_C_T	0	DSCQPDHTSVFSKGLEVTSTVATEK	1
DSDDVLGHIMK_12_56815254.0	1		;rs2291738	;12_56815281_T_C	0	DSDDVLGHIMK	1
DSEDDGEEPVVFPESPLQSPTVLVAVLAR_1_184006305.0	1		;rs150084895	;1_184006380_C_T	0	DSEDDGEEPVVFPESPLQSPTVLVAVLAR	1
DSEEPFSSVEIQAALSK_6_52129439.0	1		;rs2230240	;6_52129484_C_T	0	DSEEPFSSVEIQAALSK	1
DSELNELRK_11_20099538.0	1		;rs6483642	;11_20099541_C_T	0	DSELNELRK	1
DSESTPVDDR_1_112309095.0	1		;rs197414	;1_112309123_C_A	0	DSESTPVDDR	1
DSFPTQDLTPLQNVCFWTK_17_3628321.0	1		;rs3809806	;17_3628362_T_C	0	DSFPTQDLTPLQNVCFWTK	1
DSFYTDSSSILNYR_12_100452012.0	1		;rs60592197	;12_100452027_T_C	0	DSFYTDSSSILNYR	1
DSGTCHSCPTNTILK_1_109735388.0	1		;rs659543	;1_109735416_A_C	0	DSGTCHSCPTNTILK	1
DSHEPTYGIY_17_73894933.0	1		;rs9191	;17_73894963_C_G	0	DSHEPTYGIY	1
DSIQTLGHVDSSGQVHCVSPLLYESGR_22_24579469.0	1		;rs9680526	;22_24579503_T_A	0	DSIQTLGHVDSSGQVHCVSPLLYESGR	1
DSITCLTCQGTGYIPTEQVNELVALIPHSDQR_12_48358157.0	1		;rs35299693	;12_48358203_A_G	0	DSITCLTCQGTGYIPTEQVNELVALIPHSDQR	1
DSKHSLNNEK_15_50279651.0	1		;rs16963151	;15_50279662_T_C	0	DSKHSLNNEK	1
DSLGGNCQTIMIAAVSPSSVFYDDTYNTLK_11_28106211.0	1		;rs34913484	;11_28106253_G_A	0	DSLGGNCQTIMIAAVSPSSVFYDDTYNTLK	1
DSLLATVPDEQDCVTQEVPDSR_8_56711697.0	1		;rs10109493	;8_56711713_A_G	0	DSLLATVPDEQDCVTQEVPDSR	1
DSLLEPALASVVIHK_7_50514562.0	1		;rs10235371	;7_50514577_C_T	0	DSLLEPALASVVIHK	1
DSLYTSMPNLR_1_82456553.0	1		;rs41292984	;1_82456585_G_A	0	DSLYTSMPNLR	1
DSMFGIAVK_2_173339789.0	1		;rs11895564	;2_173339808_G_A	0	DSMFGIAVK	1
DSMLLASILTPSVEADKK_5_140799775.0	1		;rs72790042	;5_140799812_G_A	0	DSMLLASILTPSVEADKK	1
DSMPDGNLSEEEK_22_36122376.0	1		;rs41283201	;22_36122380_T_A	0	DSMPDGNLSEEEK	1
DSMQDESSQTSLQK_X_123034500.0	1		;rs5956583	;X_123034511_A_C	0	DSMQDESSQTSLQK	1
DSMTVSEVTASISSPSEEDASEMPEFLDK_4_151773564.0	1		;rs1782360	;4_151773593_G_C	0	DSMTVSEVTASISSPSEEDASEMPEFLDK	1
DSMVEPCSMEDWQVCASYLK_14_78140319.0	1		;rs6494	;14_78140355_T_A	0	DSMVEPCSMEDWQVCASYLK	1
DSPLAQLADSCEGPGLGALDR_X_10085530.0	1		;rs5934750	;X_10085582_G_A	0	DSPLAQLADSCEGPGLGALDR	1
DSPPTPTMYK_11_57464252.0	1		;rs150928534	;11_57464253_G_A	0	DSPPTPTMYK	1
DSQALSLTK_1_214819039.0	1		;rs7533166	;1_214819044_C_T	0	DSQALSLTK	1
DSQGEPGGPGLPAHR_10_49658995.0	1		;rs80345791	;10_49659006_G_A	0	DSQGEPGGPGLPAHR	1
DSQLIVSSAK_10_88213587.0	1		;rs79085755	;10_88213592_A_C	0	DSQLIVSSAK	1
DSQRDLVEAVAHILGIR_17_80039220.0	1		;rs71672421	;17_80039481_AAGGGATGCGCCGGGTCGGCAACTCCAGAGGGGGCATGGGGACGGCCTGTATGCGGCAGGGCTGACACCCAGGGGTGCGTGGGCTGTGCATCTCCCAAAGCACCACCACCACAGTGACACCTGCGCCCGCACCCTGGCTCTGCAGATGGGGAAACTGAGGCGCACAGGGGCACGACTGCTATGTCCCAAGACCCTGATGCCAGCAGGGGAAACACCTGGCGCGGCTCCTACTGGGAGTGCTCACCCAGG_A	1	DSQRDLVEAVAHILGIR	1
DSSCQTSDSTEK_20_52570213.0	1		;rs35575210	;20_52573971_T_G	1	DSSCQTSDSTEK	1
DSSGNWREPPPPYPCIETGDSK_8_124449516.0	1		;rs4416808	;8_124453543_T_A	1	DSSGNWREPPPPYPCIETGDSK	1
DSSIHPQNPLQGLTMNQMK_17_37815040.0	1		;rs11556624	;17_37815304_G_C	1	DSSIHPQNPLQGLTMNQMK	1
DSSIHPQNPLQGLTMNQMKK_17_37815040.0	1		;rs11556624	;17_37815304_G_C	1	DSSIHPQNPLQGLTMNQMKK	1
DSSLEADHVISAIPASVLSELLPAEAAPLAR_1_161139461.0	1		;rs36013429	;1_161139738_G_A	1	DSSLEADHVISAIPASVLSELLPAEAAPLAR	1
DSSVFILGNTDRPDASAVYLHDFQR_16_81914535.0	1		;rs11548656	;16_81916912_A_G	1	DSSVFILGNTDRPDASAVYLHDFQR	1
DSTAEEADELDGEIDLR_22_38150973.0	1		;rs34655947	;22_38151101_TG_T	1	DSTAEEADELDGEIDLR	1
DSTGAADPPQPHIVGIQSPDQQAALAR_19_11618627.0	1		;rs34803265	;19_11618630_G_A	0	DSTGAADPPQPHIVGIQSPDQQAALAR	1
DSTGGVLEESNK_13_103343303.0	1		;rs16960383	;13_103343308_T_C	0	DSTGGVLEESNK	1
DSTTVHEPINK_6_107100367.0	1		;rs34221917	;6_107100396_A_G	0	DSTTVHEPINK	1
DSVCSNSNSNNGK_15_31776804.0	1		;rs76704217	;15_31776837_C_G	0	DSVCSNSNSNNGK	1
DSVCSNSNSNNGKNGK_15_31776795.0	1		;rs76704217	;15_31776837_C_G	0	DSVCSNSNSNNGKNGK	1
DSVPKPSVLFLHPDLGVGGAER_9_101984083.0	1		;rs11545137	;9_101984146_A_G	0	DSVPKPSVLFLHPDLGVGGAER	1
DSWVFGAIDPTSGVAVLQEIAR_11_89896506.0	1		;rs80078229	;11_89896537_A_G	0	DSWVFGAIDPTSGVAVLQEIAR	1
DTCVQSPISSFPCTDLK_6_106967741.0	1		;rs3747787	;6_106967778_T_C	0	DTCVQSPISSFPCTDLK	1
DTDDDEEEPDPYGFIVQTAEIAEIAR_14_105356018.0	2		;rs3742938;rs3742939	;14_105359305_G_A;14_105359306_G_C	2	DTDDDEEEPDPYGFIVQTAEIAEIAR	1
DTDGGPKEEESPV_1_113456515.0	1		;rs1049434	;1_113456546_A_T	0	DTDGGPKEEESPV	1
DTEEVELK_6_108194104.0	1		;rs61733388	;6_108197775_G_A	1	DTEEVELK	1
DTELAATMVELGK_19_14589353.0	1		;rs1127307	;19_14589378_C_G	0	DTELAATMVELGK	1
DTELAATMVELGKDK_19_14589347.0	1		;rs1127307	;19_14589378_C_G	0	DTELAATMVELGKDK	1
DTGTAPFAPNLEEINNILESK_2_165551345.0	1		;rs17244632	;2_165551404_G_A	0	DTGTAPFAPNLEEINNILESK	1
DTIAMQNIPGGK_19_9490758.0	2		;rs2230750;rs2230750	;19_9490760_A_G;19_9490760_A_G	0	DTIAMQNIPGGK	1
DTLDIEWLLTDNEGNQKVVITYSSR_11_122955400.0	1		;rs2276348	;11_122955402_C_T	0	DTLDIEWLLTDNEGNQKVVITYSSR	1
DTLEGDNMYTCSHCGK_2_61483538.0	1		;rs72811482	;2_61483548_A_T	0	DTLEGDNMYTCSHCGK	1
DTLFLITWTMQPPQILLWDPSGQK_1_86959144.0	1		;rs2791494	;1_86959173_T_C	0	DTLFLITWTMQPPQILLWDPSGQK	1
DTLGNAVDKNRR_20_20033361.0	1		;rs7508949	;20_20033367_C_G	0	DTLGNAVDKNRR	1
DTLLPDEVSTLSK_2_55252762.0	1		;rs80121116	;2_55252795_G_T	0	DTLLPDEVSTLSK	1
DTSGVARPPGQDFASGTLDVPK_14_100847372.0	1		;rs2273801	;14_100847437_A_G	0	DTSGVARPPGQDFASGTLDVPK	1
DTYECTCQVGFTGK_1_145273407.0	3		;rs147539840;rs147539840;rs147539840	;1_145281362_TC_T;1_145281362_TC_T;1_145281362_TC_T	3	DTYECTCQVGFTGK	1
DVAIEFSPEEWQCLDTAQQNLYR_19_23557479.0	1		;rs141062920	;19_23557502_G_A	0	DVAIEFSPEEWQCLDTAQQNLYR	1
DVAVCFSQDQWSDLDPTQK_11_123598895.0	1		;rs61767139	;11_123598898_T_C	0	DVAVCFSQDQWSDLDPTQK	1
DVAVEFSQEEWK_19_52580283.0	1		;rs377342679	;19_52580309_A_C	0	DVAVEFSQEEWK	1
DVDAWVFSLECK_5_53815525.0	1		;rs13162502	;5_53815560_A_C	0	DVDAWVFSLECK	1
DVDELPSLQPSVGSPSR_2_37111123.0	1		;rs80243841	;2_37111123_G_A	0	DVDELPSLQPSVGSPSR	1
DVDELPSLQPSVGSPSRPSSSR_2_37111108.0	1		;rs80243841	;2_37111123_G_A	0	DVDELPSLQPSVGSPSRPSSSR	1
DVDGLTSINAGK_14_64882201.0	1		;rs1950902	;14_64882380_A_G	1	DVDGLTSINAGK	1
DVEKGELVAK_14_68159254.0	1		;rs80140987	;14_68159269_C_T	0	DVEKGELVAK	1
DVENEQILNVNPAENAGTEEIK_10_112635788.0	1		;rs7081726	;10_112641053_A_G	1	DVENEQILNVNPAENAGTEEIK	1
DVERAGGNQAASQLEAEIK_17_79223882.0	1		;rs55872261	;17_79225330_C_A	1	DVERAGGNQAASQLEAEIK	1
DVFADEFIFLPGNTLK_1_231408089.0	1		;rs11558492	;1_231408091_A_G	0	DVFADEFIFLPGNTLK	1
DVFQHSQSR_9_96259860.0	1		;TMP_ESP_9_96259884_96259884	;9_96259884_TA_TAA	0	DVFQHSQSR	1
DVGGEAFYPLLEDDQSNLPHSNSNNELSAAATLPLIIR_4_107157603.0	1		;rs34307452	;4_107157623_G_A	0	DVGGEAFYPLLEDDQSNLPHSNSNNELSAAATLPLIIR	1
DVGLPLCQALVEAEDGNPDR_22_46685335.0	1		;rs56340734	;22_46685375_G_A	0	DVGLPLCQALVEAEDGNPDR	1
DVGMIFHTIEQLTLK_1_156907055.0	1		;rs945508	;1_156907081_T_C	0	DVGMIFHTIEQLTLK	1
DVGRPQPGRENFQNWLK_1_159890128.0	1		;rs117992632	;1_159890163_T_A	0	DVGRPQPGRENFQNWLK	1
DVIAEMSFVPK_7_48316142.0	4		;rs375425616;TMP_ESP_7_48317683_48317683;rs10246853;rs59259655	;7_48317683_TA_T;7_48317683_TA_T;7_48317683_A_T;7_48317683_A_AAT	4	DVIAEMSFVPK	1
DVINFTAEK_5_52397993.0	1		;rs2233213	;5_52398005_T_C	0	DVINFTAEK	1
DVIQEYDEYFPEIIER_X_54951432.0	1		;rs45448595	;X_54951464_C_T	0	DVIQEYDEYFPEIIER	1
DVISNTSDVIGTCEAADVAQK_10_105762553.0	1		;rs805657	;10_105762591_G_A	0	DVISNTSDVIGTCEAADVAQK	1
DVLDFYNVPIQDR_9_104152813.0	1		;rs8131	;9_104152846_G_A	0	DVLDFYNVPIQDR	1
DVLLFEHDR_11_62559343.0	1		;rs118167825	;11_62559351_T_C	0	DVLLFEHDR	1
DVLLFEHDRGR_11_62559337.0	1		;rs118167825	;11_62559351_T_C	0	DVLLFEHDRGR	1
DVLQEGTFGR_3_133907753.0	1		;rs55965934	;3_133910687_A_C	1	DVLQEGTFGR	1
DVLSYHIPFLVSSIEDFK_2_183799509.0	1		;rs9288088	;2_183799558_G_C	0	DVLSYHIPFLVSSIEDFK	1
DVNDHSPVFLDK_5_140474752.0	1		;rs31853	;5_140474756_G_A	0	DVNDHSPVFLDK	1
DVNEGETSDGVR_2_197657853.0	1		;rs11559078	;2_197662526_T_A	1	DVNEGETSDGVR	1
DVNEGETSDGVRK_2_197657850.0	1		;rs11559078	;2_197662526_T_A	1	DVNEGETSDGVRK	1
DVNFSEEEFQK_12_124008048.0	2		;rs2292500;rs28711796	;12_124008073_A_G;12_124008074_T_C	0	DVNFSEEEFQK	1
DVPGFLQQSQNSGPGQPAVWHR_11_237055.0	1		;rs1045288	;11_237087_A_G	0	DVPGFLQQSQNSGPGQPAVWHR	1
DVPLHALYDNVEK_7_97488534.0	1		;rs1049674	;7_97488569_A_T	0	DVPLHALYDNVEK	1
DVQDECK_16_1877548.0	1		;rs3743853	;16_1877558_G_A	0	DVQDECK	1
DVSIIPESPGAEGSGHSIALWAVSDK_7_97852346.0	1		;rs11762014	;7_97852399_G_A	0	DVSIIPESPGAEGSGHSIALWAVSDK	1
DVSLAKADAAPDEK_1_207106461.0	1		;rs291102	;1_207106478_G_A	0	DVSLAKADAAPDEK	1
DVTEAEQAEEQARQEEQVVR_16_2027742.0	1		;rs11859495	;16_2027955_A_G	1	DVTEAEQAEEQARQEEQVVR	1
DVTVPELR_17_72862591.0	1		;rs690514	;17_72862593_C_T	0	DVTVPELR	1
DVVHSIQK_9_95768441.0	1		;rs3802384	;9_95768448_G_A	0	DVVHSIQK	1
DVYVDSKDPVSSLQVK_6_97339261.0	1		;rs77028896	;6_97339275_C_A	0	DVYVDSKDPVSSLQVK	1
DWGHVELLEVLQAR_19_630154.0	1		;rs139758373	;19_632849_C_T	1	DWGHVELLEVLQAR	1
DWLPEDEHSK_7_22202026.0	1		;rs28716840	;7_22202046_G_T	0	DWLPEDEHSK	1
DWNSDQVSK_1_15808859.0	1		;rs3766160	;1_15808872_G_A	0	DWNSDQVSK	1
DWPQTFEK_8_141461178.0	1		;rs376050370	;8_141461185_CA_C	0	DWPQTFEK	1
DYALHVGDGSSDPEVLLNIENQR_10_29839734.0	2		;rs10160013;rs17834991	;10_29839787_A_G;10_29839798_A_G	0	DYALHVGDGSSDPEVLLNIENQR	1
DYEDGMEVDTTPTVAGQFEDADVDH_11_77330675.0	1		;rs75346522	;11_77330747_A_C	0	DYEDGMEVDTTPTVAGQFEDADVDH	1
DYELLCLDGTRK_3_133494317.0	1		;rs1049296	;3_133494354_C_T	0	DYELLCLDGTRK	1
DYENGFGNFVQK_8_17731579.0	1		;rs35431851	;8_17731611_T_A	0	DYENGFGNFVQK	1
DYHLEYSEGESLFYIVSPR_7_38812193.0	1		;rs976350	;7_38813711_C_T	1	DYHLEYSEGESLFYIVSPR	1
DYIQSERNLEFDICSIWCSK_21_38460147.0	1		;rs2835585	;21_38460488_T_A	1	DYIQSERNLEFDICSIWCSK	1
DYIQSTMETEK_20_45315751.0	1		;rs11550540	;20_45315769_T_C	0	DYIQSTMETEK	1
DYLALNEDLR_6_29796411.0	1		;rs41557518	;6_29796435_AC_A	0	DYLALNEDLR	1
DYLDGVGDTLDLVVIGAYLGR_19_48624507.0	1		;rs146309259	;19_48624555_C_T	0	DYLDGVGDTLDLVVIGAYLGR	1
DYLETLMASQK_19_5785416.0	2		;rs12977803;rs12977803	;19_5785449_C_T;19_5785449_C_T	0	DYLETLMASQK	1
DYLLTMQK_19_52004897.0	1		;rs16982743	;19_52004903_G_A	0	DYLLTMQK	1
DYQELMNTK_12_53070117.0	2		;HIFD_KRT1;rs60447237	;12_53070158_TCCTGGTAGTCGCGCAGCAGGCGGG_T;12_53070158_TCCTGGTAGTCGCGCAGCAGGCGGG_T	0	DYQELMNTK	1
DYQELMNVK_12_53164841.0	1		;rs61730596	;12_53164847_C_T	0	DYQELMNVK	1
DYSGEYTIYLIPCTVQPTQPWVDPGEK_4_79447698.0	1		;rs34670941	;4_79447763_T_C	0	DYSGEYTIYLIPCTVQPTQPWVDPGEK	1
DYSNNTEKTTK_11_33054839.0	1		;rs17852859	;11_33054856_C_T	0	DYSNNTEKTTK	1
DYTTWKLTLTK_3_126135317.0	1		;rs142615985	;3_126135332_G_A	0	DYTTWKLTLTK	1
DYTTWKLTLTKEK_3_126135317.0	1		;rs142615985	;3_126135332_G_A	0	DYTTWKLTLTKEK	1
DYVNLGPLGVK_11_85630391.0	1		;rs12805520	;11_85630411_C_T	0	DYVNLGPLGVK	1
DYYNTLLQTGDPFSQPIK_1_169824079.0	1		;rs12135726	;1_169824104_G_A	0	DYYNTLLQTGDPFSQPIK	1
EAAAEEGELESQDVSDLTTVER_6_34850815.0	1		;rs15922	;6_34850826_G_C	0	EAAAEEGELESQDVSDLTTVER	1
EAAAGIQWSEEETEDEEEEK_12_6672891.0	1		;rs142707109	;12_6672945_C_T	0	EAAAGIQWSEEETEDEEEEK	1
EAAGEGPALYEDPPDQK_14_20924119.0	1		;rs1048945	;14_20924167_G_C	0	EAAGEGPALYEDPPDQK	1
EAALPPVSPLK_3_184045381.0	1		;rs2230570	;3_184045410_T_C	0	EAALPPVSPLK	1
EAAMPAWGLEQRPHVAGK_12_121454142.0	1		;rs11537857	;12_121454148_C_A	0	EAAMPAWGLEQRPHVAGK	1
EAAPDAGAEPITADSDPAYSSK_8_22471761.0	1		;rs143895597	;8_22471792_A_G	0	EAAPDAGAEPITADSDPAYSSK	1
EAAQAMYIDSYNSR_3_49059857.0	1		;rs199504381	;3_49059892_A_C	0	EAAQAMYIDSYNSR	1
EAATLEVERPLPMEVEKNSTPSEPGSGR_1_156713535.0	1		;rs4399146	;1_156713558_G_A	0	EAATLEVERPLPMEVEKNSTPSEPGSGR	1
EAATLGATLK_9_140262414.0	1		;rs11533158	;9_140262426_C_T	0	EAATLGATLK	1
EAATTEELSELLDCLCQYGENVEK_14_64537428.0	1		;rs35203186	;14_64537498_A_C	0	EAATTEELSELLDCLCQYGENVEK	1
EACNVPEPEEK_5_75973055.0	1		;rs10454915	;5_75973066_A_G	0	EACNVPEPEEK	1
EACNVPEPEEKFNMDK_5_75973055.0	1		;rs10454915	;5_75973066_A_G	0	EACNVPEPEEKFNMDK	1
EADMQQKK_7_95434146.0	1		;rs41278809	;7_95434156_C_G	0	EADMQQKK	1
EAEAAQGQAGDETYLDIFR_17_7254290.0	1		;rs35985803	;17_7254315_G_A	0	EAEAAQGQAGDETYLDIFR	1
EAEELLPALK_12_53662601.0	1		;rs6580942	;12_53662624_C_A	0	EAEELLPALK	1
EAEFSSAGHSLQDK_1_26596076.0	1		;rs7550997	;1_26596080_G_A	0	EAEFSSAGHSLQDK	1
EAEGAGEESSGVDTMTHNNFWLK_3_125223561.0	1		;rs76389695	;3_125223593_A_G	0	EAEGAGEESSGVDTMTHNNFWLK	1
EAEGAPQVEAGK_7_134632292.0	1		;rs35067327	;7_134632314_G_A	0	EAEGAPQVEAGK	1
EAEGAPQVEAGKR_7_134632292.0	1		;rs35067327	;7_134632314_G_A	0	EAEGAPQVEAGKR	1
EAEMRELIQTFK_2_71044188.0	1		;rs2075221	;2_71044211_C_T	0	EAEMRELIQTFK	1
EAFAGAVK_9_38577081.0	4		;rs2993206;rs2996335;rs2993206;rs2996335	;9_38577092_C_G;9_38577101_G_A;9_38577092_C_G;9_38577101_G_A	0	EAFAGAVK	1
EAFEEAGVLLLRPR_19_33183256.0	1		;rs8108621	;19_33183291_G_A	0	EAFEEAGVLLLRPR	1
EAFLEQMMSLEGAVK_9_133948024.0	1		;rs2275140	;9_133948049_A_G	0	EAFLEQMMSLEGAVK	1
EAFLVLSDEEDISGEK_12_14578316.0	1		;rs111490805	;12_14578354_C_T	0	EAFLVLSDEEDISGEK	1
EAGAELLAVSAPALQGSR_15_45695395.0	2		;rs143453038;rs147996419	;15_45695445_C_G;15_45695448_G_T	0	EAGAELLAVSAPALQGSR	1
EAGAELLAVSAPALQGSRPGETEENVR_15_45695395.0	2		;rs143453038;rs147996419	;15_45695445_C_G;15_45695448_G_T	0	EAGAELLAVSAPALQGSRPGETEENVR	1
EAGAELLAVSAPALQGSRPGETEENVRR_15_45695395.0	2		;rs143453038;rs147996419	;15_45695445_C_G;15_45695448_G_T	0	EAGAELLAVSAPALQGSRPGETEENVRR	1
EAGFPPGVVNIITGYGPTAGAAIAQHVDVDK_9_38396423.0	1		;rs4878199	;9_38396502_G_A	0	EAGFPPGVVNIITGYGPTAGAAIAQHVDVDK	1
EAGGNPEGQEEGASGGESAWR_22_40417561.0	1		;rs35823589	;22_40417571_G_A	0	EAGGNPEGQEEGASGGESAWR	1
EAGIMLSDDVCQLMLIR_2_31399964.0	1		;rs4592896	;2_31399988_C_T	0	EAGIMLSDDVCQLMLIR	1
EAGIPEFYDYDVALIK_6_31918466.0	2		;rs45484591;rs45484591	;6_31918468_A_C;6_31918468_A_C	0	EAGIPEFYDYDVALIK	1
EAGKDDYVK_11_67353574.0	1		;rs1138272	;11_67353579_C_T	0	EAGKDDYVK	1
EAGLAPVPMIIFAK_1_45480221.0	1		;rs36033115	;1_45480232_T_A	0	EAGLAPVPMIIFAK	1
EAGLLEEAVAGSGAPGEVDSAGAEVTSALLSR_10_105128100.0	2		;TMP_ESP_10_105128133_105128136;rs10883859	;10_105128136_GCTCC_G;10_105128134_T_G	0	EAGLLEEAVAGSGAPGEVDSAGAEVTSALLSR	1
EAGVSDMK_7_131190773.0	1		;rs77580680	;7_131191013_G_A	1	EAGVSDMK	1
EAIQGGLDTTKSMVMGTK_19_4512771.0	1		;rs200138834	;19_4512824_T_C	0	EAIQGGLDTTKSMVMGTK	1
EAIQQQQNQLVWVSEGK_15_30018582.0	1		;rs2229515	;15_30018627_T_C	0	EAIQQQQNQLVWVSEGK	1
EAKAQNEATSTPHR_1_52854941.0	1		;rs3087476	;1_52854961_G_A	0	EAKAQNEATSTPHR	1
EALDVLGAVLK_5_71519650.0	1		;rs3209157	;5_71519664_C_T	0	EALDVLGAVLK	1
EALPVSLPQIPCLSSFK_1_112308741.0	1		;rs61752473	;1_112308782_C_G	0	EALPVSLPQIPCLSSFK	1
EAMAADKSDEWFAK_17_663439.0	2		;rs75027378;rs77166377	;17_663468_G_T;17_663472_C_A	0	EAMAADKSDEWFAK	1
EAMVQAEEAAAEITR_20_2637526.0	1		;rs71780250	;20_2637723_TCAGGTCAGTTGGGCTTTGCTGGGTGTGGAGTGGCATAGCTAGCTGTTGGAGGTGATGAACTGTCTGAGCCTGACCTTGTAGAATGGAGGCAAAAAAACTGATTTAATGAGCCTGATCCAATAAAGCCAGAAAGGAGTCCTCAGAGCACCAGAAGTCTTCAGGCCCTTTTAGCACTTTTCTTTGAC_T	0	EAMVQAEEAAAEITR	1
EAMVQAEEAAAEITRK_20_2637526.0	1		;rs71780250	;20_2637723_TCAGGTCAGTTGGGCTTTGCTGGGTGTGGAGTGGCATAGCTAGCTGTTGGAGGTGATGAACTGTCTGAGCCTGACCTTGTAGAATGGAGGCAAAAAAACTGATTTAATGAGCCTGATCCAATAAAGCCAGAAAGGAGTCCTCAGAGCACCAGAAGTCTTCAGGCCCTTTTAGCACTTTTCTTTGAC_T	0	EAMVQAEEAAAEITRK	1
EAPESAQCLCPSLTIPNAK_15_89169452.0	1		;rs3743477	;15_89169484_C_T	0	EAPESAQCLCPSLTIPNAK	1
EAPPVEGDSEGAMWTAVFDEPANSTPTAPGVVR_22_50877160.0	1		;rs13057311	;22_50878196_G_A	1	EAPPVEGDSEGAMWTAVFDEPANSTPTAPGVVR	1
EAQLSLVEAQGWLVMEK_14_95906043.0	1		;rs61754461	;14_95906095_C_A	0	EAQLSLVEAQGWLVMEK	1
EAQLYSVDVTLDPDTAYPSLILSDNLR_6_28872380.0	1		;rs209126	;6_28872446_T_C	0	EAQLYSVDVTLDPDTAYPSLILSDNLR	1
EAREEITILDAK_4_153864692.0	1		;rs61753649	;4_153874666_G_A	1	EAREEITILDAK	1
EASDPATPSNFLPK_9_131476618.0	1		;rs41275914	;9_131476649_G_A	0	EASDPATPSNFLPK	1
EATAHFQITLNEIQAQLEQHDIHNAK_X_16847743.0	1		;rs5969783	;X_16847765_A_G	0	EATAHFQITLNEIQAQLEQHDIHNAK	1
EATQNSSQFMK_11_62543390.0	1		;rs144825291	;11_62543398_C_T	0	EATQNSSQFMK	1
EATSVPHIYAIGDVVEGRPELTPIAIMAGR_22_19868198.0	1		;rs1139793	;22_19868218_A_G	0	EATSVPHIYAIGDVVEGRPELTPIAIMAGR	1
EAVEQQKVKNNDLR_20_17605304.0	1		;rs79154579	;20_17605316_G_A	0	EAVEQQKVKNNDLR	1
EAVLFALSQK_11_68678951.0	1		;rs560096	;11_68678962_T_C	0	EAVLFALSQK	1
EAVSSAFFSLLQTLSTQFK_17_4451574.0	1		;rs73337533	;17_4451576_T_C	0	EAVSSAFFSLLQTLSTQFK	1
EAYFSVGLQGIAEK_10_3200284.0	1		;rs3182535	;10_3200292_G_A	0	EAYFSVGLQGIAEK	1
ECISGYAR_22_50318060.0	1		;rs113168785	;22_50318061_G_C	0	ECISGYAR	1
ECLQALEFLHSNQVIHR_11_77048420.0	1		;rs2725832	;11_77051683_G_C	1	ECLQALEFLHSNQVIHR	1
ECMETLLSSNASMK_3_121414179.0	1		;rs35674179	;3_121414217_C_A	0	ECMETLLSSNASMK	1
ECPGIEPVCVDLGDWEATER_17_79994832.0	1		;rs113680823	;17_79995320_A_G	1	ECPGIEPVCVDLGDWEATER	1
ECPVMETGSLFTSGIK_2_201397701.0	1		;rs1036533	;2_201397724_G_A	0	ECPVMETGSLFTSGIK	1
ECSWGSPIGK_12_18435381.0	1		;rs35277916	;12_18435401_GCCC_G	0	ECSWGSPIGK	1
ECYNGLNQCLTTTQNKIFQCDKYVK_19_22846756.0	1		;rs11672238	;19_22846788_C_A	0	ECYNGLNQCLTTTQNKIFQCDKYVK	1
EDAVEQFMFQIK_11_85584266.0	1		;rs12362209	;11_85584303_A_G	0	EDAVEQFMFQIK	1
EDDESPGLYGFLNVIVHSATGFK_22_23631804.0	1		;TMP_ESP_22_23631814_23631814	;22_23631814_GC_GCCC	0	EDDESPGLYGFLNVIVHSATGFK	1
EDELTFIK_20_39797445.0	1		;rs753381	;20_39797465_T_C	0	EDELTFIK	1
EDENLQVPFLELHGESTEFVGR_22_30374502.0	1		;rs737907	;22_30374920_C_T	1	EDENLQVPFLELHGESTEFVGR	1
EDENLVINEVINSPK_18_19154198.0	1		;rs35087820	;18_19154233_T_C	0	EDENLVINEVINSPK	1
EDEQMELVVR_14_76238182.0	1		;rs45480992	;14_76238203_G_C	0	EDEQMELVVR	1
EDESYGYVLPNHMMLK_1_11140575.0	1		;rs115629713	;1_11140823_G_A	1	EDESYGYVLPNHMMLK	1
EDEVEEWQHRAK_6_159188538.0	1		;rs3212310	;6_159188549_G_A	0	EDEVEEWQHRAK	1
EDEVVSSEK_2_55254142.0	1		;rs11677099	;2_55254165_T_A	0	EDEVVSSEK	1
EDGVFNISVDNTCSLFR_3_155621699.0	1		;rs61750368	;3_155623942_T_C	1	EDGVFNISVDNTCSLFR	1
EDIESDAK_12_85432032.0	1		;rs7312075	;12_85432040_T_A	0	EDIESDAK	1
EDIFYTSK_10_5138745.0	1		;rs11551177	;10_5138747_A_G	0	EDIFYTSK	1
EDIIQGFR_2_216992381.0	1		;rs1805382	;2_216995591_T_C	1	EDIIQGFR	1
EDIIQGFRYGSDIVPFSK_2_216992381.0	1		;rs1805382	;2_216995591_T_C	1	EDIIQGFRYGSDIVPFSK	1
EDIQKETVYCLNDDDETEVLKEDIIQGFR_2_216992318.0	1		;rs1805382	;2_216995591_T_C	1	EDIQKETVYCLNDDDETEVLKEDIIQGFR	1
EDITGPGSPSVDSSSVTTVPR_11_6239330.0	1		;rs3750944	;11_6239344_G_A	0	EDITGPGSPSVDSSSVTTVPR	1
EDKLECSEELGDLVK_17_57738995.0	1		;rs80264443	;17_57739007_A_T	0	EDKLECSEELGDLVK	1
EDLDVLGLTFR_2_234229313.0	1		;rs7565275	;2_234229320_A_G	0	EDLDVLGLTFR	1
EDLELIMTEMEISR_15_44093749.0	1		;rs12702	;15_44093927_T_C	1	EDLELIMTEMEISR	1
EDLGHLCMWSDGCR_3_129293235.0	1		;rs2255703	;3_129293256_T_C	0	EDLGHLCMWSDGCR	1
EDLHLPSTNYYVYYDTDMDQAMER_2_85571461.0	1		;rs4832171	;2_85571710_A_G	1	EDLHLPSTNYYVYYDTDMDQAMER	1
EDLIQIISHNLR_6_90448078.0	1		;rs4140446	;6_90448092_C_T	0	EDLIQIISHNLR	1
EDLIQIISHNLRPGLCLGR_6_90448057.0	1		;rs4140446	;6_90448092_C_T	0	EDLIQIISHNLRPGLCLGR	1
EDLRPSAPQQEGEASK_10_88722360.0	1		;rs9864	;10_88722398_A_T	0	EDLRPSAPQQEGEASK	1
EDLVFIFWAPESAPLK_14_35182317.0	2		;rs35515423;TMP_ESP_14_35182349_35182350	;14_35182349_GA_G;14_35182350_GAA_GAAA	0	EDLVFIFWAPESAPLK	1
EDNLIPEQINASIVR_4_87690983.0	1		;rs2230600	;4_87690998_A_G	0	EDNLIPEQINASIVR	1
EDNLYYGNLGIVPSSIIK_19_5749140.0	1		;rs72983139	;19_5749171_A_G	0	EDNLYYGNLGIVPSSIIK	1
EDPTVSALLTSEK_10_106027058.0	1		;rs11509438	;10_106027059_G_A	0	EDPTVSALLTSEK	1
EDSAPPSSVAR_10_1061749.0	1		;rs41294962	;10_1061765_C_G	0	EDSAPPSSVAR	1
EDSDPPISESLSIENTLWAGTVVASGTVVGVVLYTGR_20_50292712.0	1		;rs6512744	;20_50305595_C_T	1	EDSDPPISESLSIENTLWAGTVVASGTVVGVVLYTGR	1
EDSGLILLK_11_18735450.0	1		;rs11024769	;11_18735465_G_A	0	EDSGLILLK	1
EDTGVHSQTHTQAPPQPPAPLQDYGGTAIVQTR_22_32108388.0	1		;rs16989427	;22_32108475_C_T	0	EDTGVHSQTHTQAPPQPPAPLQDYGGTAIVQTR	1
EDTNNLFSVQFR_10_3208559.0	2		;rs28416720;rs33996077	;10_3208567_T_G;10_3208567_T_TGCACGCTAGGGAAGAGAGAGGAATG	0	EDTNNLFSVQFR	1
EDTSFAENDIKESSAVFSKSVQK_17_41243998.0	2		;rs80357956;rs16942	;17_41244000_CTT_C;17_41244000_T_C	0	EDTSFAENDIKESSAVFSKSVQK	1
EDVLPTRPK_1_42693577.0	1		;rs343376	;1_42693597_A_G	0	EDVLPTRPK	1
EDVNFQDNEK_3_15807807.0	1		;TMP_ESP_3_15836724_15836724	;3_15836724_GT_GTT	1	EDVNFQDNEK	1
EDVSISPGEFEHNFLGENK_12_123705950.0	1		;rs36121382	;12_123705962_C_T	0	EDVSISPGEFEHNFLGENK	1
EDVYDVVEGYIK_21_33757916.0	1		;rs58978310	;21_33757947_A_T	0	EDVYDVVEGYIK	1
EDYVLVAGHYPVWSIAEHGPTHCLVK_19_11687126.0	1		;rs2229531	;19_11687195_C_T	0	EDYVLVAGHYPVWSIAEHGPTHCLVK	1
EEAAGPALALSLIER_3_38052723.0	1		;rs933135	;3_38052725_C_T	0	EEAAGPALALSLIER	1
EEAEAMNNLKPPQAK_2_105959662.0	1		;rs116771593	;2_105961788_C_T	1	EEAEAMNNLKPPQAK	1
EEALGLYQWIYHTHEDAQEAR_20_47269193.0	1		;rs41283558	;20_47269233_C_G	0	EEALGLYQWIYHTHEDAQEAR	1
EEDCHSPTSKPPKPDQPLK_12_53431245.0	1		;rs146008363	;12_53431298_T_A	0	EEDCHSPTSKPPKPDQPLK	1
EEDDVQIVSILIFPK_13_103387191.0	1		;rs146513369	;13_103387196_G_A	0	EEDDVQIVSILIFPK	1
EEDESANSLRPGALFFSR_19_44057571.0	1		;rs1799782	;19_44057574_G_A	0	EEDESANSLRPGALFFSR	1
EEDGEEIVTYDHLCK_14_65390810.0	2		;rs72726300;rs72726300	;14_65392722_T_C;14_65392722_T_C	2	EEDGEEIVTYDHLCK	1
EEDLAPDHEVGNASLK_16_30408727.0	1		;rs12921440	;16_30408765_C_T	0	EEDLAPDHEVGNASLK	1
EEDRIIPGGIYNADLNDEWVQR_20_23731365.0	1		;TMP_ESP_20_23731412_23731412	;20_23731412_CG_C	0	EEDRIIPGGIYNADLNDEWVQR	1
EEDSAIPITVPGR_19_965079.0	1		;rs145850291	;19_966584_C_T	1	EEDSAIPITVPGR	1
EEDVVTPK_6_30671296.0	1		;rs28994874	;6_30671312_A_C	0	EEDVVTPK	1
EEEDYKEENNDSK_10_43292630.0	1		;rs787795	;10_43292647_A_G	0	EEEDYKEENNDSK	1
EEEHAPELSANQTVNK_19_33605289.0	3		;rs10416265;rs10421769;rs2287681	;19_33605300_A_G;19_33605312_T_C;19_33608733_C_A	1	EEEHAPELSANQTVNK	1
EEENSTGAGEKGTGK_2_170440975.0	1		;rs2276611	;2_170441001_G_A	0	EEENSTGAGEKGTGK	1
EEETIMDCQK_19_38709299.0	1		;rs2255456	;19_38709568_C_T	1	EEETIMDCQK	1
EEFILYMEETSEEK_8_74893793.0	1		;rs1053079	;8_74893821_A_G	0	EEFILYMEETSEEK	1
EEGTPWNEDCGK_9_95063941.0	1		;rs921122	;9_95063947_C_T	0	EEGTPWNEDCGK	1
EEIATAIYSGDK_13_96555128.0	1		;rs33949518	;13_96555149_C_T	0	EEIATAIYSGDK	1
EEIETAQAYLESSEALYNQYMK_10_70760209.0	1		;rs62625033	;10_70760271_T_C	0	EEIETAQAYLESSEALYNQYMK	1
EEIFGPVQPILK_15_101445886.0	1		;rs3825924	;15_101445900_G_A	0	EEIFGPVQPILK	1
EEINQGGRK_1_62673260.0	1		;rs2457828	;1_62673287_A_C	0	EEINQGGRK	1
EEITILDAK_4_153864701.0	1		;rs61753649	;4_153874666_G_A	1	EEITILDAK	1
EEITQLRNNVFQEIYHEREEYEMLTSLAQK_7_23821076.0	1		;rs41273999	;7_23821123_A_G	0	EEITQLRNNVFQEIYHEREEYEMLTSLAQK	1
EEKDPGMGAMGGMGGGMGGGMF_2_198351772.0	1		;rs41265953	;2_198351804_C_G	0	EEKDPGMGAMGGMGGGMGGGMF	1
EELLAVGKFTR_10_129906965.0	1		;rs2152143	;10_129906980_C_T	0	EELLAVGKFTR	1
EELLDDATNMEFK_1_205138291.0	1		;rs35845538	;1_205138321_G_C	0	EELLDDATNMEFK	1
EELMMVLASLEQLQIRALFSQISSAVFLRR_20_60900470.0	1		;rs2427284	;20_60900481_A_G	0	EELMMVLASLEQLQIRALFSQISSAVFLRR	1
EELQAAGGCPGPAGDTLLHCAAR_10_5931179.0	1		;rs3750659	;10_5931230_C_T	0	EELQAAGGCPGPAGDTLLHCAAR	1
EELTAFLHPEEFPHMRDIVIAETLEDLDRNK_19_50040399.0	1		;rs8105626	;19_50042371_T_C	1	EELTAFLHPEEFPHMRDIVIAETLEDLDRNK	1
EELTEHIK_18_19996799.0	1		;rs12961009	;18_19996805_T_C	0	EELTEHIK	1
EELTEHIKNLQTEQASLQSENTHFESENQK_18_19996733.0	1		;rs12961009	;18_19996805_T_C	0	EELTEHIKNLQTEQASLQSENTHFESENQK	1
EENFIASIELWNK_11_47312342.0	1		;rs58023804	;11_47312374_A_G	0	EENFIASIELWNK	1
EENFIASIGPEVIK_11_47312342.0	1		;rs58023804	;11_47312374_A_G	0	EENFIASIGPEVIK	1
EEPLRCLIK_16_81061826.0	1		;rs2549887	;16_81061827_G_A	0	EEPLRCLIK	1
EEPPARSSLFQEK_1_231557157.0	1		;rs61750991	;1_231557164_C_G	0	EEPPARSSLFQEK	1
EEPVEEAEEEAPEASTAPK_21_43411510.0	1		;rs140397626	;21_43411551_GCCT_G	0	EEPVEEAEEEAPEASTAPK	1
EEPVSSGPEEAVGK_20_2638847.0	1		;rs5856	;20_2638882_T_C	0	EEPVSSGPEEAVGK	1
EEQAEPDGTEEADK_14_23898545.0	1		;rs2231126	;14_23898994_G_A	1	EEQAEPDGTEEADK	1
EEQEVAMLGVPHNPAPPMSTVIHIR_11_308261.0	2		;rs1058900;rs14408	;11_308290_T_C;11_308314_T_C	0	EEQEVAMLGVPHNPAPPMSTVIHIR	1
EEQFNIK_4_104066449.0	1		;rs2615542	;4_104066461_A_G	0	EEQFNIK	1
EEQGELSLTLTALDGGSPSR_5_140572731.0	1		;rs2907323	;5_140572763_C_G	0	EEQGELSLTLTALDGGSPSR	1
EEQLTTSGSGHIK_3_113125887.0	1		;rs16845107	;3_113127991_C_A	1	EEQLTTSGSGHIK	1
EEQNILESLFK_10_32745250.0	1		;rs7897978	;10_32745262_T_C	0	EEQNILESLFK	1
EEQPLASDASTPGR_9_100991425.0	1		;rs1573025	;9_100991430_C_A	0	EEQPLASDASTPGR	1
EERGEDEASEPPAGGLHPAPLQLGLGR_12_133159800.0	1		;TMP_ESP_12_133159871_133159885	;12_133159885_GGCCTGGGCCGCGAGC_G	0	EERGEDEASEPPAGGLHPAPLQLGLGR	1
EERGGVYAGRGLELVFWEWEVVTVMSVFSR_4_100485255.0	1		;rs368410803	;4_100485255_TG_T	0	EERGGVYAGRGLELVFWEWEVVTVMSVFSR	1
EERISDNRDHIQLGVGELTK_18_5145578.0	1		;rs1395063	;18_5145609_G_T	0	EERISDNRDHIQLGVGELTK	1
EESDDEAAVEEEEEEKKPK_12_104332171.0	1		;rs116891695	;12_104332224_C_T	0	EESDDEAAVEEEEEEKKPK	1
EESNGLNEDILDNPCNDAIANTLNEEETLLDQSFK_15_66629349.0	2		;rs34848112;rs3759786	;15_66629394_T_C;15_66629403_C_A	0	EESNGLNEDILDNPCNDAIANTLNEEETLLDQSFK	1
EESQNEEIK_5_79029703.0	1		;rs16877141	;5_79029726_T_A	0	EESQNEEIK	1
EESVEAVK_1_156641522.0	1		;rs951781	;1_156641537_C_T	0	EESVEAVK	1
EESVVGSVTQLNQQIGQVNNAATLDLK_11_32955084.0	1		;rs2297781	;11_32955122_A_G	0	EESVVGSVTQLNQQIGQVNNAATLDLK	1
EETISPSLNK_15_31294687.0	2		;rs61734298;rs3784589	;15_31294702_G_T;15_31294714_C_A	0	EETISPSLNK	1
EEVAQNVVSMSK_2_152132349.0	1		;rs72856970	;2_152135335_G_A	1	EEVAQNVVSMSK	1
EEVESFASLFPLPGLPDF_17_18232066.0	1		;rs1979277	;17_18232096_G_A	0	EEVESFASLFPLPGLPDF	1
EEVTCPICLELLTQPLSLDCGHSFCQACLTANHK_11_5701275.0	1		;rs3740996	;11_5701281_G_A	0	EEVTCPICLELLTQPLSLDCGHSFCQACLTANHK	1
EEYAAIEDLFSAINK_3_20042798.0	1		;rs4103004	;3_20042834_C_T	0	EEYAAIEDLFSAINK	1
EEYNGVIEEFLATGEK_1_201965317.0	1		;rs74710742	;1_201965317_G_T	0	EEYNGVIEEFLATGEK	1
EFAAVLQDEPLQPLALEPLTEEEQR_7_100285236.0	1		;rs77794375	;7_100285476_C_T	1	EFAAVLQDEPLQPLALEPLTEEEQR	1
EFCQQEVEPMCK_11_63764701.0	1		;rs71656481	;11_63764817_GCAGGTGCCGTCCCCCTCCCCTTTACTCTCGGCCGGGGGAGTGCAGTGGGCCCACAGGGCCTGGGGCGGGGTGCGGAGACCAGGGCCTGACCGGCACCTGTGCCA_G	1	EFCQQEVEPMCK	1
EFFPLDESGNVVPSDTNILDTWAAMEELVDEGLVK_7_134133835.0	1		;rs150113325	;7_134134466_T_C	1	EFFPLDESGNVVPSDTNILDTWAAMEELVDEGLVK	1
EFLDFFWDIAK_17_4458487.0	1		;rs117128211	;17_4458515_G_T	0	EFLDFFWDIAK	1
EFLDFFWDIAKPEQETR_17_4458469.0	1		;rs117128211	;17_4458515_G_T	0	EFLDFFWDIAKPEQETR	1
EFLEPDSWETLDQQQFFTEEELK_11_17336995.0	1		;rs757081	;11_17351683_C_G	1	EFLEPDSWETLDQQQFFTEEELK	1
EFPITEAVGSDK_14_45693203.0	1		;rs34402741	;14_45693239_C_G	0	EFPITEAVGSDK	1
EFRSNQELERLR_14_92465720.0	1		;rs35007347	;14_92465749_C_T	0	EFRSNQELERLR	1
EFRTMVSTTELQKTTGTMIHK_13_25017856.0	1		;rs9318554	;13_25020863_G_A	1	EFRTMVSTTELQKTTGTMIHK	1
EFSSTAQGNR_19_53993654.0	1		;rs2617667	;19_53993670_G_A	0	EFSSTAQGNR	1
EFTKLEEVLTNK_10_106022814.0	1		;rs72323784	;10_106022832_AGAG_A	0	EFTKLEEVLTNK	1
EFTNVYIK_4_135121589.0	1		;rs10009368	;4_135121601_C_T	0	EFTNVYIK	1
EFVSFSDKPVDQIAVEEK_14_64496708.0	1		;rs4027402	;14_64496749_C_T	0	EFVSFSDKPVDQIAVEEK	1
EFYQVVHTHK_10_134421448.0	1		;rs1133400	;10_134459388_A_G	1	EFYQVVHTHK	1
EGAPIEPDPPVSHWKPEAVQYYEDGAR_12_133294327.0	1		;rs117147264	;12_133294371_A_G	0	EGAPIEPDPPVSHWKPEAVQYYEDGAR	1
EGARLGIQECGSQFR_7_120969738.0	1		;rs2908004	;7_120969769_G_A	0	EGARLGIQECGSQFR	1
EGAYYVWTVK_17_48628131.0	2		;TMP_ESP_17_48628159_48628160;rs62621401	;17_48628160_CAA_C;17_48628160_A_G	0	EGAYYVWTVK	1
EGEEPQASAQDETPITSAK_6_151674314.0	1		;rs3823310	;6_151674326_A_C	0	EGEEPQASAQDETPITSAK	1
EGFITEDWDQPVADWK_1_11716051.0	1		;rs150648343	;1_11716067_G_A	0	EGFITEDWDQPVADWK	1
EGFTLLHLAVNSNTPVDDFHTNDVCSFPNALVTK_15_68583142.0	1		;rs6494729	;15_68583175_T_C	0	EGFTLLHLAVNSNTPVDDFHTNDVCSFPNALVTK	1
EGGDSMQAVSAPEEAPTDSAPEK_12_132240003.0	1		;rs34541796	;12_132240010_G_A	0	EGGDSMQAVSAPEEAPTDSAPEK	1
EGHYVHAGNIIATQRHFRWHPGAHVGVGK_17_48445644.0	1		;rs111380254	;17_48445682_CCTGGTCAG_C	0	EGHYVHAGNIIATQRHFRWHPGAHVGVGK	1
EGILGQHQFLEGPEGIENTR_5_52358756.0	1		;rs1801106	;5_52358757_G_A	0	EGILGQHQFLEGPEGIENTR	1
EGITGPPADSSKPIGPDDAIDALSSDFTCGSPTAAGK_5_96076454.0	1		;rs7724759	;5_96076487_G_A	0	EGITGPPADSSKPIGPDDAIDALSSDFTCGSPTAAGK	1
EGKAVLNLLFSPR_11_2190924.0	1		;rs6356	;11_2190951_C_T	0	EGKAVLNLLFSPR	1
EGLLSEAAAEEDIADPFFAYCK_7_11068412.0	1		;rs2353340	;7_11075263_A_G	1	EGLLSEAAAEEDIADPFFAYCK	1
EGMLMMMSPSPRVYTLNNEK_16_72092537.0	2		;rs199926732;rs200877317	;16_72093030_A_G;16_72093033_G_A	2	EGMLMMMSPSPRVYTLNNEK	1
EGPISGTVSSQK_2_98175443.0	1		;rs11681640	;2_98177124_T_G	1	EGPISGTVSSQK	1
EGQALPIHLHQISASPR_16_27772810.0	1		;rs55953014	;16_27772821_C_T	0	EGQALPIHLHQISASPR	1
EGSDSYAITFR_16_81946289.0	1		;rs12448130	;16_81953081_T_C	1	EGSDSYAITFR	1
EGSGGSTSDYVSQSYSYSSILNK_11_11913574.0	1		;rs11022079	;11_11913585_G_T	0	EGSGGSTSDYVSQSYSYSSILNK	1
EGTETFADHR_9_35704170.0	2		;rs71749340;rs62545554	;9_35704329_CTGAGGGAGGGCCCAGCTTAGTCAGATCTCCCCTACCCGCTCCAGCCCGTCCAAGGTGCCTGGTCCAGGTCTTCCCCATTCCAGCGAATGCTATCCTGCCTCTTCCAGCCCCGTGCCCCGACCTGTCTGCCTCCCTTAGGCCCAGTTCCTGTCTTACC_C;9_35704179_A_C	0	EGTETFADHR	1
EGTETFADHREGILK_9_35704155.0	2		;rs71749340;rs62545554	;9_35704329_CTGAGGGAGGGCCCAGCTTAGTCAGATCTCCCCTACCCGCTCCAGCCCGTCCAAGGTGCCTGGTCCAGGTCTTCCCCATTCCAGCGAATGCTATCCTGCCTCTTCCAGCCCCGTGCCCCGACCTGTCTGCCTCCCTTAGGCCCAGTTCCTGTCTTACC_C;9_35704179_A_C	0	EGTETFADHREGILK	1
EGTGHGGPK_21_45751802.0	1		;rs2277809	;21_45751822_G_A	0	EGTGHGGPK	1
EGVIEPDTDAPQEMGDENAEITEEMMDQANDK_22_41236660.0	1		;rs1573745	;22_41240835_G_A	1	EGVIEPDTDAPQEMGDENAEITEEMMDQANDK	1
EGVIEPDTDAPQEMGDENAEITEEMMDQANDKK_22_41236657.0	1		;rs1573745	;22_41240835_G_A	1	EGVIEPDTDAPQEMGDENAEITEEMMDQANDKK	1
EGVILTNESAASTGQPDNDVTEGQR_5_6600131.0	1		;rs3822434	;5_6600150_G_A	0	EGVILTNESAASTGQPDNDVTEGQR	1
EGVLYVGSK_5_176053754.0	1		;rs4868669	;5_176056529_A_G	1	EGVLYVGSK	1
EGYGLSWNSNLSGHLLSASDDHTVCLWDINAGPK_X_16871929.0	1		;rs142122251	;X_16871975_GAGA_G	0	EGYGLSWNSNLSGHLLSASDDHTVCLWDINAGPK	1
EHATTVNELEELQVQLQK_2_109099517.0	1		;rs2718698	;2_109099572_C_G	0	EHATTVNELEELQVQLQK	1
EHDWNNSISQYTEALNIADYAK_16_11873096.0	1		;rs16958654	;16_11873158_T_C	0	EHDWNNSISQYTEALNIADYAK	1
EHFNYYSLDAALGHLVFSLK_1_21940522.0	1		;rs2275363	;1_21940555_C_T	0	EHFNYYSLDAALGHLVFSLK	1
EHGGSIVNIIVPTK_2_216923637.0	1		;rs1429148	;2_216923679_C_T	0	EHGGSIVNIIVPTK	1
EHGVVPQADNATPSERFEGPYTDFTPWTTEEQK_7_102953504.0	1		;rs79588426	;7_102953552_A_T	0	EHGVVPQADNATPSERFEGPYTDFTPWTTEEQK	1
EHIIDTFVVESPNGK_10_15154947.0	1		;rs45582333	;10_15161334_G_T	1	EHIIDTFVVESPNGK	1
EHLVQATPENLQEARTFVK_3_52833861.0	1		;rs35271262	;3_52833881_C_T	0	EHLVQATPENLQEARTFVK	1
EHNGHITGIDWAPK_7_98935886.0	2		;rs17161687;rs17161687	;7_98941909_C_T;7_98941909_C_T	2	EHNGHITGIDWAPK	1
EHPVVGHPDPALPPSGVNCSGCGAELHCQDAGVPGYLPR_4_57843268.0	1		;rs3733306	;4_57843295_C_A	0	EHPVVGHPDPALPPSGVNCSGCGAELHCQDAGVPGYLPR	1
EHQEFLTK_1_214814921.0	1		;rs61732031	;1_214814925_C_T	0	EHQEFLTK	1
EHSPDEFIK_2_152139396.0	1		;rs1048135	;2_152139416_G_A	0	EHSPDEFIK	1
EHTSHLEAELEK_20_17600331.0	1		;rs11960	;20_17600357_G_A	0	EHTSHLEAELEK	1
EIAAVISPELEHLDK_17_78356837.0	1		;rs12944088	;17_78357478_A_G	1	EIAAVISPELEHLDK	1
EIAENQEAK_1_223991939.0	1		;rs61749337	;1_223991959_G_A	0	EIAENQEAK	1
EIAGIVLDVHK_21_34975835.0	1		;rs11702633	;21_34975850_T_C	0	EIAGIVLDVHK	1
EIDLDQQK_2_186658049.0	1		;rs60029104	;2_186658056_G_A	0	EIDLDQQK	1
EIEDPNDKK_4_141320066.0	1		;rs114046582	;4_141320081_G_A	0	EIEDPNDKK	1
EIELQQQTIESLK_9_712125.0	1		;rs912174	;9_712156_T_G	0	EIELQQQTIESLK	1
EIENIQTYQSTAEENFLQEIK_4_186379697.0	1		;rs6827370	;4_186379735_T_C	0	EIENIQTYQSTAEENFLQEIK	1
EIFISNITQANPGIVTCLENHPHK_4_68534347.0	1		;rs10010188	;4_68534392_C_T	0	EIFISNITQANPGIVTCLENHPHK	1
EIIEAMLK_4_77100798.0	1		;rs143655258	;4_77100807_T_C	0	EIIEAMLK	1
EIILVDDNSDEEELKVPLEEYVHK_7_70853353.0	1		;rs79242556	;7_70880867_A_G	1	EIILVDDNSDEEELKVPLEEYVHK	1
EIINTYTEAVQTVDPFK_19_7688127.0	1		;rs2335521	;19_7688614_T_C	1	EIINTYTEAVQTVDPFK	1
EIKPPFKPAVAQPDDTFYFDTEFTSR_1_26883503.0	1		;rs2229712	;1_26883511_A_C	0	EIKPPFKPAVAQPDDTFYFDTEFTSR	1
EILLIIRFCCNCTYGNPALLYKPIDR_17_976891.0	4		;rs200339221;rs2589475;rs2589476;rs35534683	;17_982039_CG_C;17_982039_G_A;17_982040_A_G;17_982040_A_AG	4	EILLIIRFCCNCTYGNPALLYKPIDR	1
EILQIMNK_2_55872532.0	1		;rs7594497	;2_55872538_T_C	0	EILQIMNK	1
EINAVVTPER_6_54806469.0	1		;rs9475077	;6_54806489_C_A	0	EINAVVTPER	1
EINDVFEGR_9_111727661.0	1		;rs7021366	;9_111727670_C_G	0	EINDVFEGR	1
EIPQLFESLLNGLMCSK_1_77748037.0	1		;rs11162308	;1_77752622_T_C	1	EIPQLFESLLNGLMCSK	1
EIPVLVTQISSTNHPVK_10_20436828.0	1		;rs4626974	;10_20436838_G_C	0	EIPVLVTQISSTNHPVK	1
EIQEAIAVANASTMH_3_49067887.0	1		;rs61729488	;3_49067904_T_C	0	EIQEAIAVANASTMH	1
EIQKILEFVGR_16_28603719.0	1		;rs141581853	;16_28603721_C_T	0	EIQKILEFVGR	1
EIQQALVDAGDK_4_186329190.0	1		;rs6854344	;4_186329220_T_C	0	EIQQALVDAGDK	1
EIQQALVDAGDKPATFVGSR_4_186329166.0	1		;rs6854344	;4_186329220_T_C	0	EIQQALVDAGDKPATFVGSR	1
EISEAFTSTGFDR_22_18166074.0	1		;rs61741787	;22_18171776_G_A	1	EISEAFTSTGFDR	1
EISELEEEK_9_79318977.0	1		;rs620552	;9_79318998_A_G	0	EISELEEEK	1
EISELEEEKTIPTK_9_79318962.0	1		;rs620552	;9_79318998_A_G	0	EISELEEEKTIPTK	1
EISFDTMQQELQIGADDVEAFVIDAVR_11_32622305.0	2		;TMP_ESP_11_32623299_32623301;rs77129113	;11_32623301_CTTT_C;11_32623301_T_C	2	EISFDTMQQELQIGADDVEAFVIDAVR	1
EISLDSYNAQLVQLEAMLR_1_214815278.0	1		;rs114717799	;1_214815304_C_T	0	EISLDSYNAQLVQLEAMLR	1
EIVLADVIDNDSWR_4_57314905.0	1		;rs11549976	;4_57314905_A_C	0	EIVLADVIDNDSWR	1
EIVLADVIDNDSWRLWPSGDR_4_57314905.0	1		;rs11549976	;4_57314905_A_C	0	EIVLADVIDNDSWRLWPSGDR	1
EIVPVLVSTRK_6_160196311.0	1		;rs25683	;6_160196343_A_G	0	EIVPVLVSTRK	1
EKDLLSMLCR_8_110592131.0	1		;rs112294178	;8_110592151_A_G	0	EKDLLSMLCR	1
EKDPEIFCDPFTSATTTTNK_1_51826878.0	1		;rs17567	;1_51826921_T_C	0	EKDPEIFCDPFTSATTTTNK	1
EKEASHQLK_12_93192844.0	1		;TMP_ESP_12_93192870_93192870	;12_93192870_GA_GAAA	0	EKEASHQLK	1
EKEQSPTAEK_9_134350441.0	1		;rs10751478	;9_134350458_C_G	0	EKEQSPTAEK	1
EKFSQLAEAYEVLSDEVK_16_4487453.0	1		;rs1062706	;16_4487486_G_A	0	EKFSQLAEAYEVLSDEVK	1
EKPDIFQLVSVK_2_190316611.0	1		;rs13389403	;2_190316625_T_C	0	EKPDIFQLVSVK	1
EKQQQAEIQEK_11_27362345.0	1		;rs17244028	;11_27362359_T_G	0	EKQQQAEIQEK	1
EKSSDDTTDAQMDEQDLNEPLAK_3_57882293.0	1		;rs17058639	;3_57882601_C_T	1	EKSSDDTTDAQMDEQDLNEPLAK	1
EKTEAEPTHVNEEK_6_151673555.0	1		;rs12201388	;6_151673589_G_A	0	EKTEAEPTHVNEEK	1
ELAEAMAAQHTAESECEQLVK_11_71726124.0	1		;rs3750913	;11_71726168_G_C	0	ELAEAMAAQHTAESECEQLVK	1
ELAGGDFTSPDASASSCGK_7_94540511.0	1		;rs61737465	;7_94540527_G_A	0	ELAGGDFTSPDASASSCGK	1
ELAIQIDEVLSHFTK_12_124092008.0	1		;rs17881657	;12_124092033_G_C	0	ELAIQIDEVLSHFTK	1
ELALALQEALEPAVR_16_70285398.0	1		;rs200071202	;16_70285400_C_G	0	ELALALQEALEPAVR	1
ELAMEALEGLDFETAK_3_129207189.0	1		;rs144397126	;3_129207191_A_C	0	ELAMEALEGLDFETAK	1
ELAQQVSK_12_132626492.0	1		;rs1133690	;12_132626668_T_C	1	ELAQQVSK	1
ELASQQEK_1_243493904.0	1		;rs2275155	;1_243493907_A_T	0	ELASQQEK	1
ELAVQYLNTFYGCPK_16_55513532.0	1		;rs71752345	;16_55516820_GGTGAGTTGCTGCGCTGGCCTCAAGGAACCACGTTTAGACAAACTTCGGAGGCAAAGGATGGGGGTGTCTCTCCCCCTGCCCTCGGCGGTGGGCACACAGCGTGGGGGAGGGGCTTCGGTAAACAGCTTGGGGGGTCTTTGGCAAGCTATTGGAGTGATCTCTTGCAAACGGTGGGGGATCTTTTGTAAGCAAAGAAAACCTTTGATAAACAATTTGGCAACCTTCAGCATACAGCAGTGGGGCGAAAAACAAGCCAGAGAGTGGGAGAGGGGTGACCTGGCAAACTACTGGAAAGGGACTCTTATGTAAATAGCGGGGACATCCTCTAGTATCTGGGACATTTGGCGGGGGGGGGGGGCGGTCTTTGTAAACAACTTTTGGACAC…	0	ELAVQYLNTFYGCPK	1
ELCAQPGQVVAPGAVLVR_18_77440223.0	1		;rs115044443	;18_77455227_C_T	1	ELCAQPGQVVAPGAVLVR	1
ELCQSVMPAGVDK_7_135328103.0	1		;rs10260691	;7_135328110_C_T	0	ELCQSVMPAGVDK	1
ELCQSVMPAGVDKISTAQK_7_135328103.0	1		;rs10260691	;7_135328110_C_T	0	ELCQSVMPAGVDKISTAQK	1
ELDTVTLEDIK_17_38137418.0	1		;rs71804856	;17_38140545_GGGTACGGCAGCCCAGGCCGGGAACGTGCCGCGATCGCGGGTGACAGCGACCCCTGTGATTTGGCTTCTTGCTGGGAAGCCACAGCAGCCTCCACCACCCTCAGTTCTTTGGGATCACCCCCAGATACCTGCTCCCACTGCCCCGACACTCCCGACTCCAGGCCCAATGACTGAACCTTCTCTCCAGGCTGGGAACCACTCCCCTCCCATCCCCTCCATCCCCATATCTGGGGTTGCATCTATATCTAGGTCCCAGTGGGCCTGGGGACTCCCTCTTTTAAGTCCTCCCCTCTGACCTATTCCGTTTATATCCCACCCGACTGATTTTAGCGCCTCCAATATATGACTGATTGTTCCCGCTGGAAACCAGTGTTTGTGTCTGTGTG…	1	ELDTVTLEDIK	1
ELEEEIIEDPIQELTIEEHLIER_10_96114794.0	1		;rs12572897	;10_96114835_G_A	0	ELEEEIIEDPIQELTIEEHLIER	1
ELEIQVGEK_22_44151645.0	1		;rs16990981	;22_44151656_A_G	0	ELEIQVGEK	1
ELEMIGFIENNVSK_5_914621.0	1		;rs35725571	;5_914664_T_A	0	ELEMIGFIENNVSK	1
ELENLSPEEAAHQK_12_121416832.0	1		;rs1800574	;12_121416864_C_T	0	ELENLSPEEAAHQK	1
ELEQLHLGLYGTSDR_8_145579830.0	3		;rs4993862;rs4993861;rs60315437	;8_145579953_T_A;8_145579954_G_A;8_145579954_G_GCTGGCCACAACCCAGAACAAC	3	ELEQLHLGLYGTSDR	1
ELEQMCNPIITK_6_31777916.0	1		;rs2075800	;6_31777946_C_T	0	ELEQMCNPIITK	1
ELEQNRGNHHGTAEEK_4_41015867.0	1		;rs4861358	;4_41015899_C_T	0	ELEQNRGNHHGTAEEK	1
ELEREESGAAESPALVTPDSEK_1_52498851.0	2		;rs2783175;rs2783175	;1_52498861_A_T;1_52498861_A_T	0	ELEREESGAAESPALVTPDSEK	1
ELESCKPGLLGGSLGLLR_11_65547444.0	1		;rs12362011	;11_65547455_C_A	0	ELESCKPGLLGGSLGLLR	1
ELESMIGIDPGNR_14_91647702.0	1		;rs113409471	;14_91647737_A_G	0	ELESMIGIDPGNR	1
ELFEKEPLPPPR_3_128853780.0	2		;rs34504018;rs34504018	;3_128859202_C_CTTAG;3_128859202_C_CTTAG	2	ELFEKEPLPPPR	1
ELFLTAGGAGGLHLWK_2_68361835.0	1		;rs138784630	;2_68361859_C_T	0	ELFLTAGGAGGLHLWK	1
ELFQEMNIELVPPYMIASK_3_179294457.0	1		;rs34630517	;3_179294509_T_A	0	ELFQEMNIELVPPYMIASK	1
ELFSAPGHTEESMTIDK_10_129902363.0	1		;rs79661992	;10_129902368_T_A	0	ELFSAPGHTEESMTIDK	1
ELGDAHDVQIHLR_2_179732842.0	1		;rs12988301	;2_179732845_G_A	0	ELGDAHDVQIHLR	1
ELGDVLFQMAEVHR_17_79031760.0	1		;rs374566667	;17_79031775_ACC_A	0	ELGDVLFQMAEVHR	1
ELGDVQGHGR_17_20135662.0	1		;rs35835131	;17_20135672_G_A	0	ELGDVQGHGR	1
ELGGVASPETSGQGSTIRK_1_150936894.0	1		;rs1045628	;1_150936903_T_C	0	ELGGVASPETSGQGSTIRK	1
ELGIPYPQR_2_240921612.0	1		;rs55992217	;2_240921615_G_A	0	ELGIPYPQR	1
ELGPCGGEACGPDLSGPAPASGSPYLSR_7_97832900.0	1		;rs45488394	;7_97832980_G_A	0	ELGPCGGEACGPDLSGPAPASGSPYLSR	1
ELICYCLDTIAENQAK_5_82491645.0	1		;rs28360135	;5_82491674_T_C	0	ELICYCLDTIAENQAK	1
ELKEPPQGAHFLAR_3_93780079.0	2		;rs61739170;TMP_ESP_3_93780110_93780111	;3_93780109_G_C;3_93780111_GTT_G	0	ELKEPPQGAHFLAR	1
ELLDMLDLTCAMK_22_50187844.0	1		;rs35331092	;22_50187853_C_T	0	ELLDMLDLTCAMK	1
ELLGPDFGYVTR_1_17405883.0	1		;rs2057095	;1_17405916_C_T	0	ELLGPDFGYVTR	1
ELLLLTGTCVDLGQGR_2_242065896.0	1		;rs35129131	;2_242065944_C_T	0	ELLLLTGTCVDLGQGR	1
ELLLSQPGAVADASVPR_1_227935734.0	1		;rs2236358	;1_227935762_G_A	0	ELLLSQPGAVADASVPR	1
ELLVSALQELESSTSNSPSNK_17_71197292.0	1		;rs62621249	;17_71197323_G_C	0	ELLVSALQELESSTSNSPSNK	1
ELLVSQHTVQLVGGLSPLSSPSDTK_14_23549256.0	2		;rs3751501;rs1885097	;14_23549285_G_A;14_23549319_A_G	0	ELLVSQHTVQLVGGLSPLSSPSDTK	1
ELLYEGLR_17_71380069.0	1		;rs2270716	;17_71380087_G_C	0	ELLYEGLR	1
ELNIEPTDLMNR_4_120422393.0	1		;rs3733524	;4_120423729_T_C	1	ELNIEPTDLMNR	1
ELNQPASAAK_10_5789953.0	1		;rs3082216	;10_5789975_CCTGCCTCAG_C	0	ELNQPASAAK	1
ELNQPASAAKCTGDFSPSPEK_10_5789953.0	1		;rs3082216	;10_5789975_CCTGCCTCAG_C	0	ELNQPASAAKCTGDFSPSPEK	1
ELNTLCSELHVEPFQEEGETTILQLEK_15_91525175.0	1		;TMP_ESP_15_91525195_91525197	;15_91525197_GGTC_G	0	ELNTLCSELHVEPFQEEGETTILQLEK	1
ELPCVSETLCDISHFFQEDDETEAEPLLFR_19_48737700.0	2		;rs2043211;rs35859451	;19_48737706_A_T;19_48737764_A_AG	0	ELPCVSETLCDISHFFQEDDETEAEPLLFR	1
ELPEPLFTDEFYPNFAEGIALSDPVAK_22_23655150.0	1		;rs66569843	;22_23656148_T_G	1	ELPEPLFTDEFYPNFAEGIALSDPVAK	1
ELPPKPLSRPQQSSAPVQLNSGSQSNR_2_224912.0	1		;rs2290911	;2_224919_A_G	0	ELPPKPLSRPQQSSAPVQLNSGSQSNR	1
ELPSSFQQR_22_18893986.0	6		;rs409155;rs200505686;TMP_ESP_22_18894002_18894010;rs409155;rs200505686;TMP_ESP_22_18894002_18894010	;22_18893995_C_G;22_18894010_CGCGGGCGGG_C;22_18894010_CGCGGGCGGG_C;22_18893995_C_G;22_18894010_CGCGGGCGGG_C;22_18894010_CGCGGGCGGG_C	0	ELPSSFQQR	1
ELQSAVPR_6_41900387.0	1		;rs3828855	;6_41900406_C_T	0	ELQSAVPR	1
ELQSLAVAQR_17_76121291.0	1		;rs12449858	;17_76121318_G_A	0	ELQSLAVAQR	1
ELRFEIGEGENLDLPYGLER_12_2908297.0	1		;rs56196860	;12_2908330_C_A	0	ELRFEIGEGENLDLPYGLER	1
ELSAIGSDTTPLPSWAALNSSTWGSLK_7_2302924.0	1		;rs117285663	;7_2303000_G_A	0	ELSAIGSDTTPLPSWAALNSSTWGSLK	1
ELSEQIQR_6_159190953.0	1		;rs3212308	;6_159191788_C_T	1	ELSEQIQR	1
ELSESQVHMMAAAVADGTR_6_151672172.0	1		;rs61748676	;6_151672185_A_T	0	ELSESQVHMMAAAVADGTR	1
ELSESVQQQSTPVPLISPK_20_45878097.0	1		;rs77137073	;20_45878118_C_G	0	ELSESVQQQSTPVPLISPK	1
ELSESVQQQSTPVPLISPKR_20_45878094.0	1		;rs77137073	;20_45878118_C_G	0	ELSESVQQQSTPVPLISPKR	1
ELSGSSSAPK_5_32074440.0	1		;rs115304584	;5_32074462_G_A	0	ELSGSSSAPK	1
ELSLANLIHDMSR_6_135358895.0	1		;rs117966977	;6_135358904_T_C	0	ELSLANLIHDMSR	1
ELSPSSLK_5_66460578.0	1		;rs56337909	;5_66460595_G_A	0	ELSPSSLK	1
ELSQMSELMGLSVLLGLLALMATAAVAR_7_72992792.0	1		;rs76029572	;7_72992858_C_G	0	ELSQMSELMGLSVLLGLLALMATAAVAR	1
ELSTSPCNPIVR_15_42742456.0	1		;rs12101559	;15_42742464_A_G	0	ELSTSPCNPIVR	1
ELSVQNQDLIEK_1_26601559.0	1		;rs11577318	;1_26601570_A_G	0	ELSVQNQDLIEK	1
ELTAQHFR_6_147049853.0	1		;rs371006100	;6_147049868_AG_A	0	ELTAQHFR	1
ELTDTLQAETDQLEDEKSALQTEIANLLK_14_75747346.0	1		;rs71743093	;14_75747706_AGCCTCTCTTACTACCACTCACCCGCAGACTCCTTCTCCAGCATGGGCTCGCCTGTCAACGCGCAGGTAAGGCTGGCTTCCCGTCGCCGCGGGGCCGGGGGCTTGGGGTCGCGGAGGAGGAGACACCGGGCGGGACGCTCCAGTAGATGAGTAGGGGGCTCCCTTGTGCCTGGAGGGAGGCTGCCGTGGCCGGAGCGGTGCCGGCTCGGGGGCTCGGGACTTGCTCTGAGCGCACGCACGCTTGCCATAGTAAGAATTGGTTCCCCCTTCGGGAGGCAGGTTCGTTCTGAGCAACCTCTGGTCTGCACTCCAGGACGGATCTCTGACATTAGCTGGAGCAGACGTGTCCCAAGCACAAACTCGCTAACTAGAGCCTGGCTTCTCCG…	0	ELTDTLQAETDQLEDEKSALQTEIANLLK	1
ELTVSNNDINEAGVR_11_499064.0	1		;rs17849355	;11_499066_C_G	0	ELTVSNNDINEAGVR	1
ELVDDSVNNVR_6_150114726.0	1		;rs4816	;6_150114745_G_A	0	ELVDDSVNNVR	1
ELVDDSVNNVRK_6_150114726.0	1		;rs4816	;6_150114745_G_A	0	ELVDDSVNNVRK	1
ELYAGMPTIQITALEK_1_236737960.0	1		;rs79225714	;1_236737983_A_G	0	ELYAGMPTIQITALEK	1
ELYLPRNGQRLCK_2_202357943.0	1		;rs2714482	;2_202357949_A_C	0	ELYLPRNGQRLCK	1
ELYMIGCDR_11_107381747.0	1		;rs654093	;11_107381765_G_A	0	ELYMIGCDR	1
ELYPGNYKPNVTHYFLR_11_233046.0	1		;rs11246020	;11_233067_C_A	0	ELYPGNYKPNVTHYFLR	1
EMDQRDAITKMK_9_132665258.0	1		;rs77988508	;9_132671178_A_G	1	EMDQRDAITKMK	1
EMEEELVPTGSEPGDTR_11_57088175.0	1		;rs17151841	;11_57089261_G_A	1	EMEEELVPTGSEPGDTR	1
EMEHLGDSK_6_28294548.0	1		;rs853684	;6_28294550_T_C	0	EMEHLGDSK	1
EMELLCLTGVEDQLQADVR_18_77097356.0	1		;rs585033	;18_77097360_A_T	0	EMELLCLTGVEDQLQADVR	1
EMFGSGTACVVCPVSDILYKGETIHIPTMENGPK_12_24982795.0	1		;rs3736212	;12_24985653_G_A	1	EMFGSGTACVVCPVSDILYKGETIHIPTMENGPK	1
EMLLLNLK_X_132161153.0	1		;rs35397110	;X_132161159_G_A	0	EMLLLNLK	1
EMMNQVEGQQK_3_31789582.0	1		;rs2290532	;3_31789582_T_C	0	EMMNQVEGQQK	1
EMMQILQETLTTSSQANLSVCR_3_135722197.0	1		;rs17197552	;3_135722264_A_G	0	EMMQILQETLTTSSQANLSVCR	1
EMNENMRATLATSKNVFQLK_11_101828986.0	1		;rs61743062	;11_101829006_G_A	0	EMNENMRATLATSKNVFQLK	1
EMNLEGTNLDKLPMASTITK_3_197665582.0	1		;rs9880989	;3_197665599_G_T	0	EMNLEGTNLDKLPMASTITK	1
EMTLSFLK_9_139616729.0	1		;rs945384	;9_139616742_A_G	0	EMTLSFLK	1
EMVKQINDIR_17_5289543.0	1		;rs61753103	;17_5289554_T_C	0	EMVKQINDIR	1
ENADLAGELR_16_15820839.0	1		;rs16967494	;16_15820863_C_T	0	ENADLAGELR	1
ENCLNSDVVEQIYK_5_16676221.0	1		;rs61744227	;5_16676247_G_A	0	ENCLNSDVVEQIYK	1
ENCTCSSCLLR_1_236645592.0	1		;rs114632254	;1_236645609_C_T	0	ENCTCSSCLLR	1
ENDHYQLQVQELTDLLK_12_88522785.0	1		;rs45502896	;12_88523494_C_G	1	ENDHYQLQVQELTDLLK	1
ENEQRLPYPLHNSAQIVAVNNVK_6_109827695.0	1		;rs2277114	;6_109827716_C_T	0	ENEQRLPYPLHNSAQIVAVNNVK	1
ENESDSLIQELETSNK_10_91486271.0	1		;rs12572012	;10_91487649_A_T	1	ENESDSLIQELETSNK	1
ENHDIDDFVTKINAIK_16_21123107.0	1		;rs77634238	;16_21123315_G_A	1	ENHDIDDFVTKINAIK	1
ENINVKQVFER_19_11436199.0	1		;rs12981706	;19_11436221_A_G	0	ENINVKQVFER	1
ENISHNTQDILIPNVLLSQEK_15_86124614.0	1		;rs61731243	;15_86124616_A_G	0	ENISHNTQDILIPNVLLSQEK	1
ENITSDSLLTASMASESTVK_X_117528025.0	1		;rs17271416	;X_117528056_G_A	0	ENITSDSLLTASMASESTVK	1
ENLISGSNQTELSSGISESSHFIPYVR_3_56653392.0	2		;rs61747991;rs61747994	;3_56653424_A_T;3_56653427_T_C	0	ENLISGSNQTELSSGISESSHFIPYVR	1
ENLNLSK_14_55408273.0	1		;rs41309252	;14_55408294_C_T	0	ENLNLSK	1
ENLTNELQK_1_214820095.0	1		;rs3748697	;1_214820099_A_G	0	ENLTNELQK	1
ENMDTDDERQYQDFLEDLEEDEAIRK_3_160967322.0	1		;rs4290817	;3_160967354_G_A	0	ENMDTDDERQYQDFLEDLEEDEAIRK	1
ENNNNNEK_17_55028170.0	1		;rs61731978	;17_55028170_C_T	0	ENNNNNEK	1
ENNSGTCLDSPLPLR_2_17963128.0	1		;rs17315702	;2_17963171_C_T	0	ENNSGTCLDSPLPLR	1
ENNVVFNR_19_7997815.0	1		;rs118048213	;19_7998386_G_C	1	ENNVVFNR	1
ENPDSFLNHVLALTAQSPDIEHLNEVSLK_14_64632107.0	1		;rs17179194	;14_64633984_G_A	1	ENPDSFLNHVLALTAQSPDIEHLNEVSLK	1
ENPVLDVVSNPEQTAGEER_15_43784251.0	1		;rs2439831	;15_43784475_C_T	1	ENPVLDVVSNPEQTAGEER	1
ENPVLDVVSNPEQTAGEERGDGNSGFNEHLK_15_43784215.0	1		;rs2439831	;15_43784475_C_T	1	ENPVLDVVSNPEQTAGEERGDGNSGFNEHLK	1
ENPWYCPSCK_X_47104870.0	1		;rs17327536	;X_47106463_G_C	1	ENPWYCPSCK	1
ENQCVIISGESGAGK_15_59528849.0	1		;rs4508371	;15_59548475_C_T	1	ENQCVIISGESGAGK	1
ENQHVQQTLNSTNEIEALETSR_6_153296439.0	1		;rs41302051	;6_153296472_T_C	0	ENQHVQQTLNSTNEIEALETSR	1
ENQVQTLTSYLWSRHLPVEPEELQRR_14_21458642.0	1		;rs145113570	;14_21458649_C_G	0	ENQVQTLTSYLWSRHLPVEPEELQRR	1
ENSAGAGK_11_125766029.0	1		;rs549990	;11_125766044_C_A	0	ENSAGAGK	1
ENSGFFPSGLVVLSGGMDAQLK_11_73610278.0	1		;rs2067912	;11_73611349_G_C	1	ENSGFFPSGLVVLSGGMDAQLK	1
ENSMSTLQLNTSSTNHQLPSEHQTILSSR_2_160604362.0	2		;rs149252951;rs16844275	;2_160604372_A_G;2_160604379_C_T	0	ENSMSTLQLNTSSTNHQLPSEHQTILSSR	1
ENVATTDTLESTTVGTSV_16_75661795.0	1		;rs6834	;16_75661803_G_C	0	ENVATTDTLESTTVGTSV	1
ENVPSHLPQVTVTQSCVK_18_47908549.0	1		;rs6507992	;18_47908556_G_A	0	ENVPSHLPQVTVTQSCVK	1
ENVPTMINPK_6_44115162.0	1		;rs4714759	;6_44115169_G_A	0	ENVPTMINPK	1
ENVVVIHPDFR_13_42301393.0	1		;rs41288291	;13_42301395_C_T	0	ENVVVIHPDFR	1
ENYLEATVWIHGDNEENK_13_73350065.0	1		;rs4883918	;13_73350079_T_C	0	ENYLEATVWIHGDNEENK	1
EPAVLMGILGIYK_12_100720504.0	1		;rs11831452	;12_100722974_A_G	1	EPAVLMGILGIYK	1
EPDTEVITVEK_22_18209916.0	1		;rs9306198	;22_18209920_C_T	0	EPDTEVITVEK	1
EPEASGLKALK_21_45107542.0	1		;rs9306160	;21_45107562_T_C	0	EPEASGLKALK	1
EPENPSLHLK_3_39161457.0	1		;rs1274971	;3_39161464_G_A	0	EPENPSLHLK	1
EPEVTVVSQPTEPQPVLIPSININSDSGENK_10_105763012.0	1		;rs3740469	;10_105763026_C_T	0	EPEVTVVSQPTEPQPVLIPSININSDSGENK	1
EPFIVHGR_9_80020858.0	1		;rs117983287	;9_80020874_C_A	0	EPFIVHGR	1
EPGDQGPAHPPGADMSHSL_9_138395919.0	1		;rs3748199	;9_138395969_A_G	0	EPGDQGPAHPPGADMSHSL	1
EPHASESNGGSILTVSR_1_160783553.0	1		;rs35923801	;1_160783557_C_A	0	EPHASESNGGSILTVSR	1
EPHVSSVLPWIILHR_22_24468342.0	1		;rs17854874	;22_24468386_G_A	0	EPHVSSVLPWIILHR	1
EPICPFEEK_19_9728814.0	1		;rs61740768	;19_9728816_T_G	0	EPICPFEEK	1
EPIIEDILNLESSPTASGSSVSPGLYSK_20_6091135.0	2		;rs41308641;rs16991866	;20_6093116_A_G;20_6093177_A_G	2	EPIIEDILNLESSPTASGSSVSPGLYSK	1
EPIYTLPAIISK_11_100819260.0	1		;rs17647207	;11_100820663_G_A	1	EPIYTLPAIISK	1
EPLGTHGHMK_17_2227648.0	1		;rs35343613	;17_2227655_G_T	0	EPLGTHGHMK	1
EPPLWHAEFTK_2_108489383.0	1		;rs832352	;2_108496435_T_A	1	EPPLWHAEFTK	1
EPPPPYPCIETGDSK_8_124449537.0	1		;rs4416808	;8_124453543_T_A	1	EPPPPYPCIETGDSK	1
EPPVPPATADPFLLAESDEAK_10_102766529.0	1		;rs71679018	;10_102767155_GTGCCACCTGCCACCGCTGACCCATTCCTCCTGGCAGAGAGTGATGAGGCCAAAGTGCAGCGGGCAGCAGCCGGGGTTGGGGGCAGCTTGCGGGCCCAGGTGGAGCGATTGCGGGTGGAGCTGCAGCGGGAGCGGCGGCGGGGTGAGGAGCAGCGGGACAGCTTTGAGGGGGAGCGGCTGGCCTGGCAGGCAGAGAAGGAGCAGGTGATCCGCTACCAGAAGCAGCTGCAGCACAACTACATCCAGATGTACCGGCGCAACCGGCAGCTAGAGCAGGAGCTGCAGCAGCTCAGCCTGGAGCTGGAGGCCCGGGAGCTCGCTGACCTGGGCCTGGCCGAGCAGGCCCCCTGCATCTGCCTGGAGGAGATCACTGCTACTGAGATCT…	0	EPPVPPATADPFLLAESDEAK	1
EPSAPSIPTPAYQSSPAGGHAPTPPTPAPR_3_33905522.0	1		;rs1127732	;3_33905566_C_T	0	EPSAPSIPTPAYQSSPAGGHAPTPPTPAPR	1
EPSCSSLWTSHVPASHMPLAAAR_14_100847591.0	1		;rs34331240	;14_100847617_C_T	0	EPSCSSLWTSHVPASHMPLAAAR	1
EPSGGGGTALLNK_2_43452597.0	1		;rs11675632	;2_43452618_C_T	0	EPSGGGGTALLNK	1
EPSPGSHSALPGK_5_637930.0	1		;rs12522955	;5_639231_C_A	1	EPSPGSHSALPGK	1
EPSSIIAFALSCK_2_209207341.0	1		;rs2304544	;2_209209827_G_A	1	EPSSIIAFALSCK	1
EPVDPAGGSGGSADPGWVR_5_128796856.0	1		;rs149861653	;5_128796893_G_A	0	EPVDPAGGSGGSADPGWVR	1
EPVFVGGVPESLLTPR_6_112430765.0	1		;rs3734289	;6_112435273_A_C	1	EPVFVGGVPESLLTPR	1
EPWECEEEELAEILQAELPDADK_5_149276038.0	1		;rs17711594	;5_149276063_T_G	0	EPWECEEEELAEILQAELPDADK	1
EQAGEAEGAQAVTQLMVDR_19_2118644.0	1		;rs34569645	;19_2118692_C_T	0	EQAGEAEGAQAVTQLMVDR	1
EQAGEAEGAQAVTQLMVDRLPQFVQSADLEVQER_19_2118599.0	1		;rs34569645	;19_2118692_C_T	0	EQAGEAEGAQAVTQLMVDRLPQFVQSADLEVQER	1
EQALQEAMEQLEQLELER_11_9769525.0	1		;rs415895	;11_9769562_C_G	0	EQALQEAMEQLEQLELER	1
EQALQEAMEQLEQLELERK_11_9769525.0	1		;rs415895	;11_9769562_C_G	0	EQALQEAMEQLEQLELERK	1
EQAPHCICANGRQTVSWAVTPK_12_9242958.0	1		;rs55761427	;12_9243017_G_A	0	EQAPHCICANGRQTVSWAVTPK	1
EQAQQAGLDDEVPHGQESDLFSETSSVVSGSEMSGK_9_111641754.0	1		;rs1538660	;9_111641825_G_A	0	EQAQQAGLDDEVPHGQESDLFSETSSVVSGSEMSGK	1
EQASVGEAFRTVEDAGQYLHQK_4_5624634.0	1		;rs730469	;4_5624670_T_C	0	EQASVGEAFRTVEDAGQYLHQK	1
EQDAEGQDYCTR_17_33680809.0	1		;rs9898983	;17_33680811_C_A	0	EQDAEGQDYCTR	1
EQDDTAAMLADFIDCPPDDEKPPPPTEPDS_17_4574736.0	1		;rs9436	;17_4574751_T_A	0	EQDDTAAMLADFIDCPPDDEKPPPPTEPDS	1
EQDFQKNCQR_16_11935676.0	1		;rs367971645	;16_11935689_CAAAGA_C	0	EQDFQKNCQR	1
EQEQKVYVQHR_9_140110463.0	1		;rs62587579	;9_140110555_G_A	1	EQEQKVYVQHR	1
EQERLCEQNERLR_15_72954810.0	1		;rs200411021	;15_72954848_G_A	0	EQERLCEQNERLR	1
EQFGQDGPISVHCSAGVGR_9_8319950.0	2		;rs200424388;rs35096262	;9_8331574_A_T;9_8331574_A_AAACTTACCATTCTTGAACTGT	2	EQFGQDGPISVHCSAGVGR	1
EQGLRPYLLIHDGVR_10_126172858.0	1		;rs112299803	;10_126172901_C_A	0	EQGLRPYLLIHDGVR	1
EQHPAQPLAGSK_9_117124714.0	1		;rs3748176	;9_117124731_G_A	0	EQHPAQPLAGSK	1
EQICLQVPVNENDMKVDEVLYEDSSTA_15_80137554.0	2		;rs8923;rs8923	;15_80137560_T_C;15_80137560_T_C	0	EQICLQVPVNENDMKVDEVLYEDSSTA	1
EQIESLTEVHRR_3_37366455.0	1		;rs11718848	;3_37366459_C_A	0	EQIESLTEVHRR	1
EQKDEEIPENANNEKMSMETLLK_5_35806907.0	1		;rs147968150	;5_35806960_T_C	0	EQKDEEIPENANNEKMSMETLLK	1
EQLDMAGAR_2_74596525.0	1		;rs17721059	;2_74596527_C_T	0	EQLDMAGAR	1
EQLEAAKPEPVIEEVDLANLAPR_3_46964829.0	1		;rs33983156	;3_46965111_C_T	1	EQLEAAKPEPVIEEVDLANLAPR	1
EQLLGWTAEALPAK_3_48282676.0	1		;rs9847953	;3_48282695_A_G	0	EQLLGWTAEALPAK	1
EQLNRNLIK_16_82033609.0	1		;rs16956174	;16_82033612_T_C	0	EQLNRNLIK	1
EQLRQEQALLEEIER_8_145001479.0	1		;rs11136334	;8_145001588_C_T	1	EQLRQEQALLEEIER	1
EQLTEEAREGIK_3_186302350.0	2		;rs61758419;rs61758419	;3_186302383_G_A;3_186302383_G_A	0	EQLTEEAREGIK	1
EQLVAFLENVLK_17_62492558.0	1		;rs1427463	;17_62492582_C_T	0	EQLVAFLENVLK	1
EQLYTPASLK_3_112063834.0	1		;rs2272022	;3_112063850_C_A	0	EQLYTPASLK	1
EQMVAFLLK_18_12096236.0	1		;rs1986751	;18_12096249_G_T	0	EQMVAFLLK	1
EQNYDLTEVSESMK_10_74899113.0	1		;rs3736518	;10_74899134_C_G	0	EQNYDLTEVSESMK	1
EQPAAGPAAVPGGGSATAVRPPVPAVDFGNAQEAYR_22_18923611.0	2		;rs146648839;rs3815655	;22_18923629_C_T;22_18923713_G_A	0	EQPAAGPAAVPGGGSATAVRPPVPAVDFGNAQEAYR	1
EQPAGACEYSYCEDESATGGCPFGPYQGR_19_7607667.0	1		;rs145191932	;19_7607741_C_T	0	EQPAGACEYSYCEDESATGGCPFGPYQGR	1
EQQLAEIEAR_16_16367612.0	1		;rs202070282	;16_16367613_G_T	0	EQQLAEIEAR	1
EQSEAELQVAQQENHHLNLDLK_12_54110145.0	1		;rs2277369	;12_54110197_A_G	0	EQSEAELQVAQQENHHLNLDLK	1
EQSFTSLEVR_X_76937936.0	1		;rs3088074	;X_76937963_G_C	0	EQSFTSLEVR	1
EQSFTSLEVRK_X_76937933.0	1		;rs3088074	;X_76937963_G_C	0	EQSFTSLEVRK	1
EQSLSSLRERLQK_11_117258114.0	1		;rs897837	;11_117261488_C_G	1	EQSLSSLRERLQK	1
ERAEALMMPLVDQLENR_1_236717027.0	1		;rs2275687	;1_236717926_T_C	1	ERAEALMMPLVDQLENR	1
ERAELAAAAVGSSTTSINVPAAASK_10_135113002.0	1		;rs2298121	;10_135113056_C_T	0	ERAELAAAAVGSSTTSINVPAAASK	1
ERDEMETHLQSLQFDK_12_133363355.0	2		;TMP_ESP_12_133363375_133363376;rs7976379	;12_133363376_CTG_C;12_133363376_G_T	0	ERDEMETHLQSLQFDK	1
ERDNDTKVK_6_30680893.0	1		;rs9262152	;6_30680916_C_T	0	ERDNDTKVK	1
ERFENSNIGTAGASDVHVTSKPVDK_15_86122814.0	1		;rs34434221	;15_86122875_A_C	0	ERFENSNIGTAGASDVHVTSKPVDK	1
ERLDGCTAFALMYEGR_4_108575952.0	1		;rs35176475	;4_108575955_G_A	0	ERLDGCTAFALMYEGR	1
ERLDGCTAFALMYEGRR_4_108575949.0	1		;rs35176475	;4_108575955_G_A	0	ERLDGCTAFALMYEGRR	1
ERPEAPDQTLPPLNNFSVAECQLMK_19_40761159.0	1		;rs3730256	;19_40761212_G_A	0	ERPEAPDQTLPPLNNFSVAECQLMK	1
ERPEISLPSDFEHTIHVGFDAVTGEFTGMPEQWAR_11_77090409.0	1		;rs1130059	;11_77090939_C_G	1	ERPEISLPSDFEHTIHVGFDAVTGEFTGMPEQWAR	1
ERQDVFFDMEAYLPK_12_122186295.0	1		;rs28655666	;12_122186317_G_A	0	ERQDVFFDMEAYLPK	1
ERTANENTTLSPAEPIENRER_6_30917165.0	1		;rs3095149	;6_30917212_T_C	0	ERTANENTTLSPAEPIENRER	1
ERTETLIPEMR_5_82816177.0	1		;rs61754531	;5_82816190_A_G	0	ERTETLIPEMR	1
ESAMNNAGNASFILGTGK_8_25317794.0	1		;rs1506863	;8_25317824_A_T	0	ESAMNNAGNASFILGTGK	1
ESCTWALETLGGLDTIVK_6_138483286.0	1		;rs116359974	;6_138491807_G_A	1	ESCTWALETLGGLDTIVK	1
ESDLCVLNLIRYTATTK_10_5950986.0	1		;rs595923	;10_5951025_T_C	0	ESDLCVLNLIRYTATTK	1
ESEALGGPGQVLICASDDR_16_14028134.0	1		;rs1800067	;16_14029033_G_A	1	ESEALGGPGQVLICASDDR	1
ESEGSGLGYLVQVK_20_61929320.0	1		;rs144861412	;20_61929348_C_A	0	ESEGSGLGYLVQVK	1
ESELQMTSAASPHPGLLLDLK_15_42742387.0	1		;rs34792942	;15_42742435_T_C	0	ESELQMTSAASPHPGLLLDLK	1
ESELTFSLSPDDLGTSSIMK_1_12339617.0	1		;rs4845898	;1_12339619_A_T	0	ESELTFSLSPDDLGTSSIMK	1
ESEMETQSARAEEGFTQVTRK_2_68385069.0	1		;rs2044693	;2_68385097_A_G	0	ESEMETQSARAEEGFTQVTRK	1
ESETFPNDYTLSFWR_16_81942155.0	1		;rs75472618	;16_81942175_A_G	0	ESETFPNDYTLSFWR	1
ESEVLEGAER_3_121416795.0	1		;rs114420009	;3_121416813_G_A	0	ESEVLEGAER	1
ESFEAVSSWR_6_57061333.0	1		;rs45479896	;6_57061345_A_C	0	ESFEAVSSWR	1
ESFLTSMGKFMK_2_144899543.0	1		;rs3731958	;2_144899559_C_A	0	ESFLTSMGKFMK	1
ESFRAFVEDSEDEDGAGEGGSSLLQK_19_10671868.0	1		;rs11545166	;19_10671894_T_G	0	ESFRAFVEDSEDEDGAGEGGSSLLQK	1
ESGMTTAFIHALER_9_19346697.0	2		;rs17818730;rs72700417	;9_19346710_A_G;9_19346729_C_T	0	ESGMTTAFIHALER	1
ESIDGKLPSTDQQESCSSTPGLEEPLFK_3_121415547.0	1		;rs33988592	;3_121415610_G_A	0	ESIDGKLPSTDQQESCSSTPGLEEPLFK	1
ESIIIHQLRMNSR_6_76005628.0	1		;rs77313832	;6_76005633_G_A	0	ESIIIHQLRMNSR	1
ESISGGGTEISQFTPESIEATLSILSR_6_56469594.0	1		;rs144513504	;6_56469659_C_T	0	ESISGGGTEISQFTPESIEATLSILSR	1
ESLESEAELEGLQDAPAGPQVSEE_7_16640388.0	1		;rs35504966	;7_16640454_G_A	0	ESLESEAELEGLQDAPAGPQVSEE	1
ESLHEVSK_19_7999102.0	1		;rs55715900	;19_7999121_G_A	0	ESLHEVSK	1
ESLQESVEDSLATVK_7_123150084.0	1		;rs10255061	;7_123152019_C_T	1	ESLQESVEDSLATVK	1
ESLSGDTGSLSCDNALFVIDTTPGMSADK_1_94341987.0	1		;rs41292661	;1_94342061_C_T	0	ESLSGDTGSLSCDNALFVIDTTPGMSADK	1
ESMSEADRAQK_9_140638509.0	1		;rs11137198	;9_140638534_G_A	0	ESMSEADRAQK	1
ESNIQTMGGK_5_159659241.0	1		;rs116237330	;5_159659262_G_A	0	ESNIQTMGGK	1
ESPLLPAATELAFHTVNCSALNAEELR_3_132218055.0	1		;rs61748102	;3_132218075_C_T	0	ESPLLPAATELAFHTVNCSALNAEELR	1
ESPLLPAATELAFHTVNCSALNAEELRR_3_132218055.0	1		;rs61748102	;3_132218075_C_T	0	ESPLLPAATELAFHTVNCSALNAEELRR	1
ESPLVSAWSEELISK_1_9324205.0	1		;rs17368528	;1_9324213_C_T	0	ESPLVSAWSEELISK	1
ESPRPLQLPGAEGPAISDGEEGGGEPGAGGGAAGAAGAGR_5_154135536.0	2		;TMP_ESP_5_154135643_154135664;rs191985333	;5_154135664_GCGGGCGCGGGGCGCCGGGACTT_G;5_154135652_G_A	0	ESPRPLQLPGAEGPAISDGEEGGGEPGAGGGAAGAAGAGR	1
ESPRPLQLPGAEGPAISDGEEGGGEPGAGGGAAGAAGAGRR_5_154135536.0	2		;TMP_ESP_5_154135643_154135664;rs191985333	;5_154135664_GCGGGCGCGGGGCGCCGGGACTT_G;5_154135652_G_A	0	ESPRPLQLPGAEGPAISDGEEGGGEPGAGGGAAGAAGAGRR	1
ESQGERPHLSLFIPR_17_71232653.0	1		;rs745143	;17_71232687_T_C	0	ESQGERPHLSLFIPR	1
ESQNPDQK_15_42041715.0	1		;rs61757234	;15_42041723_A_G	0	ESQNPDQK	1
ESRPGLVTVTSSQSTPAK_1_212254073.0	1		;rs35137676	;1_212273606_G_A	1	ESRPGLVTVTSSQSTPAK	1
ESSAACTMSFWYFVSAK_10_19678457.0	1		;rs10763975	;10_19678497_G_A	0	ESSAACTMSFWYFVSAK	1
ESSWVTPESCLYK_5_75932932.0	1		;rs2455230	;5_75932965_G_C	0	ESSWVTPESCLYK	1
ESTLHLVLR_19_18684557.0	1		;rs2302055	;19_18684563_C_T	0	ESTLHLVLR	1
ESTLHLVLRL_19_18684557.0	1		;rs2302055	;19_18684563_C_T	0	ESTLHLVLRL	1
ESTLHLVLRLR_19_18684557.0	1		;rs2302055	;19_18684563_C_T	0	ESTLHLVLRLR	1
ESTYLCQACSFTSVTGWDK_19_11257016.0	2		;rs11557092;rs78655751	;19_11257018_T_C;19_11257030_G_A	0	ESTYLCQACSFTSVTGWDK	1
ESVDLPEEKLPISDSPPDTQEIHVIEQEK_1_247014726.0	1		;rs12123173	;1_247016386_T_C	1	ESVDLPEEKLPISDSPPDTQEIHVIEQEK	1
ESVLTWLLK_1_200571186.0	1		;rs114911216	;1_200571199_A_G	0	ESVLTWLLK	1
ESVTDAILQTDQILTEK_1_89475090.0	1		;rs10493821	;1_89475135_C_T	0	ESVTDAILQTDQILTEK	1
ETAAEILFDEVLTFAK_3_122269496.0	1		;rs146564634	;3_122269544_C_T	0	ETAAEILFDEVLTFAK	1
ETAIEVGK_5_75001568.0	1		;rs17672542	;5_75001582_A_G	0	ETAIEVGK	1
ETARPQSSALHPLLTFESQQQQVGGFEGPEQDEFDK_17_42225543.0	1		;rs227584	;17_42225547_A_C	0	ETARPQSSALHPLLTFESQQQQVGGFEGPEQDEFDK	1
ETDASLSR_14_24033064.0	1		;rs2281680	;14_24033070_C_T	0	ETDASLSR	1
ETDCGVHINAGPEIGVASTK_5_179740806.0	1		;rs2303007	;5_179740827_T_C	0	ETDCGVHINAGPEIGVASTK	1
ETDVVLK_6_151672790.0	1		;rs3734797	;6_151672812_G_A	0	ETDVVLK	1
ETEAAPTSPPIVPLK_17_44108892.0	1		;rs34579536	;17_44108906_A_G	0	ETEAAPTSPPIVPLK	1
ETELAEEGED_6_131179278.0	1		;rs61731767	;6_131179302_C_G	0	ETELAEEGED	1
ETELLLGTLLQPAVWR_10_135043990.0	1		;rs11599284	;10_135044009_G_A	0	ETELLLGTLLQPAVWR	1
ETELPAAAEPGAENALTLQGLKPDTAYDLQVR_19_5222769.0	1		;rs2230610	;19_5222831_G_A	0	ETELPAAAEPGAENALTLQGLKPDTAYDLQVR	1
ETFDPTELPELLK_12_57146040.0	1		;rs2277339	;12_57146069_T_G	0	ETFDPTELPELLK	1
ETIEDVEEMLNNLPGVTSVHSR_11_247276.0	1		;rs28927679	;11_247329_C_T	0	ETIEDVEEMLNNLPGVTSVHSR	1
ETIMLMTPGSFLSDR_11_130784643.0	1		;rs1050081	;11_130784647_G_C	0	ETIMLMTPGSFLSDR	1
ETIYPNASLLIQNVTQNDTGFYTLQVIK_19_43031238.0	1		;rs8111468	;19_43031248_T_G	0	ETIYPNASLLIQNVTQNDTGFYTLQVIK	1
ETKQNCKDLDEDANGITDEGK_1_94342557.0	1		;rs3747965	;1_94342564_C_A	0	ETKQNCKDLDEDANGITDEGK	1
ETLLAQPAAGQATIPEWCQGAAPSGLEGELLR_6_90390407.0	1		;rs9353689	;6_90390443_C_A	0	ETLLAQPAAGQATIPEWCQGAAPSGLEGELLR	1
ETLLSLPAK_6_42074086.0	1		;rs9394866	;6_42074106_A_G	0	ETLLSLPAK	1
ETLNSEYLLTEK_9_114462308.0	1		;rs6477845	;9_114462322_A_G	0	ETLNSEYLLTEK	1
ETLQGFVTDITAK_17_48456164.0	1		;rs12450550	;17_48456193_T_C	0	ETLQGFVTDITAK	1
ETLQLVDSTTSYGLTGAVFSQDK_1_19201074.0	2		;rs6695033;rs2230709	;1_19201919_T_C;1_19201928_C_T	2	ETLQLVDSTTSYGLTGAVFSQDK	1
ETMDVLLEISR_13_73293215.0	1		;rs1465897	;13_73301655_A_C	1	ETMDVLLEISR	1
ETNINSSENSTSTLSTCLINQILSLNRASPEIVGK_12_21329725.0	2		;rs2306283;rs11045819	;12_21329738_A_G;12_21329813_C_A	0	ETNINSSENSTSTLSTCLINQILSLNRASPEIVGK	1
ETPLKCEQHGKNIVQNSFSK_19_44612173.0	1		;rs3746319	;19_44612231_A_G	0	ETPLKCEQHGKNIVQNSFSK	1
ETPSSLAVGSDPDVGSLQEQGSCVLDDR_2_242065944.0	1		;rs35129131	;2_242065944_C_T	0	ETPSSLAVGSDPDVGSLQEQGSCVLDDR	1
ETQPGLLVASVLGLQK_3_148880030.0	1		;rs78336249	;3_148880043_G_A	0	ETQPGLLVASVLGLQK	1
ETSISQEITSSTETSTVPYK_19_9072691.0	1		;rs2591590	;19_9072742_T_C	0	ETSISQEITSSTETSTVPYK	1
ETSISQEITSSTETSTVPYKELTGATTEVSR_19_9072658.0	1		;rs2591590	;19_9072742_T_C	0	ETSISQEITSSTETSTVPYKELTGATTEVSR	1
ETSPYLANLLLGLLQR_17_19741838.0	1		;rs34670978	;17_19741877_G_A	0	ETSPYLANLLLGLLQR	1
ETTSHNSLTTPCYTPYYVAPEVLGPEK_1_206903388.0	1		;rs200028198	;1_206903395_A_C	0	ETTSHNSLTTPCYTPYYVAPEVLGPEK	1
ETVRDYEHQFHLR_17_5235446.0	1		;rs71786302	;17_5238476_AAGGTAAAGACAGAGAAAGATCAATTTTGTGATTTTCTAAGATATCCGATTCTGATGATTGAGAATATTTTCAGAGAATCTTAAAATATATACAGAGTTTCATTTGTGGTTTTATGTACTGTCATCATCAAGATATACTTTCAGATAAAAGAGAAGTCACTAATAACATAAATGGATATATCAATCGTATCTAACTTAATAATGGAGAGTTATAATAGGGATGTTATAGAGATAATGCATTAAATGAGGACTATAGTTCATTGTAAGGCTTAAAAGTCGATTTCTTCTAGGAGGCAGGCTAGTAATCTCAAATAATTAAGCTGTATGGGCACAGGGAATGTGCTGGAGTAGAGAGAGCTGCCATGCAAAGGGTAAAGTAACTGTTTA…	0	ETVRDYEHQFHLR	1
ETVSISIR_15_28260050.0	1		;rs1800401	;15_28260053_G_A	0	ETVSISIR	1
ETVYCLNDDDETEVLKEDIIQGFR_2_216992333.0	1		;rs1805382	;2_216995591_T_C	1	ETVYCLNDDDETEVLKEDIIQGFR	1
ETWLSENQR_14_65263286.0	1		;rs229587	;14_65263300_C_T	0	ETWLSENQR	1
ETYEEDREYESQAK_2_38829699.0	1		;rs34376380	;2_38829737_G_A	0	ETYEEDREYESQAK	1
ETYGAFLQK_17_74079830.0	1		;rs2665986	;17_74079838_A_G	0	ETYGAFLQK	1
EVAETSMHNLLETDIEQVSQLSALVDAQLDYHR_19_4363413.0	1		;rs111805435	;19_4363477_G_A	0	EVAETSMHNLLETDIEQVSQLSALVDAQLDYHR	1
EVAGPIASK_16_72146637.0	1		;rs8257	;16_72146638_G_A	0	EVAGPIASK	1
EVAQQAVDADVHAVGISTLAAGHK_6_49403255.0	1		;rs8589	;6_49403282_T_C	0	EVAQQAVDADVHAVGISTLAAGHK	1
EVEAELCRPLLVCPLEGPEGVR_2_220473142.0	1		;rs673951	;2_220473355_G_A	1	EVEAELCRPLLVCPLEGPEGVR	1
EVEEEMEK_12_64062056.0	1		;rs10878075	;12_64062065_T_C	0	EVEEEMEK	1
EVEYFTGALAR_12_109527998.0	2		;rs71801829;rs76283368	;12_109530314_GCAATGAGAAAACAAACACAGTGCATAAAAACAACCCTCTCCTGAAACTCACCAGCACCGCCAGCCCTCGTTTTCCTCACAGTGTGAAACAGCACTCTGCATGGCTGTACCTGCCGTTGTTTCTGCGAGGGCTTGAGGTCCACAGTGGGCTCTAAGATAAGCCAACGCTGAAGAGGTCTGTTGACGTATTTGTTCATGTGACTTATTTATTATTATTTTTGAGAGGGTCTCGCTCTGTCACCCAGGCTGAAGTGCAGTGGCACAATCATAGCTCACTGCAGCCTCGGCCTCCTGGGCTCAAGTGATTCTCCCACTTCAGCCTCCCAAGTAGCTGGGACTATAGGTATGCACCACCCCACCTAGCTAATTTCTTTTCTTTTGCAGA…	0	EVEYFTGALAR	1
EVFENSGILVTDVNNFIENIEKIAAPFRSSYW_10_5804514.0	1		;rs2797501	;10_5804531_G_A	0	EVFENSGILVTDVNNFIENIEKIAAPFRSSYW	1
EVFPTAALMPGAEK_X_6995479.0	1		;rs1131197	;X_7023678_G_A	1	EVFPTAALMPGAEK	1
EVITEIEK_2_242407584.0	1		;rs41342147	;2_242407588_G_A	0	EVITEIEK	1
EVLEDLSPPAMAAFDLACSQCQLWK_14_68256112.0	1		;rs116890187	;14_68256184_C_G	0	EVLEDLSPPAMAAFDLACSQCQLWK	1
EVLTEDKCLQR_X_47062416.0	1		;rs2070169	;X_47062534_G_A	1	EVLTEDKCLQR	1
EVMQATATSGFASGK_10_28879718.0	1		;rs188384010	;10_28879734_A_G	0	EVMQATATSGFASGK	1
EVMQATATSGFASGMEDK_10_28879718.0	1		;rs188384010	;10_28879734_A_G	0	EVMQATATSGFASGMEDK	1
EVNLFLQAQAASQENLEQFRENNFASMK_10_27303577.0	1		;rs2274741	;10_27303605_A_T	0	EVNLFLQAQAASQENLEQFRENNFASMK	1
EVNSGFFYK_17_33269634.0	1		;rs2230553	;17_33269648_C_G	0	EVNSGFFYK	1
EVPVYTDSEPR_6_170627567.0	1		;rs6917485	;6_170627586_G_T	0	EVPVYTDSEPR	1
EVQREYNLNFSGSSTIQEVK_1_51121194.0	1		;rs11205753	;1_51121198_T_C	0	EVQREYNLNFSGSSTIQEVK	1
EVTAPGATTLSGALVTVSR_3_195452998.0	1		;rs144288174	;3_195453018_GC_G	0	EVTAPGATTLSGALVTVSR	1
EVTDMNLNVINEGGIDKLGEYMEK_9_130271398.0	2		;rs71682251;rs11788951	;9_130272424_ACTGCAGGGGCCGGGGCCGCGGGGGCTGAGCAGGGCCGCCCTGTGGCCAGGCAGCACCCCCCACACACTTTGCCTGGGTCCTCGAAGTCCAGGCCCTGGGGCTGGCGCCTGCTACCAGGGATGGCCACCTGGTGCTCATGGCCACAAAGGTAAACCCAGGAGGGCCCAGGACAGAAGCATGAGGCTCTGAAGGCATGGAGGGCGCAGTCCAGTGGCACAGCGCTGTGGAGAGGCAGCCTCGGTGCCGGCAGAAGGCACTCATCCCTTCTGAGGTGCTGGGTGACCTTGGGCAAGTCATTCACCCTCTCTGAGCCTCAGTTTCCTCAGCTTCAAAATTGGGAGAGAGCTTTCCTGCTCTCCAAGGTCCTCTCCAGGTCTCAGATTCT…	2	EVTDMNLNVINEGGIDKLGEYMEK	1
EVTPILAQTQSSGPQTSTTPQVLSPTITSPPNALPR_17_45221290.0	1		;rs11570517	;17_45221351_TA_T	0	EVTPILAQTQSSGPQTSTTPQVLSPTITSPPNALPR	1
EVVEAHVDQK_21_45563234.0	3		;rs34002183;rs34002183;rs34002183	;21_45564711_C_G;21_45564711_C_G;21_45564711_C_G	3	EVVEAHVDQK	1
EVVEAHVDQKNK_21_45563234.0	3		;rs34002183;rs34002183;rs34002183	;21_45564711_C_G;21_45564711_C_G;21_45564711_C_G	3	EVVEAHVDQKNK	1
EVVTQHFLGVTYETHPMYYLKISQPSGNPK_2_207820225.0	1		;rs13420911	;2_207820276_G_A	0	EVVTQHFLGVTYETHPMYYLKISQPSGNPK	1
EWQELDDAEK_3_184019659.0	1		;rs11545172	;3_184019681_G_A	0	EWQELDDAEK	1
EWQLNQKKR_10_98380132.0	1		;rs12784975	;10_98380137_T_C	0	EWQLNQKKR	1
EWVDKYDPGALVIPFSGALELK_2_174946710.0	1		;rs11558990	;2_174946760_T_C	0	EWVDKYDPGALVIPFSGALELK	1
EYAAQLER_19_14040472.0	1		;rs11669628	;19_14040896_G_A	1	EYAAQLER	1
EYCISSDDLFSLPYCPGK_12_104713346.0	2		;rs80130284;TMP_ESP_12_104714862_104714862	;12_104714861_TTTT_T;12_104714862_TC_TCC	2	EYCISSDDLFSLPYCPGK	1
EYIYLVIQWRFVNRIQK_15_56130007.0	1		;rs77591988	;15_56130300_CATACTAATAAAATAC_C	1	EYIYLVIQWRFVNRIQK	1
EYLLAGADIIETNTFSSTSIAQADYGLEHLAYR_1_236969443.0	1		;rs7526063	;1_236971998_C_T	1	EYLLAGADIIETNTFSSTSIAQADYGLEHLAYR	1
EYMKYGFFLLQMSPK_12_96288848.0	1		;rs10859974	;12_96288860_T_C	0	EYMKYGFFLLQMSPK	1
EYNLNFSGSSTIQEVK_1_51121194.0	1		;rs11205753	;1_51121198_T_C	0	EYNLNFSGSSTIQEVK	1
EYNLNFSGSSTIQEVKR_1_51121191.0	1		;rs11205753	;1_51121198_T_C	0	EYNLNFSGSSTIQEVKR	1
EYPGLADPVFR_6_24828515.0	1		;rs144190405	;6_24828529_C_T	0	EYPGLADPVFR	1
EYQENSDIVSDSPVWQDQILENEEAIALSR_X_85233814.0	1		;rs145707160	;X_85233820_T_A	0	EYQENSDIVSDSPVWQDQILENEEAIALSR	1
EYQEYNPYEVLNLDPGATVAEIK_6_108243089.0	2		;rs1569557;rs1569556	;6_108243120_A_G;6_108243121_A_G	0	EYQEYNPYEVLNLDPGATVAEIK	1
EYRVILPVSVDEYQVGQLYSVAEASK_17_1456401.0	1		;rs142675143	;17_1465837_C_T	1	EYRVILPVSVDEYQVGQLYSVAEASK	1
EYWYVALK_22_41175190.0	1		;rs45608735	;22_41175202_C_T	0	EYWYVALK	1
FAAQAAHQGTASQYFMLLLLTDGAVTDVEATR_20_34214665.0	1		;rs2425068	;20_34214723_T_C	0	FAAQAAHQGTASQYFMLLLLTDGAVTDVEATR	1
FADVFAEK_5_33989512.0	1		;rs2278008	;5_33989518_C_T	0	FADVFAEK	1
FAEALITFVSDNSVLHR_9_108118550.0	1		;rs41306484	;9_108118569_A_G	0	FAEALITFVSDNSVLHR	1
FAGAHLRPEGQNLVQEELAAR_19_5789520.0	1		;rs2436487	;19_5789565_T_C	0	FAGAHLRPEGQNLVQEELAAR	1
FAIVLNAMNLPPDK_2_153192219.0	2		;rs147562333;rs4664114	;2_153192242_C_A;2_153378459_T_C	1	FAIVLNAMNLPPDK	1
FALDFGLVPAPPAGTR_14_59950647.0	1		;rs34741399	;14_59950676_A_C	0	FALDFGLVPAPPAGTR	1
FASYCLTEPGSGSDAASLLTSAK_11_134128490.0	1		;rs113488591	;11_134128923_C_G	1	FASYCLTEPGSGSDAASLLTSAK	1
FAVAYSPAR_17_4712395.0	1		;rs1132446	;17_4712395_A_T	0	FAVAYSPAR	1
FAVFVNSESVEENASVVVK_15_33999236.0	1		;rs2293028	;15_34014913_C_T	1	FAVFVNSESVEENASVVVK	1
FCDDILSSYFR_5_79282785.0	1		;rs9293796	;5_79282798_G_C	0	FCDDILSSYFR	1
FCGKAVHCLR_19_12089348.0	2		;rs7249379;rs7249379	;19_12089364_G_T;19_12089364_G_T	0	FCGKAVHCLR	1
FCSVLWTYGSSLSNPLNCSVK_1_236744618.0	1		;rs147383856	;1_236744626_C_T	0	FCSVLWTYGSSLSNPLNCSVK	1
FCYQETPGPR_6_28297298.0	1		;rs853678	;6_28297313_T_A	0	FCYQETPGPR	1
FDAYCFKPK_5_82808193.0	1		;rs61749613	;5_82815170_A_G	1	FDAYCFKPK	1
FDFTSDSAVSIPEDCPVGQRVATVK_10_73498296.0	1		;rs56181447	;10_73498355_G_A	0	FDFTSDSAVSIPEDCPVGQRVATVK	1
FDLSQNHPLGMAIFLK_17_80041281.0	1		;rs2229426	;17_80041398_G_A	1	FDLSQNHPLGMAIFLK	1
FDMNASAIQVLIEHIGNLDR_22_19196591.0	1		;rs34486244	;22_19196615_C_T	0	FDMNASAIQVLIEHIGNLDR	1
FDSDAASPR_6_31324603.0	3		;rs200186034;rs9266178;rs1050529	;6_31324604_CT_C;6_31324603_C_T;6_31324615_C_T	0	FDSDAASPR	1
FDSDVGEFR_6_32552024.0	1		;rs17884945	;6_32552029_A_T	0	FDSDVGEFR	1
FDSDVGVYR_6_32632713.0	1		;rs1049083	;6_32632724_C_T	0	FDSDVGVYR	1
FDTFGDGMGRYNVFNFQNVGGKYSYLK_7_86468195.0	1		;rs17161026	;7_86468254_G_A	0	FDTFGDGMGRYNVFNFQNVGGKYSYLK	1
FECCWNGSDSAIMTGSYNNFFR_10_133761266.0	1		;rs34473884	;10_133761285_G_A	0	FECCWNGSDSAIMTGSYNNFFR	1
FEDPRDAEDAIYGR_12_120903562.0	1		;rs12315013	;12_120903598_A_C	0	FEDPRDAEDAIYGR	1
FEEAENSLLHLK_7_95040990.0	1		;rs12026	;7_95041016_G_C	0	FEEAENSLLHLK	1
FEECNVGQIK_16_88872135.0	1		;rs507329	;16_88872145_T_C	0	FEECNVGQIK	1
FEGPYTDFTPWTTEEQK_7_102953504.0	1		;rs79588426	;7_102953552_A_T	0	FEGPYTDFTPWTTEEQK	1
FEHIQHIVIDEAQNFR_17_33768285.0	1		;rs75812929	;17_33768334_T_G	0	FEHIQHIVIDEAQNFR	1
FEIGEGENLDLPYGLER_12_2908306.0	1		;rs56196860	;12_2908330_C_A	0	FEIGEGENLDLPYGLER	1
FELEASLATLLMGLSNVTVISLAETK_7_43916682.0	1		;rs2232108	;7_43916727_T_G	0	FELEASLATLLMGLSNVTVISLAETK	1
FELLSEPQSGDLTSVTLMK_5_140048518.0	1		;rs2286394	;5_140048544_C_T	0	FELLSEPQSGDLTSVTLMK	1
FELQHGTEEQQEEVR_20_62663373.0	1		;rs71678699	;20_62664191_GAGGTGAGGCCCCTCGACAGACCGCCGCTCAGTGCCTTCTGGGACTGTGGCGGGGAGTTCCGCCAGCCCTGGGGGCTCTAGGAGGTGGCCACGGCCAGCGTGACTCTGCCCGGGGTCGGGAGGATGGACCGGGTGTGTGGGGCACAGAATCCTCGACACCTCCCCACAAGGCAGTCTCTGCCTCCACATCCGTTTTCTGGTTATAGCCTCACAGCTCCACACCCTGGAATTGAGGCACCCTGTCCGTTAGGGTGGCCTGTCTGCTGGAGTATTTTAACGAGTTATTTGCTGGCTGGAGCCTGGGCTCACTTTAGGAATGGGAATGGAGTTGGCCTTTTTCTTGGGCCTGAGCCTGAGTGTGGCTTTCTAGGACAGCCTGGGCAGCA…	0	FELQHGTEEQQEEVR	1
FELQHGTEEQQEEVRK_20_62663373.0	1		;rs71678699	;20_62664191_GAGGTGAGGCCCCTCGACAGACCGCCGCTCAGTGCCTTCTGGGACTGTGGCGGGGAGTTCCGCCAGCCCTGGGGGCTCTAGGAGGTGGCCACGGCCAGCGTGACTCTGCCCGGGGTCGGGAGGATGGACCGGGTGTGTGGGGCACAGAATCCTCGACACCTCCCCACAAGGCAGTCTCTGCCTCCACATCCGTTTTCTGGTTATAGCCTCACAGCTCCACACCCTGGAATTGAGGCACCCTGTCCGTTAGGGTGGCCTGTCTGCTGGAGTATTTTAACGAGTTATTTGCTGGCTGGAGCCTGGGCTCACTTTAGGAATGGGAATGGAGTTGGCCTTTTTCTTGGGCCTGAGCCTGAGTGTGGCTTTCTAGGACAGCCTGGGCAGCA…	0	FELQHGTEEQQEEVRK	1
FELYFQGPSSNK_7_99696792.0	1		;rs2070215	;7_99696797_T_C	0	FELYFQGPSSNK	1
FELYFQGPSSNKPR_7_99696786.0	1		;rs2070215	;7_99696797_T_C	0	FELYFQGPSSNKPR	1
FENSNIGTAGASDVHVTSK_15_86122820.0	1		;rs34434221	;15_86122875_A_C	0	FENSNIGTAGASDVHVTSK	1
FENSNIGTAGASDVHVTSKPVDK_15_86122820.0	1		;rs34434221	;15_86122875_A_C	0	FENSNIGTAGASDVHVTSKPVDK	1
FEPGKPPGDTHGQVGTR_3_38522917.0	1		;rs115155428	;3_38523684_C_T	1	FEPGKPPGDTHGQVGTR	1
FEPTHPER_3_27436588.0	1		;rs114662202	;3_27436597_G_A	0	FEPTHPER	1
FETGAFSYYGTMALTSVPSDR_2_97465327.0	1		;rs41286594	;2_97465384_C_T	0	FETGAFSYYGTMALTSVPSDR	1
FFGNVELMQDLPPASSSCPSMSR_1_3806595.0	1		;rs4520357	;1_3806643_T_A	0	FFGNVELMQDLPPASSSCPSMSR	1
FFGSLPDSWASGHSVPVVTVVR_11_20404580.0	1		;rs3824886	;11_20404613_T_G	0	FFGSLPDSWASGHSVPVVTVVR	1
FFLNMKPEIQPSDTSYLWHIPLSYVTEGR_5_96341893.0	1		;rs72775875	;5_96341912_C_T	0	FFLNMKPEIQPSDTSYLWHIPLSYVTEGR	1
FFPASADRTVIDYNGER_17_79803082.0	2		;rs71746998;rs35649520	;17_79803434_GACCTGTGGAAGACAGGGATGAGTGCAGGGGCTGGTCCCGGCCCAGAGCCAATCTCCTGGCATTGGCTCCTCCTCCCTAGAGAAAGGCAGAGCAGGCCCGGTCCGGTGGCTCACACCCGGAATCCAGCACATTGGGAGTTCAAAAACAGCCTAGGCAATATAGTGAGATCCCATCTCTCTCGAAAAACAAAGGTGGGTGCTTCTGAAGGAGCTCCCACAGCTCTTCTCCCACCTGACTAGCCCCAGGCTCCTTCCAGAGAGGCACCCAGGCTGGCGTGGGGACCACTGCTCTTCCCAGAGCCCGCCCCAGCCCCGTCTGGAGGGAAGGCGC_G;17_79803433_G_A	2	FFPASADRTVIDYNGER	1
FFSVSPQAVYTAMLDNSFER_19_899485.0	1		;rs144463479	;19_899596_C_G	1	FFSVSPQAVYTAMLDNSFER	1
FFTNFESR_17_46022042.0	1		;rs17679445	;17_46022065_G_A	0	FFTNFESR	1
FGEVLEISGK_2_101186085.0	1		;TMP_ESP_2_101186087_101186088	;2_101186088_TTC_T	0	FGEVLEISGK	1
FGGGGDAGSK_9_137642641.0	1		;rs61735045	;9_137642654_G_A	0	FGGGGDAGSK	1
FGGVQELLNQQK_6_41037868.0	1		;rs115264645	;6_41037876_A_G	0	FGGVQELLNQQK	1
FGISEPGNQEK_2_113147719.0	1		;rs201000445	;2_113147740_C_T	0	FGISEPGNQEK	1
FGLDVEAVRTLLNSGLEK_17_48628430.0	1		;rs9913430	;17_48628470_T_A	0	FGLDVEAVRTLLNSGLEK	1
FGQDIISPLLSVK_14_31099700.0	1		;rs229150	;14_31099738_A_G	0	FGQDIISPLLSVK	1
FGSLLPIHPVTSG_9_131909701.0	1		;rs2480452	;9_131909736_C_T	0	FGSLLPIHPVTSG	1
FGVGDDDDFRDQGLTRPK_1_210010502.0	1		;rs41274840	;1_210010524_G_A	0	FGVGDDDDFRDQGLTRPK	1
FGYYGDALQQDCR_7_107593975.0	1		;rs20556	;7_107593989_T_C	0	FGYYGDALQQDCR	1
FGYYGDALQQDCRK_7_107592666.0	1		;rs20556	;7_107593989_T_C	1	FGYYGDALQQDCRK	1
FHFQGPCGTTLPEALACHENETVS_6_13612022.0	1		;rs34162626	;6_13612078_A_G	0	FHFQGPCGTTLPEALACHENETVS	1
FHIIPDGNCLYRAVSK_10_23729319.0	1		;rs139969083	;10_23729362_A_T	0	FHIIPDGNCLYRAVSK	1
FHPQYQEVNGTLPLIK_13_23906971.0	1		;rs17078601	;13_23906983_G_C	0	FHPQYQEVNGTLPLIK	1
FHQIPNPLR_17_61615535.0	1		;rs147985248	;17_61615545_A_G	0	FHQIPNPLR	1
FIAMFICSEIPITLDHGNTLHEGWSQIMFRK_2_30975943.0	1		;rs62142192	;2_30975961_G_T	0	FIAMFICSEIPITLDHGNTLHEGWSQIMFRK	1
FIASIEK_14_64518317.0	1		;rs11628107	;14_64518321_A_G	0	FIASIEK	1
FIEAGQYNNHLYGTSVQSVR_3_196792161.0	1		;rs78190191	;3_196792163_C_T	0	FIEAGQYNNHLYGTSVQSVR	1
FIKMYAWVKAFSQSVQK_3_183696437.0	1		;rs7636910	;3_183699516_T_C	1	FIKMYAWVKAFSQSVQK	1
FILEQQER_5_162901133.0	1		;rs2303078	;5_162901156_G_A	0	FILEQQER	1
FINHIFEYTNPEDGVTYQIK_16_77775637.0	1		;rs16946429	;16_77775672_A_G	0	FINHIFEYTNPEDGVTYQIK	1
FIPDPNAEKPDDWNEDTDGEWEAPQILNPACR_4_141317065.0	1		;rs12513290	;4_141317068_G_A	0	FIPDPNAEKPDDWNEDTDGEWEAPQILNPACR	1
FISALNNVAER_20_5974245.0	2		;rs16991638;rs16991638	;20_5974265_A_G;20_5974265_A_G	0	FISALNNVAER	1
FISGHTSELGDFR_2_74690369.0	1		;rs1063588	;2_74690378_C_T	0	FISGHTSELGDFR	1
FISVGYVDDTQFVR_6_31239541.0	1		;rs1050428	;6_31239543_C_G	0	FISVGYVDDTQFVR	1
FIVVEGLYMNTGTICPLPELVK_9_94812343.0	1		;rs138268337	;9_94812355_T_C	0	FIVVEGLYMNTGTICPLPELVK	1
FKNEEEVFAWNNEVK_5_125885946.0	1		;rs12514417	;5_125887715_T_G	1	FKNEEEVFAWNNEVK	1
FKTPELAEEFK_2_107040939.0	1		;rs193124838	;2_107040963_G_A	0	FKTPELAEEFK	1
FKWPIIAAETEGQGTLVKVEMVISESCQK_12_129559382.0	1		;rs73159540	;12_129559421_C_T	0	FKWPIIAAETEGQGTLVKVEMVISESCQK	1
FLAACAAGK_5_93964850.0	1		;rs140280154	;5_93966200_C_T	1	FLAACAAGK	1
FLANPNILQ_17_53900172.0	1		;rs1454114	;17_53900177_T_C	0	FLANPNILQ	1
FLAQILTAFPALR_17_649515.0	1		;rs910925	;17_649547_G_C	0	FLAQILTAFPALR	1
FLDKLPQQTGDHAGIK_5_138857905.0	2		;rs1131769;rs78233829	;5_138857919_T_C;5_138857925_C_G	0	FLDKLPQQTGDHAGIK	1
FLEENPDPSASEIR_2_86317010.0	2		;rs146078741;rs4832242	;2_86317012_C_G;2_86317037_G_C	0	FLEENPDPSASEIR	1
FLEEYTSQLR_12_105504940.0	1		;rs35294333	;12_105504953_T_C	0	FLEEYTSQLR	1
FLEFTTLSAAELPGSSAVR_3_16475515.0	1		;rs3815962	;3_16535229_C_T	1	FLEFTTLSAAELPGSSAVR	1
FLEVQYLTGGLIEPDTPGR_8_144990773.0	1		;rs113513807	;8_144990784_G_A	0	FLEVQYLTGGLIEPDTPGR	1
FLEVQYLTGGLIEPDTPGRVPLDEALQR_8_144990746.0	1		;rs113513807	;8_144990784_G_A	0	FLEVQYLTGGLIEPDTPGRVPLDEALQR	1
FLFVVAAATGVQSQVQLVQSGAEVKK_14_107170185.0	2		;rs74089692;rs74089692	;14_107170243_G_C;14_107170243_G_C	0	FLFVVAAATGVQSQVQLVQSGAEVKK	1
FLGDSANLSILSGGTPK_5_137665323.0	1		;rs3734166	;5_137665323_G_A	0	FLGDSANLSILSGGTPK	1
FLGGSQVSPSR_12_57865310.0	1		;rs2228224	;12_57865321_G_A	0	FLGGSQVSPSR	1
FLGLVVCLVLWTLHSEGSGGK_10_91007330.0	2		;rs1051339;rs1051338	;10_91007339_C_T;10_91007360_T_G	0	FLGLVVCLVLWTLHSEGSGGK	1
FLGRSPVLPHCPLGHR_5_462449.0	1		;rs890972	;5_462465_C_A	0	FLGRSPVLPHCPLGHR	1
FLGVAEQLHNEGFK_2_211539643.0	1		;rs140578009	;2_211539650_G_A	0	FLGVAEQLHNEGFK	1
FLIIPLGSHPVAK_11_66001391.0	1		;rs2236651	;11_66001418_C_T	0	FLIIPLGSHPVAK	1
FLKPYTLEEQK_3_141626106.0	1		;rs3792411	;3_141626123_A_G	0	FLKPYTLEEQK	1
FLLRNGYSPK_17_33592565.0	1		;rs11651240	;17_33592591_C_T	0	FLLRNGYSPK	1
FLPLPVVQLLDR_2_85577289.0	1		;rs139043592	;2_85577310_C_T	0	FLPLPVVQLLDR	1
FLPSHPIVGK_3_52780175.0	1		;rs34986855	;3_52780205_A_G	0	FLPSHPIVGK	1
FLQILQRQDCVTQKYQENAQLSVK_9_19087141.0	1		;rs7875404	;9_19087154_T_C	0	FLQILQRQDCVTQKYQENAQLSVK	1
FLQQELCAVQEEVIMR_1_227920365.0	1		;rs41270159	;1_227920665_A_G	1	FLQQELCAVQEEVIMR	1
FLQQELCAVQEEVSEWR_1_227920614.0	1		;rs41270159	;1_227920665_A_G	0	FLQQELCAVQEEVSEWR	1
FLRDVFADEFIFLPGNTLKDFEEGCYLLCK_1_231408080.0	1		;rs11558492	;1_231408091_A_G	0	FLRDVFADEFIFLPGNTLKDFEEGCYLLCK	1
FLSDIPSSQILQEEMTWMK_12_22813997.0	1		;rs75025746	;12_22814023_A_G	0	FLSDIPSSQILQEEMTWMK	1
FLSLEGDR_12_99007614.0	1		;rs1048906	;12_99007623_C_T	0	FLSLEGDR	1
FLSLQSEHK_1_214815911.0	1		;rs3795517	;1_214815916_T_C	0	FLSLQSEHK	1
FLSSPRFSYVNSFTK_14_80963914.0	1		;rs61744330	;14_80971261_C_T	1	FLSSPRFSYVNSFTK	1
FLSYRSDLPAYMFPGGSSPTTEEK_20_36678157.0	1		;rs74976089	;20_36678179_C_G	0	FLSYRSDLPAYMFPGGSSPTTEEK	1
FLSYRSDLPAYMFPGGSSPTTEEKK_20_36678157.0	1		;rs74976089	;20_36678179_C_G	0	FLSYRSDLPAYMFPGGSSPTTEEKK	1
FLTPGLTHTMER_9_34385755.0	1		;rs112332239	;9_34385757_C_T	0	FLTPGLTHTMER	1
FMDVTFAK_5_13902208.0	1		;rs1530498	;5_13902220_T_C	0	FMDVTFAK	1
FMEPLSMFCAMPPEYK_3_3887495.0	1		;rs35362954	;3_3887508_C_G	0	FMEPLSMFCAMPPEYK	1
FMGVCQLPSK_8_42220210.0	1		;rs3136797	;8_42226805_C_G	1	FMGVCQLPSK	1
FMWGTFPGCLADQLVLK_7_43906468.0	1		;rs670573	;7_43906513_A_G	0	FMWGTFPGCLADQLVLK	1
FNAMNSALASDSIGLQK_15_57918042.0	2		;rs2958059;rs2958059	;15_57918090_A_G;15_57918090_A_G	0	FNAMNSALASDSIGLQK	1
FNCSISVPNIYQDTTISWWK_2_112686971.0	1		;rs13027171	;2_112686988_G_A	0	FNCSISVPNIYQDTTISWWK	1
FNEVSSQQAAIQAYEDMVR_10_71880850.0	1		;rs10999147	;10_71880858_A_G	0	FNEVSSQQAAIQAYEDMVR	1
FNIPHSVTLDSAGR_13_39618276.0	1		;rs9603498	;13_39618302_T_G	0	FNIPHSVTLDSAGR	1
FNQGMVDTAK_22_50312537.0	1		;rs376412118	;22_50312548_T_TTTC	0	FNQGMVDTAK	1
FNQTLSTNK_4_128949845.0	1		;rs35763794	;4_128949850_A_G	0	FNQTLSTNK	1
FNSETYQWTK_5_73930750.0	1		;rs300239	;5_73930751_C_G	0	FNSETYQWTK	1
FNSQSTSYLPGYVPK_11_68665467.0	1		;rs117105758	;11_68665480_T_C	0	FNSQSTSYLPGYVPK	1
FNVEDGEIVQQVR_1_19566934.0	1		;rs71685570	;1_19567507_AACCTACAGAAAAGTCATCGTTAACAGGAAGCTCGTGAAAGATTTTTACATTTCCCTCTCAGCCCAACAGCAATATTGCTGCCAGCATCCCACTGGGGGTCCTAAGCTCAAAGGTTCTTCATGGTTGGTTGTATAGGAGTTCTTCCTGTCCCCTGAAACCCCACCCTCCAACCTCCTGAGAGCCTTCAAAGTTGGAAAAAATATCAGGATTTTCTTTCTGGTCACTGGAAAAATATATCCGATAATTTTAAATACCTGGCACTTCAGAATCAGCACTTCTTTACTATATTTGCCATATGTGGTGTCCTACTGTGATTTCACAGCACTGTAAGATACTTACAGGCAGAGACTAGATCTATGTAATTTTTTAGCCACCCCAGAAGATAA…	0	FNVEDGEIVQQVR	1
FNVLNQIFCK_5_55407518.0	2		;rs36211775;rs321776	;5_55408331_ATAGCCAGATGTAGCAGTGCGCAACTGTAGTCCCAGCTACTCAGGATGCTGAGGCAGGGGGATCGCTTGAACCCAGGAGACAGAGGCTGCAGTGAGCCATGATTGTGCCACTGCACTCTAGCCTGGGTGACAGAGTGTGACCTTGTCTCAAATAAATAAATAAATACATTCTTTAGTGTGATACATTTATTTAAAAGGTGGGATATGTACATATTTCATATCTAAAAATGGAGACATATATGTGGGTAAAATATCTCTGGAAGGATAAACAAAAAATGCATTTTTTTTTTTTTTGACATTTAGCTTTGGATGAGGGGCACTGGATAGCTGGGGAAGACGCAAGAGGGAGAATTGCTTTACAACCCTTTGGTATGTGTTGAGATCTAA…	0	FNVLNQIFCK	1
FNWYVDGVEVHNAK_14_106110116.0	1		;rs8009156	;14_106110137_C_T	0	FNWYVDGVEVHNAK	1
FPASVPMGAQDLISK_17_8108305.0	1		;rs1059476	;17_8108331_A_G	0	FPASVPMGAQDLISK	1
FPAWQNSIR_9_117660.0	1		;rs7031810	;9_117666_T_C	0	FPAWQNSIR	1
FPCTLVAQK_20_3193838.0	1		;rs1127354	;20_3193842_C_A	0	FPCTLVAQK	1
FPDDQVNNTIQNGGGDDLSNQELIGK_14_45696024.0	1		;rs34101857	;14_45696037_T_G	0	FPDDQVNNTIQNGGGDDLSNQELIGK	1
FPDDVNPVTK_6_71298319.0	1		;rs146446063	;6_71298323_C_T	0	FPDDVNPVTK	1
FPDFIQVK_11_129793292.0	1		;rs2241573	;11_129793305_A_G	0	FPDFIQVK	1
FPDREENAVHSTEPVVQENGDEAGEGR_2_242176128.0	1		;rs2305071	;2_242176188_G_C	0	FPDREENAVHSTEPVVQENGDEAGEGR	1
FPGLAPPHTR_17_79514115.0	1		;rs11552304	;17_79514129_G_A	0	FPGLAPPHTR	1
FPLGSYTIQNIVAGSTYLFSTK_5_96363437.0	1		;rs11746232	;5_96363459_A_G	0	FPLGSYTIQNIVAGSTYLFSTK	1
FPLLNSETHIEFCCHLK_X_150789482.0	1		;rs945815	;X_150789950_C_T	1	FPLLNSETHIEFCCHLK	1
FPNLVDPWTPHLYAR_12_6637450.0	1		;rs2072374	;12_6637845_T_C	1	FPNLVDPWTPHLYAR	1
FPQALNIGMGIVTTLYVTLATLGYMCFHDEIK_11_92895906.0	1		;rs78676517	;11_92895920_T_C	0	FPQALNIGMGIVTTLYVTLATLGYMCFHDEIK	1
FPQSTYQFK_5_31299728.0	1		;rs11750360	;5_31302215_T_C	1	FPQSTYQFK	1
FPQSVYQMSVSEAAVPGEEVGR_16_65022191.0	1		;rs1130821	;16_65022234_C_G	0	FPQSVYQMSVSEAAVPGEEVGR	1
FPSLSESLMNR_1_156937901.0	1		;rs2275206	;1_156939067_G_A	1	FPSLSESLMNR	1
FPVVVLDECSQITEPASLLPIAR_4_113468563.0	1		;rs78336146	;4_113468564_C_T	0	FPVVVLDECSQITEPASLLPIAR	1
FQAARQALQLSSSSAWNSVQTAVINVFK_11_36422782.0	1		;rs330261	;11_36422792_G_A	0	FQAARQALQLSSSSAWNSVQTAVINVFK	1
FQAPSAEANQK_1_2938379.0	1		;rs4013154	;1_2938410_CAGA_C	0	FQAPSAEANQK	1
FQCRVSGTDLK_2_179623891.0	1		;rs34819099	;2_179628918_C_T	1	FQCRVSGTDLK	1
FQDVLPYDDVR_14_88938647.0	1		;rs2274736	;14_88938652_A_G	0	FQDVLPYDDVR	1
FQDVLPYDDVRVELVPTK_14_88938626.0	1		;rs2274736	;14_88938652_A_G	0	FQDVLPYDDVRVELVPTK	1
FQEAVTFK_6_27425170.0	1		;rs1883216	;6_27425185_C_A	0	FQEAVTFK	1
FQEILEETPSALDQTTEWIK_12_106717396.0	1		;rs17218950	;12_106729425_G_A	1	FQEILEETPSALDQTTEWIK	1
FQHLPCVLGK_7_99490172.0	1		;rs35432946	;7_99490190_G_A	0	FQHLPCVLGK	1
FQIATVTEK_1_151374017.0	1		;rs4603	;1_151374025_T_C	0	FQIATVTEK	1
FQLSNSGPNSTIK_7_158536237.0	1		;rs2305473	;7_158536267_T_C	0	FQLSNSGPNSTIK	1
FQNDPLSVLK_7_140301714.0	1		;rs269243	;7_140301731_G_T	0	FQNDPLSVLK	1
FQPGETLTEILETPATSEQEAEHQR_15_91030757.0	1		;rs6496679	;15_91034559_C_G	1	FQPGETLTEILETPATSEQEAEHQR	1
FQPLPEAMK_21_47841981.0	1		;rs61735814	;21_47841989_C_T	0	FQPLPEAMK	1
FQPQSPDFLDITNPK_22_19455400.0	1		;rs17744624	;22_19455430_G_C	0	FQPQSPDFLDITNPK	1
FQRSCLHQTVQQFK_15_45444120.0	1		;rs16939752	;15_45444133_T_C	0	FQRSCLHQTVQQFK	1
FQSLCQAPPPLK_11_22646390.0	1		;rs45451294	;11_22646398_G_A	0	FQSLCQAPPPLK	1
FQTIDIEPDIEALLSQGPSCA_3_49394823.0	1		;rs1050450	;3_49394834_G_A	0	FQTIDIEPDIEALLSQGPSCA	1
FRDIARLTGSASTAK_19_48640329.0	1		;rs4987068	;19_48640807_C_T	1	FRDIARLTGSASTAK	1
FREIIDQFEENMPVLR_20_256688.0	1		;rs3827147	;20_256727_T_A	0	FREIIDQFEENMPVLR	1
FRLDYLPNPQFSTAK_3_129289936.0	1		;rs144843366	;3_129289978_G_A	0	FRLDYLPNPQFSTAK	1
FRLENDLEELALYQIQLLK_17_40716178.0	1		;rs71863029	;17_40717948_GAGAAGTGCCCGTGGAGCCCCTGGATGTCCCCTTACCCTCCACGATCAGGCCAGCTTCCCCCGTGGCCGGGTCTCCAAAGCAGCCGGTGCGTGGCTACTACCGTGGCGCTGTCGGTGGCACGTTTGACCGCCTGCACAACGCCCACAAGGTGTTGCTCAGTGTCGCGTGCATCCTGGCCCAGGAGCAGCTTGTGGTGGGAGTAGCAGACAAAGATCTGTTGAAGAGTGAGTAAGAGGGACCCTGGACTAGGGTGGAGGATCCCCAAATCTCCCCACCCCCGACCCTTATGCCGAGATCAAGGAAGGGTAGGGCCATTCATTACTTCCCACCCTTCCCAAATGTCACAGTGGTTGACACTCAATTGGTGCTAAGGCCATTTTGTCAA…	0	FRLENDLEELALYQIQLLK	1
FRVEEGGGAPFCSADGSTSAEK_10_30316208.0	1		;rs2185724	;10_30316208_T_C	0	FRVEEGGGAPFCSADGSTSAEK	1
FSANLSWLFPELSGLPAR_1_43919395.0	1		;rs6692611	;1_43919413_A_G	0	FSANLSWLFPELSGLPAR	1
FSARPSSIEAIPFVIEK_3_15628031.0	1		;rs74637339	;3_15628040_T_A	0	FSARPSSIEAIPFVIEK	1
FSGCTLTDGTLK_17_505133.0	1		;rs56807006	;17_505139_G_A	0	FSGCTLTDGTLK	1
FSGLPSNDEPILSFSPK_11_17118687.0	1		;rs11604561	;11_17118687_T_C	0	FSGLPSNDEPILSFSPK	1
FSGLPSNDEPILSFSPKTYSFR_11_17118672.0	1		;rs11604561	;11_17118687_T_C	0	FSGLPSNDEPILSFSPKTYSFR	1
FSIGDSPDSSTPK_22_46712299.0	1		;rs6008684	;22_46719100_C_G	1	FSIGDSPDSSTPK	1
FSKEEPVSSGPEEAVGK_20_2638838.0	1		;rs5856	;20_2638882_T_C	0	FSKEEPVSSGPEEAVGK	1
FSKPTSALYPFLGIR_15_41689164.0	1		;rs3204853	;15_41689166_C_A	0	FSKPTSALYPFLGIR	1
FSLDAVSLK_3_32586509.0	1		;rs138677120	;3_32586521_C_T	0	FSLDAVSLK	1
FSLVPHNYGLVLYENK_9_130289475.0	1		;rs75835777	;9_130289485_G_A	0	FSLVPHNYGLVLYENK	1
FSNSIPQSQTGNSETATPTNVDLPQVIPK_12_6666752.0	1		;rs11064255	;12_6669257_T_C	1	FSNSIPQSQTGNSETATPTNVDLPQVIPK	1
FSPLQDVLR_3_113172789.0	2		;rs146846950;rs146846950	;3_113175984_G_A;3_113175984_G_A	2	FSPLQDVLR	1
FSPPILQLDEVDFYYDPK_3_183908932.0	1		;rs11706273	;3_183908982_C_T	0	FSPPILQLDEVDFYYDPK	1
FSQLAEAYEVLSDEVK_16_4487459.0	1		;rs1062706	;16_4487486_G_A	0	FSQLAEAYEVLSDEVK	1
FSQLAEAYEVLSDEVKR_16_4487459.0	1		;rs1062706	;16_4487486_G_A	0	FSQLAEAYEVLSDEVKR	1
FSQTVLGADSEALTDSWEALSLDTEYWK_1_220344378.0	1		;rs12045447	;1_220344453_T_C	0	FSQTVLGADSEALTDSWEALSLDTEYWK	1
FSQWLDDHPSEK_7_106850990.0	1		;rs201185220	;7_106851010_T_C	0	FSQWLDDHPSEK	1
FSSNDFLGEVLIDLSSTSHLDNTPRWYPLK_7_82453669.0	1		;rs2522833	;7_82453708_A_C	0	FSSNDFLGEVLIDLSSTSHLDNTPRWYPLK	1
FSSPTLELQGEFSPLQSSLPCDIHLVNLR_5_109190933.0	2		;rs200733039;rs3217225	;5_109190936_TTC_T;5_109190938_TCTC_T	0	FSSPTLELQGEFSPLQSSLPCDIHLVNLR	1
FSTSFLDEK_12_50754560.0	1		;rs12303082	;12_50754563_T_G	0	FSTSFLDEK	1
FSTSGLSISGLNPLPNPSYLLPPR_10_105048144.0	1		;rs34440112	;10_105048217_A_C	0	FSTSGLSISGLNPLPNPSYLLPPR	1
FSVCDVVLDHCPAFR_1_16532487.0	1		;rs41269185	;1_16532498_G_A	0	FSVCDVVLDHCPAFR	1
FSVPSGSSPGSQSDAEPR_18_13001495.0	2		;rs4499304;rs11080618	;18_13001512_G_C;18_13001523_G_A	0	FSVPSGSSPGSQSDAEPR	1
FSVQQQASK_X_71401608.0	1		;rs7058353	;X_71401614_C_A	0	FSVQQQASK	1
FSVSPSSPSSQQTPPPVTPR_10_129242455.0	1		;rs41314432	;10_129242460_C_T	0	FSVSPSSPSSQQTPPPVTPR	1
FSWPFREPVTR_7_72856867.0	1		;rs1178977	;7_72857049_A_G	1	FSWPFREPVTR	1
FSWPFREPVTRDEAEDYYDVITHPMDFQTVQNK_7_72856801.0	1		;rs1178977	;7_72857049_A_G	1	FSWPFREPVTRDEAEDYYDVITHPMDFQTVQNK	1
FSYVNSFTKR_14_80963911.0	1		;rs61744330	;14_80971261_C_T	1	FSYVNSFTKR	1
FTCGFDGCGSTYK_1_40703233.0	1		;rs35042446	;1_40703244_G_A	0	FTCGFDGCGSTYK	1
FTCYMEHSGNHSTHPVPSGK_6_31379947.0	2		;rs41553616;rs199503730	;6_31379990_C_G;6_31380002_TG_T	0	FTCYMEHSGNHSTHPVPSGK	1
FTDNEFHSSHISTIGVDFK_14_65419275.0	2		;TMP_ESP_14_65419292_65419299;rs45454295	;14_65419299_TGAAGAAAG_T;14_65419293_A_G	0	FTDNEFHSSHISTIGVDFK	1
FTDYHQWNSAGVGTGATDTKK_15_29092275.0	1		;rs77625797	;15_29092336_A_G	0	FTDYHQWNSAGVGTGATDTKK	1
FTEGNITYTSPPPQFDSCVDTR_7_138732435.0	1		;rs3735007	;7_138732497_G_A	0	FTEGNITYTSPPPQFDSCVDTR	1
FTFTDSVK_8_17137312.0	1		;rs150536607	;8_17137322_TTA_T	0	FTFTDSVK	1
FTIDSDAVSASSPEK_21_32493054.0	1		;rs111536576	;21_32493056_T_C	0	FTIDSDAVSASSPEK	1
FTIGDHSR_4_10090353.0	1		;rs13441	;4_10099340_T_C	1	FTIGDHSR	1
FTQTSGETTDADKEPAGEDK_10_129901820.0	1		;rs10082391	;10_129901825_T_C	0	FTQTSGETTDADKEPAGEDK	1
FTVGKESNIQTMGGKTFK_5_159659226.0	2		;rs116237330;rs1130435	;5_159659262_G_A;5_159659273_C_T	0	FTVGKESNIQTMGGKTFK	1
FTVHIPALNNSPQLK_11_64802377.0	1		;rs35982635	;11_64802388_A_C	0	FTVHIPALNNSPQLK	1
FTYDQDGEPIQTFHFQAPTMATYQVVELR_22_39132346.0	1		;rs2072797	;22_39134207_C_T	1	FTYDQDGEPIQTFHFQAPTMATYQVVELR	1
FVAQESKCEASAVTVR_1_16056397.0	1		;rs116455686	;1_16057029_A_G	1	FVAQESKCEASAVTVR	1
FVEEQGPNSSATFMVSCLK_17_649458.0	1		;rs4968104	;17_649505_T_A	0	FVEEQGPNSSATFMVSCLK	1
FVEVLLQNNTPSDR_7_92764378.0	1		;rs2073793	;7_92764419_A_G	0	FVEVLLQNNTPSDR	1
FVFFIGSK_2_44004008.0	1		;rs2288709	;2_44004010_T_C	0	FVFFIGSK	1
FVFHQEQVYCPDCAK_X_135292130.0	2		;FHL1;rs151315725	;X_135292164_G_A;X_135292164_G_A	0	FVFHQEQVYCPDCAK	1
FVPGSSQSEGK_1_23419359.0	2		;rs3765407;rs477830	;1_23419374_G_T;1_23419383_C_T	0	FVPGSSQSEGK	1
FVPGSSQSEGKK_1_23419356.0	2		;rs3765407;rs477830	;1_23419374_G_T;1_23419383_C_T	0	FVPGSSQSEGKK	1
FVQALLAPCSLR_22_50941957.0	1		;rs6009975	;22_50941985_T_C	0	FVQALLAPCSLR	1
FVQDHFDHNISPTIGASFMTK_18_9775310.0	1		;rs149779563	;18_9775362_C_T	0	FVQDHFDHNISPTIGASFMTK	1
FVSSHQGFSGILK_7_105148566.0	1		;rs61741425	;7_105148593_G_A	0	FVSSHQGFSGILK	1
FVVIDNCIALK_21_38537999.0	1		;rs61741846	;21_38538018_T_C	0	FVVIDNCIALK	1
FVVSLAYAYETK_4_3015549.0	1		;rs1140085	;4_3015553_G_A	0	FVVSLAYAYETK	1
FVVSNAENLVDDITETAQTAGK_11_104767989.0	1		;rs693001	;11_104768000_G_A	0	FVVSNAENLVDDITETAQTAGK	1
FWADLNTNIEDEGSSFYGVSSQYESPENMIITCSTK_12_3131177.0	2		;rs79782169;rs11550887	;12_3131189_C_T;12_3147203_C_T	1	FWADLNTNIEDEGSSFYGVSSQYESPENMIITCSTK	1
FWGLFSVCR_6_160211637.0	1		;rs58504486	;6_160211648_GGTT_G	0	FWGLFSVCR	1
FWQISSVSK_12_496413.0	1		;rs7965303	;12_496439_A_T	0	FWQISSVSK	1
FWYNSTSGVCTLVIPTCTLK_11_18727439.0	1		;rs1867877	;11_18727448_T_C	0	FWYNSTSGVCTLVIPTCTLK	1
FWYQDDAGLIK_7_48643310.0	1		;rs7803560	;7_48643310_G_A	0	FWYQDDAGLIK	1
FYLGGPTSIR_22_44379813.0	1		;rs8418	;22_44379838_A_G	0	FYLGGPTSIR	1
FYNYSITK_3_111775904.0	1		;rs141142047	;3_111775906_T_C	0	FYNYSITK	1
FYSPNIMALASSQVGEDSLSHQPDPAIGVHLMDR_1_77627048.0	1		;rs839825	;1_77627096_G_A	0	FYSPNIMALASSQVGEDSLSHQPDPAIGVHLMDR	1
FYTCFPVLMDGNQLSISMAPENMNIK_2_71631044.0	1		;rs3732235	;2_71631109_A_G	0	FYTCFPVLMDGNQLSISMAPENMNIK	1
FYVEASILK_16_19619594.0	2		;rs11291600;rs200540769	;16_19619603_CT_C;16_19619602_C_T	0	FYVEASILK	1
GAAAAAVMSSSK_2_128770693.0	1		;rs75040203	;2_128772371_C_T	1	GAAAAAVMSSSK	1
GAAHYHSLPAQDNLVLK_10_115405616.0	1		;rs3121478	;10_115405664_C_T	0	GAAHYHSLPAQDNLVLK	1
GAAQTGVDTAKTVLTGTK_19_4511880.0	3		;rs10422025;rs74182445;rs74182445	;19_4511927_G_A;19_4511929_GCA_ACG;19_4511929_GCA_ACG	0	GAAQTGVDTAKTVLTGTK	1
GAASCLEVMIAHGSNVMSADGAGYNALHLAAK_19_4200101.0	1		;rs2052191	;19_4200156_G_A	0	GAASCLEVMIAHGSNVMSADGAGYNALHLAAK	1
GAASPVLQEDHCDSLPSVLQVEEK_5_78610142.0	1		;rs16876657	;5_78610174_A_G	0	GAASPVLQEDHCDSLPSVLQVEEK	1
GACSTPDMPQFEPVK_20_34797784.0	1		;rs73101499	;20_34797801_C_T	0	GACSTPDMPQFEPVK	1
GAEAQDWHLDMQLTGK_1_18807487.0	1		;rs7512414	;1_18807536_G_T	0	GAEAQDWHLDMQLTGK	1
GAGAGAAEPGPPR_9_101570103.0	1		;rs10987768	;9_101570116_G_A	0	GAGAGAAEPGPPR	1
GAGSSSGCGGPK_6_43596779.0	1		;rs112851070	;6_43596814_C_G	0	GAGSSSGCGGPK	1
GAGSSSGCGGPKGK_6_43596773.0	1		;rs112851070	;6_43596814_C_G	0	GAGSSSGCGGPKGK	1
GAGTEGSSALR_22_26231394.0	1		;rs41281577	;22_26239698_C_T	1	GAGTEGSSALR	1
GAHHYTGLLK_4_3137673.0	1		;rs363075	;4_3137674_G_A	0	GAHHYTGLLK	1
GAHVVAGTAGYCFGNLHIPGYNLPWEDPSFQYPGNFAR_17_8160223.0	1		;rs4791641	;17_8161149_C_T	1	GAHVVAGTAGYCFGNLHIPGYNLPWEDPSFQYPGNFAR	1
GAIFCPPCYDVR_5_176915110.0	1		;rs2306764	;5_176915143_C_T	0	GAIFCPPCYDVR	1
GAIPCPAATPVPIVEK_2_168107484.0	1		;rs3749004	;2_168107491_A_G	0	GAIPCPAATPVPIVEK	1
GALINVPPPFLGLPR_6_31750398.0	1		;rs11531	;6_31750509_G_A	1	GALINVPPPFLGLPR	1
GALIYLLDMFCNSTHPQVR_3_132235339.0	1		;rs80120242	;3_132235344_A_T	0	GALIYLLDMFCNSTHPQVR	1
GALMANFLTQGQVCCNGTR_1_165638666.0	1		;rs1143660	;1_165648710_G_A	1	GALMANFLTQGQVCCNGTR	1
GALQDALR_21_47808657.0	1		;rs7279204	;21_47808679_C_T	0	GALQDALR	1
GALSIHNQEGATPVSLALER_15_86087094.0	1		;rs74502151	;15_86087095_G_A	0	GALSIHNQEGATPVSLALER	1
GALVAINPGDR_6_18139198.0	1		;rs1800460	;6_18139228_C_T	0	GALVAINPGDR	1
GALVAINPGDRK_6_18139195.0	1		;rs1800460	;6_18139228_C_T	0	GALVAINPGDRK	1
GAMFPTFTSPEDLYTGIK_7_25194702.0	1		;rs12535348	;7_25194753_C_T	0	GAMFPTFTSPEDLYTGIK	1
GANGEPGK_12_48378367.0	1		;rs41317939	;12_48378380_A_G	0	GANGEPGK	1
GANVIAGVWLEEAGQK_8_144994877.0	1		;rs35858667	;8_144994888_G_A	0	GANVIAGVWLEEAGQK	1
GAPAYRVLMEQLTSVSEELDVRK_15_52643510.0	2		;MYO5Abase_D0062;rs1058219	;15_52643564_G_A;15_52643564_G_A	0	GAPAYRVLMEQLTSVSEELDVRK	1
GAPLLSCLLALLALCPGGR_7_44144279.0	1		;rs28362521	;7_44144284_C_A	0	GAPLLSCLLALLALCPGGR	1
GAPPGSPEPPALLAAPLAAGACPGGR_18_8706429.0	1		;rs182991633	;18_8706485_C_A	0	GAPPGSPEPPALLAAPLAAGACPGGR	1
GAPQHYPKTAGNSEFLGK_11_10827578.0	1		;rs10743151	;11_10828361_C_A	1	GAPQHYPKTAGNSEFLGK	1
GAPQKDSTGGVLEESNK_13_103343303.0	1		;rs16960383	;13_103343308_T_C	0	GAPQKDSTGGVLEESNK	1
GAQGQGEVTEQLAHLVR_16_23160006.0	1		;rs139702277	;16_23160057_C_T	0	GAQGQGEVTEQLAHLVR	1
GASDPEVAPWAR_6_36953910.0	1		;rs35538959	;6_36953920_AG_A	0	GASDPEVAPWAR	1
GASDRDAASGPEAPMQPGFPENLSK_10_64564903.0	1		;rs10995311	;10_64564934_C_G	0	GASDRDAASGPEAPMQPGFPENLSK	1
GASGDHVYTYSYDAK_18_59821840.0	1		;rs17069506	;18_59821843_T_C	0	GASGDHVYTYSYDAK	1
GASGDHVYTYSYDAKR_18_59821837.0	1		;rs17069506	;18_59821843_T_C	0	GASGDHVYTYSYDAKR	1
GASGGALPK_3_179408037.0	1		;rs61760203	;3_179408054_C_T	0	GASGGALPK	1
GASIPFQFRPENEEDILVVTTQGEVEEIEQHNK_17_46925751.0	1		;rs550510	;17_46926615_G_A	1	GASIPFQFRPENEEDILVVTTQGEVEEIEQHNK	1
GAVLGRPTLSVQQTPEGSLLAR_19_5223249.0	1		;rs150239914	;19_5223313_G_A	0	GAVLGRPTLSVQQTPEGSLLAR	1
GAWVPAGSR_1_200880842.0	1		;rs45547233	;1_200880869_A_C	0	GAWVPAGSR	1
GAYGGGYGGYDDYNGYNDGYGFGSDR_5_179044999.0	1		;rs4701143	;5_179045142_G_A	1	GAYGGGYGGYDDYNGYNDGYGFGSDR	1
GAYGGGYGGYDDYNGYNDGYGFGSDRFGR_5_179044990.0	1		;rs4701143	;5_179045142_G_A	1	GAYGGGYGGYDDYNGYNDGYGFGSDRFGR	1
GCDLSFPSNK_12_133454211.0	1		;rs145527630	;12_133463775_C_T	1	GCDLSFPSNK	1
GCEVIPGLDSK_4_7802222.0	1		;rs28406288	;4_7802227_G_C	0	GCEVIPGLDSK	1
GCFQAEIVPVTTTVHDDK_3_38168115.0	1		;rs61095322	;3_38168125_A_C	0	GCFQAEIVPVTTTVHDDK	1
GCGFPVGEHSPHSR_18_8798184.0	1		;rs12386117	;18_8798185_G_A	0	GCGFPVGEHSPHSR	1
GCLSNFSSYLTK_13_50587120.0	1		;rs1056543	;13_50587140_G_C	0	GCLSNFSSYLTK	1
GCPIGTGGVLSSQIK_9_26978158.0	1		;rs10812505	;9_26978170_A_G	0	GCPIGTGGVLSSQIK	1
GCSSLLVPGLTCTQR_6_30313298.0	2		;rs6986;rs6986	;6_30313340_G_C;6_30313340_G_C	0	GCSSLLVPGLTCTQR	1
GCTGVITLNRPK_2_191161592.0	1		;rs1058180	;2_191161622_T_C	0	GCTGVITLNRPK	1
GDAALQAQPGVAGAPPVLHSIK_18_74090939.0	4		;rs369997401;rs56087742;rs369997401;rs56087742	;18_74090957_AC_A;18_74090958_CG_C;18_74090957_AC_A;18_74090958_CG_C	2	GDAALQAQPGVAGAPPVLHSIK	1
GDAHSLFWQGR_1_108160248.0	1		;rs5776894	;1_108160261_GA_G	0	GDAHSLFWQGR	1
GDAPDLVDDGEDESAEHDEYIDGDEK_5_64097135.0	1		;rs7735338	;5_64097145_C_G	0	GDAPDLVDDGEDESAEHDEYIDGDEK	1
GDDGEPGQTGSPGPTGEPGPSGPPGKRGPPGPAGPEGR_9_137707807.0	1		;rs3827848	;9_137707834_G_A	0	GDDGEPGQTGSPGPTGEPGPSGPPGKRGPPGPAGPEGR	1
GDEFLGGNVSLTAPGSVGPPDESHPGSSDSSASQSSVK_17_19827818.0	1		;rs61749865	;17_19835112_C_T	1	GDEFLGGNVSLTAPGSVGPPDESHPGSSDSSASQSSVK	1
GDEQQVESMTPKPVLQEENNQESFIAFAR_15_82512073.0	1		;rs116871238	;15_82512118_G_A	0	GDEQQVESMTPKPVLQEENNQESFIAFAR	1
GDFAAAAGNLQTCLAVLGR_22_42276719.0	1		;rs2228314	;22_42276742_G_C	0	GDFAAAAGNLQTCLAVLGR	1
GDFCEACPPGFYK_1_38220019.0	1		;rs4653328	;1_38227086_A_T	1	GDFCEACPPGFYK	1
GDFCIQVGR_17_49247384.0	2		;rs201931229;rs201931229	;17_49248843_TTTC_T;17_49248843_TTTC_T	2	GDFCIQVGR	1
GDFCIQVGRNIIHGSDSVK_17_49247384.0	2		;rs201931229;rs201931229	;17_49248843_TTTC_T;17_49248843_TTTC_T	2	GDFCIQVGRNIIHGSDSVK	1
GDGGGAGGGGGGGGSGGGGSGGGGGGGSSRPPAPQENTTSEAGLPQGEAR_20_32664847.0	6		;TMP_ESP_20_32664865_32664867;rs71708002;TMP_ESP_20_32664865_32664867;rs11538302;rs200948404;rs2281209	;20_32664867_CCGG_CCAGCGG;20_32664865_C_CAGC;20_32664867_CCGG_CCAGCGG;20_32664866_G_A;20_32664917_G_A;20_32664926_G_A	0	GDGGGAGGGGGGGGSGGGGSGGGGGGGSSRPPAPQENTTSEAGLPQGEAR	1
GDINILLIGDPSVAK_6_52141976.0	1		;rs61753601	;6_52142329_G_A	1	GDINILLIGDPSVAK	1
GDLEPLELVWAK_6_36193075.0	1		;rs142171063	;6_36193085_G_A	0	GDLEPLELVWAK	1
GDLLTPPAPDGDGR_20_62203654.0	1		;rs79255367	;20_62203663_C_T	0	GDLLTPPAPDGDGR	1
GDNFETVTWLSDSEVVR_5_89769728.0	1		;rs2162986	;5_89769728_T_C	0	GDNFETVTWLSDSEVVR	1
GDPSLLFVNAGMNQFK_6_44279994.0	1		;rs167772	;6_44280812_C_T	1	GDPSLLFVNAGMNQFK	1
GDPSLLFVNAGMNQFKPIFLGTVDPR_6_44279964.0	1		;rs167772	;6_44280812_C_T	1	GDPSLLFVNAGMNQFKPIFLGTVDPR	1
GDQLFDQK_1_117617680.0	1		;rs998532	;1_117617705_A_G	0	GDQLFDQK	1
GDRAATLEEGNPTDEVPSTPLALEPSSTPGSK_7_5353402.0	1		;rs191307109	;7_5353449_G_C	0	GDRAATLEEGNPTDEVPSTPLALEPSSTPGSK	1
GDSEPTPGCSGLGPGGVR_1_184020901.0	1		;rs2274432	;1_184020945_G_A	0	GDSEPTPGCSGLGPGGVR	1
GDTAVGGDACSLSK_6_159185528.0	1		;rs3123101	;6_159185563_T_A	0	GDTAVGGDACSLSK	1
GDTLMAATLGQHK_16_88891219.0	1		;rs2303269	;16_88891240_C_A	0	GDTLMAATLGQHK	1
GDTSEDASIHRLEGTDLDCQVGGLICK_16_72130059.0	1		;rs35794819	;16_72130103_C_G	0	GDTSEDASIHRLEGTDLDCQVGGLICK	1
GDVNITANSKFWYNSTSGVCTLVIPTCTLK_11_18727439.0	1		;rs1867877	;11_18727448_T_C	0	GDVNITANSKFWYNSTSGVCTLVIPTCTLK	1
GDWSQFTLWQQGR_8_62430677.0	1		;rs4738904	;8_62438530_A_G	1	GDWSQFTLWQQGR	1
GEAAPGPAPPAPEATPPPASAAGK_21_46360029.0	1		;rs4818742	;21_46360076_C_T	0	GEAAPGPAPPAPEATPPPASAAGK	1
GEAGWEGGYPEIVK_5_6632836.0	1		;rs10076470	;5_6632875_G_A	0	GEAGWEGGYPEIVK	1
GEALGSICCIAEVLITTR_2_190660641.0	1		;rs5742981	;2_190660683_G_A	0	GEALGSICCIAEVLITTR	1
GEALRTHGGAPGDR_19_1106424.0	1		;rs199948868	;19_1106532_C_G	1	GEALRTHGGAPGDR	1
GEDAPLDQGSGAILASTFSK_21_44293743.0	1		;rs2248490	;21_44293744_C_G	0	GEDAPLDQGSGAILASTFSK	1
GEDEASEPPAGGLHPAPLQLGLGR_12_133159809.0	1		;TMP_ESP_12_133159871_133159885	;12_133159885_GGCCTGGGCCGCGAGC_G	0	GEDEASEPPAGGLHPAPLQLGLGR	1
GEDGESTK_13_77834722.0	1		;rs73223428	;13_77834735_A_G	0	GEDGESTK	1
GEEPRGDEQQVESMTPKPVLQEENNQESFIAFAR_15_82512073.0	1		;rs116871238	;15_82512118_G_A	0	GEEPRGDEQQVESMTPKPVLQEENNQESFIAFAR	1
GEFGVEDDRPAR_7_127224867.0	1		;rs35322201	;7_127224872_G_A	0	GEFGVEDDRPAR	1
GEGAITSSAITTVAAEAPVLPLSTEPPAAPATSAYTCFR_1_151260672.0	1		;rs12745008	;1_151260673_G_A	0	GEGAITSSAITTVAAEAPVLPLSTEPPAAPATSAYTCFR	1
GEGDIHENVDTDLPGSLGQSEEK_17_73132295.0	1		;rs62620707	;17_73142764_G_A	1	GEGDIHENVDTDLPGSLGQSEEK	1
GEGLVLSLEEQLSALTLSELR_1_117635376.0	1		;rs41306197	;1_117635401_G_A	0	GEGLVLSLEEQLSALTLSELR	1
GEGVSTVGYR_12_82752071.0	1		;rs61737397	;12_82752080_C_T	0	GEGVSTVGYR	1
GEILESLQDGAAESPYAYSNGIDYKTTTILLDGR_16_640372.0	1		;rs61753371	;16_640440_C_T	0	GEILESLQDGAAESPYAYSNGIDYKTTTILLDGR	1
GELGAGTASILSCR_17_7220663.0	2		;rs62059198;rs62059198	;17_7220697_G_T;17_7220697_G_T	0	GELGAGTASILSCR	1
GELRSENASLVLSSSNQK_5_52240805.0	2		;rs988574;rs151102756	;5_52240810_A_G;5_52240850_C_A	0	GELRSENASLVLSSSNQK	1
GEPAYENPK_7_70255100.0	1		;rs113194983	;7_70255115_C_G	0	GEPAYENPK	1
GEPGVEPGHFGVCVDSLTSDK_19_17316768.0	1		;rs7248508	;19_17316782_T_C	0	GEPGVEPGHFGVCVDSLTSDK	1
GEPLHIINSSNVTDEPLLK_15_62243158.0	1		;rs11629598	;15_62243197_T_C	0	GEPLHIINSSNVTDEPLLK	1
GEPSGIEPSGLEEPPGPFVPEAAR_14_23450509.0	1		;rs117656327	;14_23450548_C_G	0	GEPSGIEPSGLEEPPGPFVPEAAR	1
GEQQIQK_14_21831105.0	1		;rs10146717	;14_21831112_G_A	0	GEQQIQK	1
GESGPPGQPGPQGPPGPK_4_109895697.0	1		;rs70949061	;4_109895719_GA_G	0	GESGPPGQPGPQGPPGPK	1
GETIHIPTMENGPK_12_24982795.0	1		;rs3736212	;12_24985653_G_A	1	GETIHIPTMENGPK	1
GETLGIIGLGR_4_1209988.0	1		;rs1045458	;4_1219176_G_A	1	GETLGIIGLGR	1
GETSQGAK_10_75258878.0	1		;rs61761603	;10_75258901_C_G	0	GETSQGAK	1
GEVATELPCHHYFHK_X_68381224.0	1		;rs11539157	;X_68381264_C_A	0	GEVATELPCHHYFHK	1
GEVGADLPGSLSLLESEGK_15_90168647.0	1		;rs1866928	;15_90168693_T_A	0	GEVGADLPGSLSLLESEGK	1
GEVTFEDVK_7_95838278.0	1		;rs6957975	;7_95864108_T_C	1	GEVTFEDVK	1
GFFGLGGR_14_23504018.0	1		;rs11543947	;14_23504021_G_A	0	GFFGLGGR	1
GFGTDEQAIIDCLGSR_10_81926699.0	1		;rs1049550	;10_81926702_G_A	0	GFGTDEQAIIDCLGSR	1
GFGTDEQAIVDVVANR_10_75147500.0	2		;rs375052328;rs138661113	;10_75147544_G_GGAA;10_75148067_T_C	1	GFGTDEQAIVDVVANR	1
GFHQKGNYK_7_121942398.0	1		;rs117528546	;7_121942849_A_G	1	GFHQKGNYK	1
GFISSTSLESHMK_11_129794926.0	1		;rs2241571	;11_129794950_T_C	0	GFISSTSLESHMK	1
GFLEDLAPPER_11_3700870.0	1		;rs34446357	;11_3700876_C_T	0	GFLEDLAPPER	1
GFLFRVLR_6_152443726.0	1		;rs2295190	;6_152443744_G_T	0	GFLFRVLR	1
GFLMEGLPSASASGK_17_48712704.0	1		;rs12604031	;17_48712705_G_A	0	GFLMEGLPSASASGK	1
GFLSGLLDNVK_19_8003019.0	2		;rs117812409;rs144317041	;19_8003021_T_C;19_8003040_C_T	0	GFLSGLLDNVK	1
GFMPSFLRLGSWNVVMFVTYEQLK_11_73686096.0	1		;rs71824147	;11_73686536_CTAGAGGAGAAAAATCACAGGTCATGGGGGCACCTCCACCTCCCACTTCCCTCACTGGGCCTGGTATTCAATCCAACCCAGTTGCTCTGTCCCAAAGGAGGCTGGGAGGACTCAATGAACTGAGCTCACAGCTGCTTGGCTATAAGCATGAATTCCCTTTGAGTCTCCATTTAACACCTAATAAACAGTGATGGTAGCAATTCTGGGAGGAAGGAATTAAGGGGATAGGTGAATGCTGGTGAAATGCCAGGACCAGGATCAGAAATAGTCACACTTGGCTGCTACTCACTTCCAGGTGGTTCTCTCCCACCCACAATAGACATGCATAGCCAAGAGGCCTGAACTGGGTGGGGAGGACCAGAGGCTCACC_C	1	GFMPSFLRLGSWNVVMFVTYEQLK	1
GFNLMNIICTR_6_56919424.0	1		;rs61740375	;6_56919443_A_G	0	GFNLMNIICTR	1
GFPGDPGNPGQNNNIK_3_130128214.0	1		;rs77968090	;3_130128232_G_A	0	GFPGDPGNPGQNNNIK	1
GFPGSPGSDIHGDPGFPGPPGERGDPGEANTLPGPVGVPGQK_13_111145610.0	1		;rs2274544	;13_111145633_C_T	0	GFPGSPGSDIHGDPGFPGPPGERGDPGEANTLPGPVGVPGQK	1
GFSQEELETCMINQAPGCPDYSILSFMGAFHGR_16_8860085.0	1		;rs41312254	;16_8860130_G_A	0	GFSQEELETCMINQAPGCPDYSILSFMGAFHGR	1
GFSSGTVDALGVLTGAQLFSLQK_19_55598242.0	1		;rs1054940	;19_55598724_A_G	1	GFSSGTVDALGVLTGAQLFSLQK	1
GFYGTFDVHLDLEDR_9_94830354.0	2		;IPNMDB_838;rs45461899	;9_94830356_C_A;9_94830356_C_A	0	GFYGTFDVHLDLEDR	1
GFYTSFEDWGGKNCK_6_106999781.0	1		;rs2297970	;6_106999822_G_A	0	GFYTSFEDWGGKNCK	1
GGAGGAGGAGGGVYLHSQSQPSSQYR_10_13699089.0	1		;TMP_ESP_10_13699134_13699142	;10_13699142_CCGCCCCCCG_C	0	GGAGGAGGAGGGVYLHSQSQPSSQYR	1
GGAGGMQQGSSPAPDSCQPGPGPSPGLTSIVSGTSEDLRPPR_19_8577928.0	2		;rs1064010;rs8100431	;19_8578000_G_A;19_8578035_T_C	0	GGAGGMQQGSSPAPDSCQPGPGPSPGLTSIVSGTSEDLRPPR	1
GGAGSGGAGSGAAGGTGGSGGGGFGAATFASTSATPPQSNGGGGGK_7_92077151.0	1		;rs10281879	;7_92077203_G_A	0	GGAGSGGAGSGAAGGTGGSGGGGFGAATFASTSATPPQSNGGGGGK	1
GGAHDYYNVLPNK_6_89868055.0	1		;rs146562265	;6_89868078_A_G	0	GGAHDYYNVLPNK	1
GGAPLPGPGLQGEEEQGEGDQQEPQLLGTINAK_18_8784565.0	1		;rs1965665	;18_8784612_A_G	0	GGAPLPGPGLQGEEEQGEGDQQEPQLLGTINAK	1
GGATTVLK_13_41515274.0	1		;rs1056820	;13_41515286_T_A	0	GGATTVLK	1
GGFTEESQPGVWR_14_56757066.0	1		;rs117504135	;14_56757104_G_A	0	GGFTEESQPGVWR	1
GGGAGGGGGAASGPAAGTPSAPGSR_17_7197627.0	1		;rs8069533	;17_7197633_A_G	0	GGGAGGGGGAASGPAAGTPSAPGSR	1
GGGAGGNSDSDNLDSTDCNSESSSGGK_5_139905837.0	2		;rs1051309;rs1051309	;5_139905844_G_A;5_139905844_G_A	0	GGGAGGNSDSDNLDSTDCNSESSSGGK	1
GGGASPGAR_9_140094587.0	1		;rs9411313	;9_140094605_C_A	0	GGGASPGAR	1
GGGDAHDEEELYFHFK_1_38188833.0	1		;rs12121777	;1_38188841_G_A	0	GGGDAHDEEELYFHFK	1
GGGDMAVVVSK_1_151751242.0	1		;rs17853082	;1_151751274_C_G	0	GGGDMAVVVSK	1
GGGFGGGSSFGGGSGFSGGGFGGGGFGGGR_12_53045560.0	2		;rs150409603;rs2634041	;12_53045615_A_ACCTCCAAAGCCGCTGCCG;12_53045626_T_C	0	GGGFGGGSSFGGGSGFSGGGFGGGGFGGGR	1
GGGGGGGGGESGKK_1_240255559.0	1		;rs140531536	;1_240255571_GGGC_G	0	GGGGGGGGGESGKK	1
GGGGGGGGGGGLGGGLGNVLGGLISGAGGGGGGGGGGGGGGGGGGGGTAMR_19_36631940.0	2		;TMP_ESP_19_36632025_36632027;TMP_ESP_19_36632040_36632063	;19_36632027_GGGC_G;19_36632063_CGGCGGCGGCGGCGGCGGTGGTGGA_C	0	GGGGGGGGGGGLGGGLGNVLGGLISGAGGGGGGGGGGGGGGGGGGGGTAMR	1
GGGLGSPGEGGALPR_19_51602277.0	1		;rs12983578	;19_51602298_C_G	0	GGGLGSPGEGGALPR	1
GGGPMGPGSGPNLR_16_69153773.0	1		;rs140794019	;16_69153797_G_A	0	GGGPMGPGSGPNLR	1
GGGPSALWEITWER_10_104140343.0	1		;rs11191274	;10_104140350_G_A	0	GGGPSALWEITWER	1
GGGPVATLSR_22_19969089.0	1		;rs2240717	;22_19969106_A_G	0	GGGPVATLSR	1
GGGSGNPTTTIESPK_7_131195920.0	1		;rs3735035	;7_131195959_C_T	0	GGGSGNPTTTIESPK	1
GGGYGCGLR_15_85405972.0	1		;rs187316	;15_85405995_T_C	0	GGGYGCGLR	1
GGLGEEAAEVLSIPEDTPR_19_5223015.0	1		;rs61729778	;19_5223018_G_A	0	GGLGEEAAEVLSIPEDTPR	1
GGLRPGSLDAEIDLLSSTLAELNGGR_7_100465747.0	1		;rs2437100	;7_100465824_G_A	0	GGLRPGSLDAEIDLLSSTLAELNGGR	1
GGLRPGSLDAEIDLLSSTLAELNGGRGHASR_7_100465747.0	1		;rs2437100	;7_100465824_G_A	0	GGLRPGSLDAEIDLLSSTLAELNGGRGHASR	1
GGLWDDDDAPRPSQFEEDLALMEEMEAEHR_19_50902165.0	1		;rs3218772	;19_50902196_C_T	0	GGLWDDDDAPRPSQFEEDLALMEEMEAEHR	1
GGMLTNAR_9_138395604.0	1		;rs34149047	;9_138395624_C_T	0	GGMLTNAR	1
GGNFGGRSSGPYGGGGQYFAK_13_53217458.0	1		;rs78872760	;13_53217493_A_G	0	GGNFGGRSSGPYGGGGQYFAK	1
GGPNTVTPPPTTPEWVKFCK_1_160124873.0	1		;rs6427504	;1_160124875_G_A	0	GGPNTVTPPPTTPEWVKFCK	1
GGPVQVLEDEELK_1_151337691.0	1		;rs72710112	;1_151337703_C_T	0	GGPVQVLEDEELK	1
GGSCSQAACSNSAQGSDESLITCK_6_31237115.0	1		;rs35708511	;6_31237162_C_G	0	GGSCSQAACSNSAQGSDESLITCK	1
GGSQMDVLQR_6_144811308.0	1		;rs77066116	;6_144811319_A_G	0	GGSQMDVLQR	1
GGTQMLCIDNSR_11_68512525.0	1		;rs12365708	;11_68512543_A_G	0	GGTQMLCIDNSR	1
GGVQLYPGPK_2_220419319.0	1		;rs10932814	;2_220419339_T_C	0	GGVQLYPGPK	1
GGYAVTDFLTYNCLTNDTDLYSDCLR_19_47884204.0	1		;rs113958742	;19_47884463_C_G	1	GGYAVTDFLTYNCLTNDTDLYSDCLR	1
GGYFLVDFYAPTAAVESMVEHLSR_21_35497775.0	1		;rs61910679	;21_35514749_A_T	1	GGYFLVDFYAPTAAVESMVEHLSR	1
GGYFSGEQAGEVLESAVLALCSQLK_4_8372715.0	1		;rs41264709	;4_8372727_G_A	0	GGYFSGEQAGEVLESAVLALCSQLK	1
GGYNGLNQCLTTTQK_19_20002434.0	1		;rs75543118	;19_20002439_G_T	0	GGYNGLNQCLTTTQK	1
GHEGSVACLWWDPIQR_2_224760309.0	1		;rs11695871	;2_224763672_T_C	1	GHEGSVACLWWDPIQR	1
GHGFITPADGGPDIFLHISDVEGEYVPVEGDEVTYK_16_8949134.0	3		;rs71885272;rs2231709;rs71885272	;16_8952206_ACTACGGGGGCATAAATAAAGCAGTCAGGGCTCACACCGGGACACAGCTCCCTTCCCCAAGACACCAGCCACCCTTCTGGTCACACAGCCACCAAAGCAGGCACCATCTGACCAACCACCGGGAACCTCTTTCCAAAGAACTGCCCCTCCACCAGAGGGAGCTGCCACACTGCCCCCAGCCTCTGTCCTAGGCAAGGAGGCCCTGGCCCAATCAGCTCCTTCCCTGGGACTTTTGATGCTGGAACTGAAAGAGTTCAGCCACCTGTGGGTGCTCACATGGTGACATGAAATGTGGGAGGGAGCCTGGGCTTGTGACTGAAGAGTAAAGACAGCCAGTCCAAGCCAGAGAGCCAGAGAGAAACAAGGCCATCATGGAGTGAGAATCCG…	1	GHGFITPADGGPDIFLHISDVEGEYVPVEGDEVTYK	1
GHHTFLTEEVAR_11_5700999.0	1		;rs10838525	;11_5701001_C_T	0	GHHTFLTEEVAR	1
GHPATDLPTEEDFEALVSAAVK_11_68704558.0	3		;IPNMDB_552;IPNMDB_744;rs17612126	;11_68705674_C_A;11_68705674_C_A;11_68705674_C_A	3	GHPATDLPTEEDFEALVSAAVK	1
GHQVVVLTLEVNMYIK_2_234621799.0	1		;rs3755321	;2_234621825_T_C	0	GHQVVVLTLEVNMYIK	1
GHVFEESQVAGTPMFVVK_19_3977240.0	1		;rs35805642	;19_3977289_G_A	0	GHVFEESQVAGTPMFVVK	1
GIASLTAASTPLNPLSFQCEFVK_1_212141998.0	2		;rs11322485;rs11322485	;1_212142055_GA_G;1_212142055_GA_G	0	GIASLTAASTPLNPLSFQCEFVK	1
GIDRYNPENLATLER_19_39109956.0	1		;rs2232997	;19_39109975_C_T	0	GIDRYNPENLATLER	1
GIDYETVPINLIK_14_77793194.0	1		;rs7975	;14_77793207_G_A	0	GIDYETVPINLIK	1
GIFGFTDSDCIGK_14_100809719.0	1		;rs941923	;14_100813077_T_C	1	GIFGFTDSDCIGK	1
GIFGIESWPDYEDIYK_2_10022916.0	1		;rs76120746	;2_10044999_C_G	1	GIFGIESWPDYEDIYK	1
GIFGIESWPDYEDIYKK_2_10022916.0	1		;rs76120746	;2_10044999_C_G	1	GIFGIESWPDYEDIYKK	1
GIGGIFFDDLDSPSKEEVFR_3_98304400.0	1		;rs11921054	;3_98304403_G_A	0	GIGGIFFDDLDSPSKEEVFR	1
GIGKTSTNSSK_17_65907267.0	1		;rs34038380	;17_65907278_A_G	0	GIGKTSTNSSK	1
GIIHDPYSEFMVEEHELR_10_135103442.0	3		;TMP_ESP_10_135105980_135106005;TMP_ESP_10_135105980_135106005;TMP_ESP_10_135105980_135106005	;10_135106005_TCCCCGTGTCCCGGGGAGCCCTACCTG_TCCCCCGTGTCCCGGGGAGCCCTACCTG;10_135106005_TCCCCGTGTCCCGGGGAGCCCTACCTG_TCCCCCGTGTCCCGGGGAGCCCTACCTG;10_135106005_TCCCCGTGTCCCGGGGAGCCCTACCTG_TCCCCCGTGTCCCGGGGAGCCCTACCTG	3	GIIHDPYSEFMVEEHELR	1
GIIHDPYSEFMVEEHELRK_10_135103439.0	3		;TMP_ESP_10_135105980_135106005;TMP_ESP_10_135105980_135106005;TMP_ESP_10_135105980_135106005	;10_135106005_TCCCCGTGTCCCGGGGAGCCCTACCTG_TCCCCCGTGTCCCGGGGAGCCCTACCTG;10_135106005_TCCCCGTGTCCCGGGGAGCCCTACCTG_TCCCCCGTGTCCCGGGGAGCCCTACCTG;10_135106005_TCCCCGTGTCCCGGGGAGCCCTACCTG_TCCCCCGTGTCCCGGGGAGCCCTACCTG	3	GIIHDPYSEFMVEEHELRK	1
GILEGASHILPAFR_2_219553428.0	1		;rs16859180	;2_219553468_C_T	0	GILEGASHILPAFR	1
GILEGELEGIR_22_38204058.0	2		;rs377414994;rs710187	;22_38204089_CC_C;22_38204089_C_T	0	GILEGELEGIR	1
GILFVSSR_9_114521084.0	1		;rs41308926	;9_114521086_C_T	0	GILFVSSR	1
GILHKDSNMPMDMR_1_169498963.0	1		;rs6030	;1_169498975_T_C	0	GILHKDSNMPMDMR	1
GILLITGR_1_100361906.0	1		;rs2230307	;1_100361925_G_A	0	GILLITGR	1
GILPISGHPTIPSSSK_1_202932146.0	1		;rs2232851	;1_202932154_G_A	0	GILPISGHPTIPSSSK	1
GILQSGLDNFVINHMLK_11_104879606.0	1		;rs45483102	;11_104879658_T_A	0	GILQSGLDNFVINHMLK	1
GINLSSGDQNLAPEIGMQEIALHSGEEPHAEEHLK_21_34925992.0	1		;rs61743204	;21_34926043_G_A	0	GINLSSGDQNLAPEIGMQEIALHSGEEPHAEEHLK	1
GIPLDAAAAYYLPR_12_124826597.0	1		;rs61934024	;12_124827544_C_A	1	GIPLDAAAAYYLPR	1
GIPPQQTPQDPPLSSDGMYEYGSIEK_5_33963864.0	1		;rs26722	;5_33963870_C_T	0	GIPPQQTPQDPPLSSDGMYEYGSIEK	1
GISAFLVPMPTPGLTLGK_12_121176082.0	1		;rs1799958	;12_121176083_G_A	0	GISAFLVPMPTPGLTLGK	1
GISEDSHLESLQDVGQSAAPTFMISPETVTGTGK_3_47956406.0	1		;rs1137524	;3_47956424_C_G	0	GISEDSHLESLQDVGQSAAPTFMISPETVTGTGK	1
GISEDSHLESLQDVGQSAAPTFMISPETVTGTGKK_3_47956403.0	1		;rs1137524	;3_47956424_C_G	0	GISEDSHLESLQDVGQSAAPTFMISPETVTGTGKK	1
GIVDLIEER_3_158366893.0	1		;rs2303909	;3_158366900_G_A	0	GIVDLIEER	1
GIVNGVILPTETR_14_96781882.0	1		;rs9323945	;14_96781912_T_C	0	GIVNGVILPTETR	1
GIYSSSVYLEEISSIISK_17_29226603.0	1		;rs28539246	;17_29226630_T_A	0	GIYSSSVYLEEISSIISK	1
GKETFEPEDK_19_45911997.0	1		;rs735482	;19_45912002_A_C	0	GKETFEPEDK	1
GKHDELADSLPCAEGEFIFLR_20_21313072.0	1		;rs62217928	;20_21314176_T_G	1	GKHDELADSLPCAEGEFIFLR	1
GKPEIVGSNLDTLVSIGLDEK_12_6635234.0	1		;rs10849482	;12_6635274_G_A	0	GKPEIVGSNLDTLVSIGLDEK	1
GKSESQMDITDINTPKPK_3_154801959.0	1		;rs61762319	;3_154801978_A_G	0	GKSESQMDITDINTPKPK	1
GLAAAEPTANGGLALASIEDQGAAAGGYCGSR_19_47291096.0	1		;rs3027956	;19_47291174_G_C	0	GLAAAEPTANGGLALASIEDQGAAAGGYCGSR	1
GLAENSLDSLVFESLIPK_11_20119290.0	1		;rs2289564	;11_20119298_G_T	0	GLAENSLDSLVFESLIPK	1
GLAPASAPQNLHAIR_15_41859728.0	2		;rs77980346;rs7171675	;15_41860412_CTAGGTAAGGGATGCATAGAGCAGAGCGGGTGGGCAGGGCTGGAGCCGGGAAGGGGGCCGTGTTGGCTGGAGTTCTGAATGGTGCTGGTAGAGATGGAGGTTCAGGCATCATTCGGCAAACATTTACTGCATATAACTACATACCACCTTGTAAGTAGTTCTTGTAGGTGGAACAGATAAGCAAACTGGAAAAGATCAGATAATGTGGTTGATAAAGAGTGTCCCCAGGTGGTTAAGGAAACCCCCCCTAAAAAGGTCTGAAGGATAAAGATCTGAAGGATCTGGGATCTGAACGATAAAGAAGAAGCCATGTAAATATCTGGGGGAAAATCACTGCCGGAAGAAGGCACAGCAAGTGCAAAGACCCTATGACAGGAACTTGCTTG…	2	GLAPASAPQNLHAIR	1
GLAPEQPVTLR_14_74036202.0	1		;rs56069624	;14_74036216_A_G	0	GLAPEQPVTLR	1
GLAYPARPAQLR_6_33756503.0	1		;rs13213889	;6_33756532_G_A	0	GLAYPARPAQLR	1
GLCKQQSQDSIPENPMMSGSTK_13_109496766.0	1		;rs16973313	;13_109496813_T_C	0	GLCKQQSQDSIPENPMMSGSTK	1
GLDLDQGTSTEVNTCNEVYELK_12_27641447.0	1		;rs412978	;12_27641473_G_A	0	GLDLDQGTSTEVNTCNEVYELK	1
GLDPALGSETLASR_15_40682117.0	1		;rs11541642	;15_40683702_A_G	1	GLDPALGSETLASR	1
GLDYEGGGCR_7_100849702.0	1		;rs71675583	;7_100850061_TGGAAAGAGAAGGGAAAGGAAACATGGAGTGAGCAGACGTGGGGCCTGGGGAGCAGGCAGATACACGGGGCAGGGCGGCCAGACCGGGGGGCACGGTGCAGCAGACCGGGGTGACAAGGGAGATGGCAGATATGGCAGACACCGGAGGCTGGGGTGCCTGCAGACAGGAAGATCCAGGAGGAAGCAGAGGCCGCCTGCCCAGAAGCGATCCAGGAGCTGATACCCACAAAGTCACTGGGAAATGGGCAGGGAGGGGAGCTGGGGGATGCACGCAGGGGCTCTAGGTGGGGACCCGAGGGTCCTGAGGTGAAGCGTGGGTGGGTAGTGTGACTGGGGCGCACCT_T	1	GLDYEGGGCR	1
GLEAPSGQQHR_19_17311225.0	1		;rs117099942	;19_17311226_G_A	0	GLEAPSGQQHR	1
GLFDDEDEESDLFTEAPQDR_10_47909261.0	1		;rs201373575	;10_47909792_C_T	1	GLFDDEDEESDLFTEAPQDR	1
GLFDDEDEESDLFTEASQDR_10_46248127.0	1		;rs199748321	;10_46248641_C_T	1	GLFDDEDEESDLFTEASQDR	1
GLFLEGAR_1_225586257.0	1		;rs41304131	;1_225586274_G_T	0	GLFLEGAR	1
GLFPGPQK_3_153840381.0	1		;rs13096373	;3_153840389_T_C	0	GLFPGPQK	1
GLFSDEEDSEDLFSSQSASNLK_10_46254819.0	1		;rs201877917	;10_46258869_A_C	1	GLFSDEEDSEDLFSSQSASNLK	1
GLGCQTLGPHNPTPPPSLDMFAEELAEEELETPTPTQR_16_30364692.0	2		;rs34391305;rs13330462	;16_30364712_G_A;16_30364805_C_T	0	GLGCQTLGPHNPTPPPSLDMFAEELAEEELETPTPTQR	1
GLGFDEIR_17_9408379.0	1		;rs138337481	;17_9408381_C_T	0	GLGFDEIR	1
GLGGLVWQGQVAELTTQMK_18_77805894.0	1		;rs3744873	;18_77805949_A_C	0	GLGGLVWQGQVAELTTQMK	1
GLGTQAPHTVLR_19_46268893.0	1		;rs2341097	;19_46268902_C_T	0	GLGTQAPHTVLR	1
GLHGAATVILK_22_18222245.0	1		;rs147461488	;22_18222881_GGCCACGCTCAACT_G	1	GLHGAATVILK	1
GLHGPLTLNSPLTPEK_2_201534381.0	1		;rs3731722	;2_201534389_A_G	0	GLHGPLTLNSPLTPEK	1
GLHGPLTLNSPLTPEKIRMACEDK_2_201534381.0	1		;rs3731722	;2_201534389_A_G	0	GLHGPLTLNSPLTPEKIRMACEDK	1
GLHLNLGDTIMK_4_169208319.0	1		;rs72693161	;4_169208334_C_T	0	GLHLNLGDTIMK	1
GLHQSIEEFR_8_145006990.0	1		;rs3135103	;8_145006992_C_T	0	GLHQSIEEFR	1
GLLDDLRNDLDR_12_106632840.0	1		;rs118008684	;12_106632873_A_C	0	GLLDDLRNDLDR	1
GLLDDLRNDLDRLFVK_12_106632828.0	1		;rs118008684	;12_106632873_A_C	0	GLLDDLRNDLDRLFVK	1
GLLLDTSR_5_73992871.0	1		;rs10805890	;5_73992881_A_G	0	GLLLDTSR	1
GLLLTASLLNFWNLPTTAQVTIEAEPTKVSEGK_19_43382347.0	3		;rs707745;rs707744;rs1058652	;19_43382368_T_G;19_43382374_C_G;19_43382406_A_G	0	GLLLTASLLNFWNLPTTAQVTIEAEPTKVSEGK	1
GLMSQPLMETCHSVGAAYLESLPLQDASPAGGPSSPR_1_12198333.0	1		;rs144498730	;1_12198362_C_A	0	GLMSQPLMETCHSVGAAYLESLPLQDASPAGGPSSPR	1
GLNEDELLDFAALTEGLPLDVR_6_39881085.0	1		;rs7762875	;6_39881102_A_T	0	GLNEDELLDFAALTEGLPLDVR	1
GLPFYAGLSPAGK_15_42028806.0	1		;rs2695167	;15_42028820_A_G	0	GLPFYAGLSPAGK	1
GLPGPAESLR_10_11912057.0	1		;rs17857360	;10_11912065_C_G	0	GLPGPAESLR	1
GLPLNIQVDTYSYNNRSNK_2_10126308.0	1		;rs2303920	;2_10126330_G_A	0	GLPLNIQVDTYSYNNRSNK	1
GLPSPYNMSSAPGSR_6_7585928.0	1		;rs397516967	;6_7585978_GGTCCCGCTCCGG_G	0	GLPSPYNMSSAPGSR	1
GLQCYLDQFLHFQVGLLIQR_12_113357381.0	1		;rs2660	;12_113357442_G_A	0	GLQCYLDQFLHFQVGLLIQR	1
GLQGVGPGCTDETLLSAIASALHTSTMPITGQLSAAVEK_19_1581161.0	1		;rs142198786	;19_1581272_C_T	0	GLQGVGPGCTDETLLSAIASALHTSTMPITGQLSAAVEK	1
GLSGTQDPFPGPAPVPVEVVQK_6_33256417.0	1		;rs3130257	;6_33256471_T_C	0	GLSGTQDPFPGPAPVPVEVVQK	1
GLSPSPSPASK_9_97080932.0	1		;rs150455117	;9_97080947_GAGA_G	0	GLSPSPSPASK	1
GLSQQQQFSSLDDKPQFPGASAEFIDK_19_41903777.0	1		;rs11549936	;19_41916549_C_A	1	GLSQQQQFSSLDDKPQFPGASAEFIDK	1
GLTEALAQSSASLNSTR_1_17295721.0	1		;rs56278097	;1_17295764_A_G	0	GLTEALAQSSASLNSTR	1
GLWQTCGELMFSLEPR_11_66254073.0	1		;rs11550299	;11_66254085_G_T	0	GLWQTCGELMFSLEPR	1
GLYTLRPEWVQMAPTLFSK_10_120450880.0	1		;rs182158739	;10_120450921_A_G	0	GLYTLRPEWVQMAPTLFSK	1
GMEEPGEKTELFCQALARK_14_64491690.0	1		;rs4902264	;14_64491695_T_C	0	GMEEPGEKTELFCQALARK	1
GMEVDIHR_19_46974223.0	1		;rs3826851	;19_46974233_G_A	0	GMEVDIHR	1
GMFTISDHQPEQR_21_47754550.0	1		;rs61735822	;21_47754563_A_G	0	GMFTISDHQPEQR	1
GMGGQQAPPGLGPILEDQAR_19_50338431.0	1		;rs193291405	;19_50338843_C_G	1	GMGGQQAPPGLGPILEDQAR	1
GMGTVEGGDQSNPK_5_149776332.0	1		;rs45491898	;5_149776355_G_C	0	GMGTVEGGDQSNPK	1
GMIDGSTPTITPNPNFR_6_90424469.0	1		;rs78551873	;6_90424478_A_G	0	GMIDGSTPTITPNPNFR	1
GMNQVLDVPLTVK_19_5787155.0	1		;rs11881339	;19_5787189_G_A	0	GMNQVLDVPLTVK	1
GMPKASFNNESSLRELSGTPNLLNTSDSEQAQK_16_90130077.0	1		;rs2078478	;16_90130136_C_T	0	GMPKASFNNESSLRELSGTPNLLNTSDSEQAQK	1
GMQGPPPQGSMLGPPQELR_2_128477039.0	1		;rs61730415	;2_128477084_G_C	0	GMQGPPPQGSMLGPPQELR	1
GMVTGLSR_6_32629839.0	2		;rs1049133;rs1049130	;6_32629847_A_G;6_32629859_A_G	0	GMVTGLSR	1
GMWGLVNNAGISTFGEVEFTSLETYK_3_197241210.0	1		;rs35089738	;3_197241286_G_C	0	GMWGLVNNAGISTFGEVEFTSLETYK	1
GNADLAYILSMEPCGHCLIINNVNFCR_1_15833504.0	1		;rs2020902	;1_15834360_A_G	1	GNADLAYILSMEPCGHCLIINNVNFCR	1
GNAFPVEITR_12_133253972.0	2		;rs61732929;rs5744751	;12_133253974_C_T;12_133253995_G_A	0	GNAFPVEITR	1
GNAIDEADIPPPVAIGK_19_14024249.0	1		;rs61740117	;19_14024269_C_T	0	GNAIDEADIPPPVAIGK	1
GNEIVLSAGSTPR_14_102506612.0	1		;rs141696238	;14_102506647_C_T	0	GNEIVLSAGSTPR	1
GNFHEIFNLTENERPLAVCENGWR_22_47069659.0	1		;rs55913893	;22_47070550_T_A	1	GNFHEIFNLTENERPLAVCENGWR	1
GNGGLQLAR_16_68732022.0	1		;rs3114409	;16_68732049_A_C	0	GNGGLQLAR	1
GNIDFEESKSYEIQVEATDK_5_140181697.0	1		;rs3733708	;5_140181734_A_G	0	GNIDFEESKSYEIQVEATDK	1
GNLNFTCDGNSVISPVGNR_21_45528897.0	2		;rs2020945;rs2020945	;21_45528919_G_A;21_45528919_G_A	0	GNLNFTCDGNSVISPVGNR	1
GNMLLVGIGGSGR_17_7701509.0	1		;rs35295135	;17_7701525_G_A	0	GNMLLVGIGGSGR	1
GNPPHSAPCVPNGSALLLSNPAYR_6_30862405.0	1		;rs55787895	;6_30862440_A_G	0	GNPPHSAPCVPNGSALLLSNPAYR	1
GNPVPILIPCHR_10_131557596.0	1		;rs2308321	;10_131565064_A_G	1	GNPVPILIPCHR	1
GNSLATGTSNSEGPWK_18_690664.0	1		;rs72132968	;18_690702_A_AAGCTGTTTCCCCTGGAGAGTCC	0	GNSLATGTSNSEGPWK	1
GNSSVSITSDETTLEYQDAPSPEDLEETVFTASKPK_1_247024309.0	1		;rs41304151	;1_247024326_G_A	0	GNSSVSITSDETTLEYQDAPSPEDLEETVFTASKPK	1
GNTAFWIVFSIIHIIATLLLSTQLYYMGRWK_11_117062981.0	1		;rs17120425	;11_117063003_G_A	0	GNTAFWIVFSIIHIIATLLLSTQLYYMGRWK	1
GNTASLIAVPAVLPSFTPYVEETAR_15_40477757.0	1		;rs1801376	;15_40477831_G_A	0	GNTASLIAVPAVLPSFTPYVEETAR	1
GNTDSSLQSVGK_15_86123960.0	1		;rs4075254	;15_86123988_G_A	0	GNTDSSLQSVGK	1
GNTQATSHSFDVR_1_186363093.0	1		;rs12084264	;1_186363119_C_G	0	GNTQATSHSFDVR	1
GNTVPGYDFLVNSVWPQIVQGLEEK_1_230810750.0	1		;rs6681346	;1_230810756_T_A	0	GNTVPGYDFLVNSVWPQIVQGLEEK	1
GNVLQPEESLLDPFGAK_4_79832866.0	1		;rs116710382	;4_79832870_A_T	0	GNVLQPEESLLDPFGAK	1
GPAWVGSHGVLQHTQGLPADR_7_100465565.0	1		;rs71752209	;7_100465730_GTGAGACCCGGGATCGTGGGGTGGGACATGTGGGATCCCCCAGAACCGAGTCTGAGGGACCCAGGACAGGAGAAGGCCTATGGTGATTTGCATTCTTCCTGCCCTGGCTCCATCCTCAGG_G	0	GPAWVGSHGVLQHTQGLPADR	1
GPCPGEEGEGVGDRVPNGILASGAGPSGPYGEPPYPCK_22_21800258.0	1		;rs80230662	;22_21800269_C_T	0	GPCPGEEGEGVGDRVPNGILASGAGPSGPYGEPPYPCK	1
GPCVSENELGVGGTSQWK_20_18513367.0	1		;rs17807673	;20_18513372_C_T	0	GPCVSENELGVGGTSQWK	1
GPDGVCLSGGR_1_154919075.0	1		;rs2061690	;1_154919080_C_T	0	GPDGVCLSGGR	1
GPEDVSWPSPLSVEK_19_9059158.0	2		;rs12462651;rs12459532	;19_9059159_T_G;19_9059181_G_A	0	GPEDVSWPSPLSVEK	1
GPEDYPEEGVEESSGEASK_X_71425196.0	1		;rs142136151	;X_71425235_C_T	0	GPEDYPEEGVEESSGEASK	1
GPEGGSEMFVYK_14_21553034.0	1		;rs943992	;14_21553057_T_C	0	GPEGGSEMFVYK	1
GPEQTSGQTAK_4_13600972.0	1		;rs61995953	;4_13600993_T_G	0	GPEQTSGQTAK	1
GPFLLLEAQCVQECGK_4_79295320.0	1		;rs17459809	;4_79295322_G_A	0	GPFLLLEAQCVQECGK	1
GPGAPGLAHLQESQAGSDTDVEEGK_6_30680566.0	1		;rs2075015	;6_30680608_C_T	0	GPGAPGLAHLQESQAGSDTDVEEGK	1
GPGGAAGPK_20_61463505.0	1		;rs751557	;20_61463522_C_A	0	GPGGAAGPK	1
GPGLNLPPPIGGAGPPLGLPK_1_156737911.0	1		;rs11264542	;1_156737969_C_T	0	GPGLNLPPPIGGAGPPLGLPK	1
GPGPGLLLLAVQCLGTAVPSTGASK_2_216300441.0	2		;rs201366026;rs1250259	;2_216300483_GGCACTG_G;2_216300482_T_A	0	GPGPGLLLLAVQCLGTAVPSTGASK	1
GPGSDSSLFETYNVELVR_1_62253632.0	1		;rs1286823	;1_62257036_A_C	1	GPGSDSSLFETYNVELVR	1
GPGSSGTDSTRK_15_85383638.0	1		;rs3803405	;15_85383640_G_A	0	GPGSSGTDSTRK	1
GPLAMGLAQPR_7_150068351.0	1		;rs3735165	;7_150068371_T_C	0	GPLAMGLAQPR	1
GPLCLLQR_19_1113680.0	1		;rs2302110	;19_1113701_G_A	0	GPLCLLQR	1
GPLFLCEDSELESPLSELGK_11_130784688.0	1		;rs61736758	;11_130784694_C_T	0	GPLFLCEDSELESPLSELGK	1
GPLGPGGR_15_34159954.0	1		;rs61729120	;15_34159969_C_A	0	GPLGPGGR	1
GPLTWYLDGAHTASSAQACVR_9_130572009.0	1		;rs200893897	;9_130572046_G_A	0	GPLTWYLDGAHTASSAQACVR	1
GPPGLAGAPGLRGGAGPPGPEGGK_2_189864037.0	1		;rs1800255	;2_189864080_G_A	0	GPPGLAGAPGLRGGAGPPGPEGGK	1
GPPGPPGK_6_33141163.0	1		;rs2855430	;6_33141280_G_A	1	GPPGPPGK	1
GPQEVGPQGPAVPSGGGR_16_842477.0	1		;rs35387463	;16_842518_C_T	0	GPQEVGPQGPAVPSGGGR	1
GPQGPPPAGLLH_6_32628015.0	2		;rs9273471;rs281864286	;6_32628030_G_A;6_32629123_TCCCCTGGGGTTCCTCAC_T	1	GPQGPPPAGLLH	1
GPSENVSQEQFTASMSHLLK_16_84529372.0	1		;rs8055536	;16_84529382_G_C	0	GPSENVSQEQFTASMSHLLK	1
GPSGVPLR_11_1154295.0	2		;rs55861305;rs76577728	;11_1155146_G_T;11_1155156_G_A	2	GPSGVPLR	1
GPSLSFRSFPVFSPPGPPRK_16_67572445.0	1		;rs200947620	;16_67572457_AC_A	0	GPSLSFRSFPVFSPPGPPRK	1
GPTTGEGALDLSDVHSPPK_6_167417871.0	1		;rs1322077	;6_167424293_T_C	1	GPTTGEGALDLSDVHSPPK	1
GPTVGGGLPGIGVQGLEGNLQMPGIK_11_62285394.0	1		;rs61312994	;11_62285441_A_G	0	GPTVGGGLPGIGVQGLEGNLQMPGIK	1
GPVDDINADK_16_71956577.0	3		;rs200233454;rs77712195;rs77712195	;16_71956591_AGTAT_A;16_71956592_GTATA_G;16_71956592_GTATA_G	0	GPVDDINADK	1
GPVVLAEDFLDIMGQPINPQCR_8_20068117.0	1		;rs7460146	;8_20068163_T_G	0	GPVVLAEDFLDIMGQPINPQCR	1
GPVYHEYCECPEDPQAWQK_11_108357111.0	1		;rs74911261	;11_108357137_G_A	0	GPVYHEYCECPEDPQAWQK	1
GPWALEEESLVGR_1_201355996.0	3		;TMP_ESP_1_201356001_201356004;rs78190062;TMP_ESP_1_201356005_201356006	;1_201356004_GCCCA_G;1_201356004_CCCA_C;1_201356006_ACC_A	0	GPWALEEESLVGR	1
GPWALEEESLVGREPEER_1_201355981.0	3		;TMP_ESP_1_201356001_201356004;rs78190062;TMP_ESP_1_201356005_201356006	;1_201356004_GCCCA_G;1_201356004_CCCA_C;1_201356006_ACC_A	0	GPWALEEESLVGREPEER	1
GPWALEEESLVGREPEERK_1_201355978.0	3		;TMP_ESP_1_201356001_201356004;rs78190062;TMP_ESP_1_201356005_201356006	;1_201356004_GCCCA_G;1_201356004_CCCA_C;1_201356006_ACC_A	0	GPWALEEESLVGREPEERK	1
GPYVLGPADREDEEEDEEEEEQTDPK_11_64027610.0	1		;rs117874826	;11_64027666_A_C	0	GPYVLGPADREDEEEDEEEEEQTDPK	1
GQALLPGCLAWGR_17_78972321.0	1		;rs10871491	;17_78972326_A_G	0	GQALLPGCLAWGR	1
GQASSFPTR_7_72418973.0	1		;rs9955	;7_72418992_C_T	0	GQASSFPTR	1
GQDVLYTLFEWPWLSNSHLVLIGIANTLDLTDR_17_38450241.0	1		;rs4135012	;17_38450248_G_A	0	GQDVLYTLFEWPWLSNSHLVLIGIANTLDLTDR	1
GQEAGGFFEDASQYDENLSFQDMNLSR_20_47841522.0	1		;rs11553387	;20_47841660_G_C	1	GQEAGGFFEDASQYDENLSFQDMNLSR	1
GQEAGGFFEDASQYDENLSFQDMNLSRPLLK_20_47841522.0	1		;rs11553387	;20_47841660_G_C	1	GQEAGGFFEDASQYDENLSFQDMNLSRPLLK	1
GQEEISGALPVASPASSR_5_7878129.0	1		;rs1532268	;5_7878179_C_T	0	GQEEISGALPVASPASSR	1
GQERGTSEAGISPGNSPLQGLINCLK_7_149419616.0	1		;rs75701347	;7_149419635_T_G	0	GQERGTSEAGISPGNSPLQGLINCLK	1
GQFTGTWRPRLR_17_76400169.0	1		;rs143046666	;17_76400174_C_A	0	GQFTGTWRPRLR	1
GQFVMEHHTLPEVK_4_79442783.0	1		;rs931605	;4_79443837_A_T	1	GQFVMEHHTLPEVK	1
GQGGAGGQFLSGQEWYR_20_62320977.0	2		;rs35640778;rs35640778	;20_62321128_G_A;20_62321128_G_A	2	GQGGAGGQFLSGQEWYR	1
GQGLWVTLK_10_128810631.0	1		;rs9418773	;10_128810642_C_T	0	GQGLWVTLK	1
GQGQSVQMSGAIK_3_17208261.0	1		;rs1138454	;3_17208267_T_C	0	GQGQSVQMSGAIK	1
GQIEELEHLAEILK_16_53720421.0	1		;rs61747071	;16_53720436_C_T	0	GQIEELEHLAEILK	1
GQLNDSASTPPK_2_133541080.0	1		;rs16841277	;2_133541107_T_A	0	GQLNDSASTPPK	1
GQLNITAVQR_11_124742336.0	1		;rs3862618	;11_124742365_G_A	0	GQLNITAVQR	1
GQLSELLNDFEERLEDQER_4_57180916.0	1		;rs112098777	;4_57180968_G_C	0	GQLSELLNDFEERLEDQER	1
GQPCSCWPRPDSVVLEWRPGSTAQILSDLDLTSQR_22_50717066.0	1		;rs28718510	;22_50717129_T_G	0	GQPCSCWPRPDSVVLEWRPGSTAQILSDLDLTSQR	1
GQPVCGLSLQAEGR_1_161138925.0	1		;rs12735723	;1_161138933_C_G	0	GQPVCGLSLQAEGR	1
GQPVCGLSLQAEGRWK_1_161138925.0	1		;rs12735723	;1_161138933_C_G	0	GQPVCGLSLQAEGRWK	1
GQQPHQGLWR_2_38604345.0	1		;rs3731847	;2_38604351_A_G	0	GQQPHQGLWR	1
GQRLISYAQLTGR_11_124006955.0	2		;rs2276054;rs2276053	;11_124006972_G_T;11_124006993_G_A	0	GQRLISYAQLTGR	1
GQSESTEAPASGPPTGTASPQR_2_228855856.0	2		;rs16824283;rs61752221	;2_228855866_G_C;2_228855993_C_T	1	GQSESTEAPASGPPTGTASPQR	1
GQSHICATRQPAWIPALPSIELTQQLQEEYK_11_5536480.0	1		;rs393044	;11_5536537_A_C	0	GQSHICATRQPAWIPALPSIELTQQLQEEYK	1
GQSTFMEELTDTAEIIR_5_80149976.0	1		;rs184967	;5_80149981_A_G	0	GQSTFMEELTDTAEIIR	1
GQVVGFISQEPVLFGTTIMENIR_7_150738292.0	1		;rs56198402	;7_150739054_G_A	1	GQVVGFISQEPVLFGTTIMENIR	1
GRAPQVLVLAPTR_10_70723210.0	1		;rs3898314	;10_70725128_A_G	1	GRAPQVLVLAPTR	1
GRAVMISAIEK_16_70563083.0	1		;rs76371422	;16_70563087_C_G	0	GRAVMISAIEK	1
GRDDCLLFEAGTVATLAPEEK_6_158403071.0	1		;rs183756556	;6_158403127_C_T	0	GRDDCLLFEAGTVATLAPEEK	1
GRGEYFAIK_3_53220203.0	1		;rs2230494	;3_53220215_G_A	0	GRGEYFAIK	1
GRILSGVVTK_19_50000836.0	1		;rs140800343	;19_50001170_C_T	1	GRILSGVVTK	1
GRMDTSSSAHPHLLSLK_13_103385004.0	1		;rs6491707	;13_103385015_A_G	0	GRMDTSSSAHPHLLSLK	1
GRPGLCTPQCASLEPGPPAPSR_10_71905976.0	1		;rs145700158	;10_71906005_A_G	0	GRPGLCTPQCASLEPGPPAPSR	1
GRTFNLTAGSLESTEPIYVYK_16_15128385.0	1		;rs35811052	;16_15128416_A_G	0	GRTFNLTAGSLESTEPIYVYK	1
GRVLIHWMTLCQTQMKLMAIPLVFQIMF_11_85347117.0	1		;rs17850847	;11_85347173_C_T	0	GRVLIHWMTLCQTQMKLMAIPLVFQIMF	1
GSAGPQLHGSTKSQSGGR_10_74999132.0	3		;rs11000561;rs370826262;TMP_ESP_10_75000737_75000742	;10_75000698_T_C;10_75000742_AGCGGAG_A;10_75000742_AGCGGAG_A	3	GSAGPQLHGSTKSQSGGR	1
GSAMPVDGYISGLLNDIQK_15_40558054.0	2		;rs2412504;rs2412504	;15_40558064_A_G;15_40558064_A_G	0	GSAMPVDGYISGLLNDIQK	1
GSCFLINTADR_1_205069371.0	1		;rs11240356	;1_205069404_G_A	0	GSCFLINTADR	1
GSDALLSNTVGTPAFMAPESLSETR_12_121691093.0	1		;rs1132780	;12_121691096_G_A	0	GSDALLSNTVGTPAFMAPESLSETR	1
GSDDFAALAACLGPLFAEDPKK_20_62324274.0	1		;rs61736615	;20_62324290_G_A	0	GSDDFAALAACLGPLFAEDPKK	1
GSDGAPDTGYLWHVPLTFITSK_5_96122213.0	1		;rs30379	;5_96122260_T_G	0	GSDGAPDTGYLWHVPLTFITSK	1
GSDGLSIHK_7_121653396.0	1		;rs1147504	;7_121653398_G_A	0	GSDGLSIHK	1
GSDLDPEEPIK_18_47911592.0	1		;rs78545242	;18_47911594_G_T	0	GSDLDPEEPIK	1
GSDLDPEEPIKVEEPEPVK_18_47911592.0	1		;rs78545242	;18_47911594_G_T	0	GSDLDPEEPIKVEEPEPVK	1
GSEDSPPK_8_97343322.0	1		;rs3830537	;8_97343332_ATCTTGT_A	0	GSEDSPPK	1
GSEENLDEAR_4_2916757.0	1		;rs4963	;4_2916762_C_G	0	GSEENLDEAR	1
GSEEPPGSK_9_135782202.0	1		;rs7862221	;9_135782221_T_C	0	GSEEPPGSK	1
GSEGKPSLTLPASAPGPEEALTTVTVAPAPR_6_31600257.0	1		;rs2736158	;6_31600304_G_C	0	GSEGKPSLTLPASAPGPEEALTTVTVAPAPR	1
GSFPAMITPAYQIAK_10_115410220.0	1		;rs2185913	;10_115410234_T_C	0	GSFPAMITPAYQIAK	1
GSFSNASGLFEIHGATVVPIVSVLAPEK_15_40321643.0	2		;rs372124727;rs2250402	;15_40322552_TTG_T;15_40322552_G_T	2	GSFSNASGLFEIHGATVVPIVSVLAPEK	1
GSGAPGDGGEAPPAAGLGYDPYNPELPK_19_1828592.0	1		;rs12984809	;19_1848243_A_G	1	GSGAPGDGGEAPPAAGLGYDPYNPELPK	1
GSISFEDLK_1_182551330.0	1		;rs627928	;1_182551337_A_C	0	GSISFEDLK	1
GSLAEVAGLQVGR_20_47273702.0	1		;rs55904123	;20_47273726_C_T	0	GSLAEVAGLQVGR	1
GSLAEVAGLQVGRK_20_47273699.0	1		;rs55904123	;20_47273726_C_T	0	GSLAEVAGLQVGRK	1
GSMENEPVALEETQK_16_74773968.0	1		;rs35874850	;16_74773995_G_C	0	GSMENEPVALEETQK	1
GSPCSEEAGTLR_15_89802006.0	1		;rs62020347	;15_89803950_C_T	1	GSPCSEEAGTLR	1
GSPCSEEAGTLRR_15_89802006.0	1		;rs62020347	;15_89803950_C_T	1	GSPCSEEAGTLRR	1
GSPDDVEFK_20_1896043.0	2		;rs115287948;rs114499682	;20_1896059_G_A;20_1896060_T_C	0	GSPDDVEFK	1
GSPEEPVVGCPLGQR_19_1370705.0	1		;rs34502536	;19_1370742_G_A	0	GSPEEPVVGCPLGQR	1
GSQAQAEDLSAQLALIISSQNFLQPGSK_15_63012007.0	1		;rs10775181	;15_63014548_A_G	1	GSQAQAEDLSAQLALIISSQNFLQPGSK	1
GSRGDVPILTTEDDMVSQPAK_5_79286006.0	1		;rs61998228	;5_79286419_C_T	1	GSRGDVPILTTEDDMVSQPAK	1
GSRHDFHMDLRTSSSLVAPGFIVQTLGK_5_5146373.0	2		;rs1019747;rs1863968	;5_5146377_T_C;5_5146395_A_G	0	GSRHDFHMDLRTSSSLVAPGFIVQTLGK	1
GSRLPLALPPASQGCSSGGGGGGSSAGGSGNSRPPR_19_55790847.0	1		;rs140649061	;19_55790903_C_A	0	GSRLPLALPPASQGCSSGGGGGGSSAGGSGNSRPPR	1
GSSHIGGLSINERR_6_31509432.0	1		;rs2239526	;6_31509432_G_A	0	GSSHIGGLSINERR	1
GSSSGGVKSSGGSSSVK_12_53069012.0	1		;rs14024	;12_53069014_T_C	0	GSSSGGVKSSGGSSSVK	1
GSTFFSSVTVAFAQERWR_9_130197368.0	1		;rs4504745	;9_130197414_A_G	0	GSTFFSSVTVAFAQERWR	1
GSTLASSSER_1_144879462.0	1		;rs113467089	;1_144879485_G_C	0	GSTLASSSER	1
GSTLLNFTLNHIETTWK_4_38830302.0	1		;rs5743810	;4_38830350_A_G	0	GSTLLNFTLNHIETTWK	1
GSTSSSPYVAASHTPPINGSDSILGTR_15_57524981.0	1		;rs12442879	;15_57524982_G_A	0	GSTSSSPYVAASHTPPINGSDSILGTR	1
GSTSSTSGSSGSSTK_15_59189388.0	1		;rs4398051	;15_59190996_C_A	1	GSTSSTSGSSGSSTK	1
GSVAYVPQQAWIQNDSLR_16_16177222.0	1		;rs4148356	;16_16177275_G_A	0	GSVAYVPQQAWIQNDSLR	1
GSVPLSSSPPATHFPDETEITNPVPK_17_38547791.0	1		;rs34300454	;17_38547868_C_T	0	GSVPLSSSPPATHFPDETEITNPVPK	1
GSVPLSSSPPATHFPDETEITNPVPKK_17_38547788.0	1		;rs34300454	;17_38547868_C_T	0	GSVPLSSSPPATHFPDETEITNPVPKK	1
GSVPPPLDQYVK_19_45489805.0	1		;rs71809981	;19_45490436_TGTAAGCTCCCCAGCCCTGCCAGCTGCCTGCAGAGCCTTTGAGAGGGTGCTCGGGGTCCATCTCCTTGTCTTCTCCTGGCCCTGTCCCCCTGAGAGAGCTTTCCAGGGCTCCACCCTCCCAAGCTCCCACCCTGTCCTATCCCCTTCCCATGTCCTCTCCCTCTCCCACACCACCACCCCTGGGGACCCCAGGACTGACTTCTACACGCCAGCATCGGTCCGCAATCAAGTGCCATCCAGCCCACAAACTGTTTTCAAAAAATGTCTTATCACTTGCCAGCTTTTGAAATTGAGGCAGTATCACTTAAAAGCCACAATTTCTGGCTTATTTTATAAAACTGGGTTACATGGTCACCCACAGGGCAGCCGTGGGCTGGAGCTGAGCC…	1	GSVPPPLDQYVK	1
GSVYIGGAPDVATLTGGR_1_22149943.0	2		;rs1138469;rs3736360	;1_22150118_C_T;1_22150120_C_T	2	GSVYIGGAPDVATLTGGR	1
GSYGSGGSSYGSGGGSYGSGGGGGGHGSYGSGSSSGGYR_12_53069147.0	4		;TMP_ESP_12_53069223_53069243;HIFD_KRT1;rs267607656;TMP_ESP_12_53069236_53069256	;12_53069243_CACCTCCGGAGCCGTAGCTGCT_C;12_53069255_CGTAGCTGCTACCTCCGGAGCC_C;12_53069255_CGTAGCTGCTACCTCCGGAGCC_C;12_53069256_GTAGCTGCTACCTCCGGAGCCA_G	0	GSYGSGGSSYGSGGGSYGSGGGGGGHGSYGSGSSSGGYR	1
GSYLACQNIK_16_86585722.0	1		;rs34005514	;16_86585743_G_C	0	GSYLACQNIK	1
GSYNDFSFVTHTNR_22_32015747.0	1		;rs41282571	;22_32015766_G_A	0	GSYNDFSFVTHTNR	1
GTAFGGWK_4_99993854.0	1		;rs17595424	;4_99993869_G_T	0	GTAFGGWK	1
GTDECAIESIAVAATPIPK_11_88027179.0	1		;rs3888798	;11_88027209_T_C	0	GTDECAIESIAVAATPIPK	1
GTDECAIESIAVAATPIPKL_11_88027176.0	1		;rs3888798	;11_88027209_T_C	0	GTDECAIESIAVAATPIPKL	1
GTEEDGCWVCNLESVSQSQTWQENK_15_27516703.0	1		;rs76888516	;15_27516744_GAGTC_G	0	GTEEDGCWVCNLESVSQSQTWQENK	1
GTEPGPIRPSHRPGPPVQFGTSDK_6_31602977.0	1		;rs35201773	;6_31603045_A_G	0	GTEPGPIRPSHRPGPPVQFGTSDK	1
GTEVFPMLGSVLR_19_41350638.0	1		;rs1809810	;19_41350664_A_T	0	GTEVFPMLGSVLR	1
GTGSLSQNYQYEVCLAGGSGTNEFQFLK_5_140559838.0	1		;rs17096961	;5_140559849_G_A	0	GTGSLSQNYQYEVCLAGGSGTNEFQFLK	1
GTIEILSDVQLIK_12_120636521.0	1		;rs2074540	;12_120636549_C_A	0	GTIEILSDVQLIK	1
GTLFLPPEPGPFPGIVDMFGTGGGLLEYR_14_74036565.0	1		;rs151154986	;14_74040136_G_A	1	GTLFLPPEPGPFPGIVDMFGTGGGLLEYR	1
GTLNPGLTKPPVPR_5_179201266.0	1		;rs61753466	;5_179201298_C_T	0	GTLNPGLTKPPVPR	1
GTLSSIIQNNSDTRK_18_13055892.0	1		;rs11080623	;18_13055915_A_C	0	GTLSSIIQNNSDTRK	1
GTLYIVEQIPTYVEYSEQTDVLR_12_14664197.0	1		;rs2287541	;12_14664250_A_G	0	GTLYIVEQIPTYVEYSEQTDVLR	1
GTLYIVEQIPTYVEYSEQTDVLRK_12_14664194.0	1		;rs2287541	;12_14664250_A_G	0	GTLYIVEQIPTYVEYSEQTDVLRK	1
GTPSSSAPLALVALAPHSVQK_12_57114866.0	1		;rs17118953	;12_57114869_T_C	0	GTPSSSAPLALVALAPHSVQK	1
GTQLLSSGSDGLVK_16_2027407.0	1		;rs190036994	;16_2027435_G_C	0	GTQLLSSGSDGLVK	1
GTRAPSDQGK_2_99438494.0	1		;rs61042973	;2_99438521_T_C	0	GTRAPSDQGK	1
GTSEAGISPGNSPLQGLINCLK_7_149419628.0	1		;rs75701347	;7_149419635_T_G	0	GTSEAGISPGNSPLQGLINCLK	1
GTSEPVLDPQQIQAFDQLCR_3_184766266.0	1		;rs3821750	;3_184766301_T_C	0	GTSEPVLDPQQIQAFDQLCR	1
GTSFDAAATSGGSASSEK_15_76578712.0	1		;rs1801591	;15_76578762_G_A	0	GTSFDAAATSGGSASSEK	1
GTSKPGTESGLK_1_23419251.0	1		;rs35917050	;1_23419283_G_A	0	GTSKPGTESGLK	1
GTVACGQPPVVENAK_5_82868372.0	1		;rs308365	;5_82875800_C_T	1	GTVACGQPPVVENAK	1
GTVEPQLEAR_X_153594509.0	1		;rs36051194	;X_153594535_G_A	0	GTVEPQLEAR	1
GTVSGTLIGLEFIR_1_55518439.0	1		;rs2495477	;1_55518467_A_G	0	GTVSGTLIGLEFIR	1
GTYFDAIITDPPYGIR_6_126332532.0	1		;rs116913944	;6_126332554_A_G	0	GTYFDAIITDPPYGIR	1
GVAAQVLR_1_161172208.0	1		;rs11538340	;1_161172233_C_A	0	GVAAQVLR	1
GVACVIPGTLEIEGRK_10_115370241.0	1		;rs10749138	;10_115370274_T_C	0	GVACVIPGTLEIEGRK	1
GVAEVLQDGDCPAVLIPSK_19_10742150.0	1		;rs2288904	;19_10742170_A_G	0	GVAEVLQDGDCPAVLIPSK	1
GVFTFVTGTGMAFGLQMFIQRK_9_139686207.0	1		;rs116891320	;9_139686439_G_C	1	GVFTFVTGTGMAFGLQMFIQRK	1
GVILTSDRPGVFSAGLDLTEMCGR_16_2294499.0	1		;rs141206306	;16_2296877_C_T	1	GVILTSDRPGVFSAGLDLTEMCGR	1
GVILTSDRPGVFSAGLDLTEMCGRSPAHYAGYWK_16_2294469.0	1		;rs141206306	;16_2296877_C_T	1	GVILTSDRPGVFSAGLDLTEMCGRSPAHYAGYWK	1
GVIPMNAK_22_32795745.0	1		;rs9609527	;22_32795751_A_G	0	GVIPMNAK	1
GVLLDISGVLYDSGAGGGTAIAGSVEAVAR_10_126150467.0	1		;rs75426652	;10_126150523_C_A	0	GVLLDISGVLYDSGAGGGTAIAGSVEAVAR	1
GVLQEEEDVLVNVNLVDK_11_65733456.0	1		;rs79177013	;11_65733465_G_A	0	GVLQEEEDVLVNVNLVDK	1
GVLQPAPSR_1_46500742.0	1		;rs3737737	;1_46500744_G_C	0	GVLQPAPSR	1
GVPQIEVTFDIDANGILNVTATDK_6_31778264.0	1		;rs2227956	;6_31778272_G_A	0	GVPQIEVTFDIDANGILNVTATDK	1
GVPVLHLISTPFPAVWHTPADTEVNLHPPTVHNLCR_19_46205171.0	1		;rs117220573	;19_46206249_C_T	1	GVPVLHLISTPFPAVWHTPADTEVNLHPPTVHNLCR	1
GVSAEYEVNSSALLLQGR_4_77660271.0	1		;rs61999292	;4_77660299_T_G	0	GVSAEYEVNSSALLLQGR	1
GVSLTNHHFYDESK_19_11547001.0	3		;rs143936796;rs146514973;TMP_ESP_19_11547024_11547023	;19_11547025_GTCC_G;19_11547022_G_GCCTCCTGTTCAC;19_11547022_G_GCCTCCTGTTCAC	0	GVSLTNHHFYDESK	1
GVSLTVVGALPFSAGSLLVYMNLEK_X_118540642.0	1		;rs16995513	;X_118544148_T_C	1	GVSLTVVGALPFSAGSLLVYMNLEK	1
GVSWNTVR_6_38951981.0	1		;rs1537232	;6_38951998_C_T	0	GVSWNTVR	1
GVTGHFTFTLYLETPK_19_43262418.0	1		;rs7255164	;19_43268069_A_G	1	GVTGHFTFTLYLETPK	1
GVTGSGFPFDFGR_15_78317801.0	1		;rs78162825	;15_78317837_C_G	0	GVTGSGFPFDFGR	1
GVTLGFRYKMR_4_39458137.0	1		;rs142648868	;4_39458168_TTAAA_T	0	GVTLGFRYKMR	1
GVTNDQVDPSVDVLK_9_4827003.0	1		;rs34215378	;9_4833154_G_A	1	GVTNDQVDPSVDVLK	1
GVVDSEDLPLNISR_16_3721751.0	1		;rs1136948	;16_3721773_G_C	0	GVVDSEDLPLNISR	1
GVVFPYQSPNGR_15_89422465.0	1		;rs938605	;15_89424581_A_G	1	GVVFPYQSPNGR	1
GVVGGKMDENR_2_27163034.0	1		;rs3739085	;2_27163044_T_C	0	GVVGGKMDENR	1
GVVGLFKSQNSPQAAPTSSLESSSSIEQEK_11_9850996.0	1		;rs12574508	;11_9853777_G_C	1	GVVGLFKSQNSPQAAPTSSLESSSSIEQEK	1
GVVNTAVSAAVQAVR_9_125895196.0	1		;rs79286922	;9_125895238_C_T	0	GVVNTAVSAAVQAVR	1
GWPEVWAGSVGR_1_222794607.0	1		;rs3008617	;1_222798106_G_A	1	GWPEVWAGSVGR	1
GYAFVHFQNQSAADR_4_135121718.0	1		;rs116807401	;4_135121721_T_C	0	GYAFVHFQNQSAADR	1
GYCNPGIHLCSVGSYTINFR_7_138758742.0	1		;rs2297241	;7_138761034_G_C	1	GYCNPGIHLCSVGSYTINFR	1
GYDELVPHQISVVSEER_1_100346706.0	1		;rs3736296	;1_100346741_T_C	0	GYDELVPHQISVVSEER	1
GYDQSAYDGK_6_31239033.0	2		;rs713032;rs2308574	;6_31239050_G_A;6_31239060_A_G	0	GYDQSAYDGK	1
GYEQDVGTRTSFYGFTAFSLTQSLLILGNR_17_74622759.0	1		;rs35948039	;17_74622774_T_C	0	GYEQDVGTRTSFYGFTAFSLTQSLLILGNR	1
GYFADHAK_4_79295368.0	1		;rs114077522	;4_79295378_G_A	0	GYFADHAK	1
GYGESSAPPEIEEYCMEVLCK_8_27373887.0	1		;rs4149243	;8_27373923_T_C	0	GYGESSAPPEIEEYCMEVLCK	1
GYIWNYGTLPQTWEDPHEK_4_106359169.0	1		;rs111967703	;4_106367535_G_C	1	GYIWNYGTLPQTWEDPHEK	1
GYPSYPALIIDPK_22_50169378.0	1		;rs184639990	;22_50169691_T_C	1	GYPSYPALIIDPK	1
GYQGNSGAPGSPGVK_21_47538943.0	1		;rs2839110	;21_47538960_G_A	0	GYQGNSGAPGSPGVK	1
GYSLVSGGTDNHLVLVDLR_12_57627426.0	1		;rs117244382	;12_57627525_A_G	1	GYSLVSGGTDNHLVLVDLR	1
GYSLVSGGTDNHLVLVDLRPK_12_57627426.0	1		;rs117244382	;12_57627525_A_G	1	GYSLVSGGTDNHLVLVDLRPK	1
GYTLAGDK_9_113191580.0	1		;rs76469101	;9_113191597_G_A	0	GYTLAGDK	1
GYVHYFFGCR_1_180163379.0	1		;rs12371	;1_180163390_A_G	0	GYVHYFFGCR	1
HADPLHDLSFDNSDLVMLK_7_1512780.0	1		;rs111256568	;7_1512823_G_A	0	HADPLHDLSFDNSDLVMLK	1
HAEPLTDTGSETPTAR_8_642583.0	1		;rs1869074	;8_665858_C_T	1	HAEPLTDTGSETPTAR	1
HAFEAGSMK_4_170506679.0	1		;rs55679731	;4_170506703_A_G	0	HAFEAGSMK	1
HAHPCLLPVTQPHPQ_1_32557458.0	1		;rs744455	;1_32557486_A_G	0	HAHPCLLPVTQPHPQ	1
HALYQLLAHPNFTEK_7_98522854.0	1		;rs6967096	;7_98522893_C_T	0	HALYQLLAHPNFTEK	1
HASSGSFLPSANEHLK_10_131959125.0	1		;rs2274217	;10_131959150_C_T	0	HASSGSFLPSANEHLK	1
HAVTLSPGQVLFVPR_3_122471503.0	1		;rs61756481	;3_122474121_G_C	1	HAVTLSPGQVLFVPR	1
HAYDLRDDIKYK_2_152409278.0	1		;rs11894996	;2_152409296_G_A	0	HAYDLRDDIKYK	1
HAYGLGEHYNSVTR_8_92097021.0	1		;rs3210518	;8_92097062_G_A	0	HAYGLGEHYNSVTR	1
HCFTEWQHWHGAELLK_3_113729774.0	1		;rs201851070	;3_113729787_CG_C	0	HCFTEWQHWHGAELLK	1
HCKVSLLDDTVYECVVEK_1_29320003.0	1		;rs111642750	;1_29320013_G_A	0	HCKVSLLDDTVYECVVEK	1
HCQSVAMPIEPGDIGYVDTTHWK_6_36887434.0	1		;rs11542163	;6_36887476_C_G	0	HCQSVAMPIEPGDIGYVDTTHWK	1
HEANCSSPGETGEK_5_76785394.0	1		;rs35707197	;5_76916328_A_T	1	HEANCSSPGETGEK	1
HEEEATDITPAADK_16_31089316.0	1		;rs35041466	;16_31089341_A_G	0	HEEEATDITPAADK	1
HEPLQLIQPQFETPLPTLQPAVFPPSFR_20_42264590.0	1		;rs41296223	;20_42264653_G_A	0	HEPLQLIQPQFETPLPTLQPAVFPPSFR	1
HEPSGYSTVFR_11_121367623.0	1		;rs117260922	;11_121367627_G_A	0	HEPSGYSTVFR	1
HEQLLYVSR_22_18918693.0	1		;rs3815653	;22_18923524_G_A	1	HEQLLYVSR	1
HESQMDSVVK_5_112222760.0	1		;rs34083474	;5_112222787_C_T	0	HESQMDSVVK	1
HFIFGEPR_X_35821030.0	2		;rs370444095;rs4829390	;X_35821056_AT_GA;X_35821055_A_G	0	HFIFGEPR	1
HGEIIIVLDDSDANWWK_2_152992098.0	1		;rs12617139	;2_153000337_T_A	1	HGEIIIVLDDSDANWWK	1
HGFEEEIMEYKEQIK_1_15687048.0	1		;rs4661330	;1_15687059_A_G	0	HGFEEEIMEYKEQIK	1
HGGNPFQANK_18_9221870.0	1		;rs2298548	;18_9221883_C_G	0	HGGNPFQANK	1
HGGTIPIVPTAEFQDSISGASEK_X_120182978.0	1		;rs9697983	;X_120183030_T_G	0	HGGTIPIVPTAEFQDSISGASEK	1
HGIILNSEIATNGETSDTLNNVGYQGPTK_2_238668709.0	1		;rs3213869	;2_238668783_A_G	0	HGIILNSEIATNGETSDTLNNVGYQGPTK	1
HGINNPVEFIGGEK_19_52520361.0	1		;rs45596739	;19_52520372_C_T	0	HGINNPVEFIGGEK	1
HGPLVAEAK_6_32052193.0	1		;rs149995364	;6_32052216_C_T	0	HGPLVAEAK	1
HGVHLQGPVSMGLGDMQPSLNPPK_18_42532641.0	1		;rs1064204	;18_42532693_C_A	0	HGVHLQGPVSMGLGDMQPSLNPPK	1
HHGTPTSTK_4_79832689.0	1		;rs12507099	;4_79832706_C_G	0	HHGTPTSTK	1
HHPALSPIARGPSGVPLR_11_1154265.0	3		;rs55846509;rs55861305;rs76577728	;11_1154294_G_A;11_1155146_G_T;11_1155156_G_A	2	HHPALSPIARGPSGVPLR	1
HHTVLNHSIK_9_17394975.0	1		;rs144166918	;9_17394994_C_T	0	HHTVLNHSIK	1
HHVTVWGEATRSAK_11_556085.0	1		;rs936467	;11_556121_G_A	0	HHVTVWGEATRSAK	1
HIAVFHR_5_52397193.0	1		;rs2233218	;5_52397199_G_A	0	HIAVFHR	1
HIAWLAEQAK_16_69294139.0	1		;rs1136042	;16_69304048_A_G	1	HIAWLAEQAK	1
HIDCAAIYGNEPEIGEALK_1_46032282.0	1		;rs61751012	;1_46032307_G_A	0	HIDCAAIYGNEPEIGEALK	1
HIDCAAIYGNEPEIGEALKEDVGPGK_1_46032282.0	1		;rs61751012	;1_46032307_G_A	0	HIDCAAIYGNEPEIGEALKEDVGPGK	1
HIFYEIGSNSGVVFSK_2_31411183.0	1		;rs1465972	;2_31411184_C_A	0	HIFYEIGSNSGVVFSK	1
HILELEEVYDYLYQPSYR_17_78306086.0	1		;rs9913636	;17_78306102_G_C	0	HILELEEVYDYLYQPSYR	1
HIPEAHQATLLDGK_4_13604389.0	1		;rs17745712	;4_13604418_G_C	0	HIPEAHQATLLDGK	1
HITGLCGK_4_84380940.0	1		;rs12505955	;4_84380955_G_T	0	HITGLCGK	1
HITKIAGLTGDNLCK_8_55539361.0	1		;rs2293869	;8_55539395_A_T	0	HITKIAGLTGDNLCK	1
HIVFLTEK_3_56658666.0	1		;rs2291498	;3_56658871_T_C	1	HIVFLTEK	1
HIVIDGSNVAMVHGLQHYFSSR_14_24901781.0	1		;rs4537942	;14_24901824_C_T	0	HIVIDGSNVAMVHGLQHYFSSR	1
HKIHEHLK_2_109102996.0	1		;rs41280574	;2_109103012_C_T	0	HKIHEHLK	1
HLAITMDR_3_48419875.0	2		;rs6442117;rs79525977	;3_48419897_C_T;3_48419898_G_A	0	HLAITMDR	1
HLANMMGEDPETFTQEDIDR_2_105665751.0	1		;rs11538197	;2_105665808_C_T	0	HLANMMGEDPETFTQEDIDR	1
HLATHAEPGQEQAEPPQECVECGK_16_3139241.0	1		;rs61732498	;16_3139310_G_C	0	HLATHAEPGQEQAEPPQECVECGK	1
HLCCLQALSAVSTHPSIVK_10_99225607.0	1		;rs12360068	;10_99225645_G_A	0	HLCCLQALSAVSTHPSIVK	1
HLEDANRARHGLETQHR_19_12876827.0	1		;rs897804	;19_12876964_G_C	1	HLEDANRARHGLETQHR	1
HLEDGARTETAEELRALAK_22_36123060.0	1		;rs2076672	;22_36123083_C_T	0	HLEDGARTETAEELRALAK	1
HLEEQIAK_18_2616438.0	1		;rs9051	;18_2616457_G_C	0	HLEEQIAK	1
HLEVLNVSENK_1_235590531.0	2		;rs12757197;rs12757197	;1_235590559_G_A;1_235590559_G_A	0	HLEVLNVSENK	1
HLEYVKLMMPLWMTPDQRGK_2_85097582.0	1		;rs1863772	;2_85097590_C_T	0	HLEYVKLMMPLWMTPDQRGK	1
HLFVHIGQTNPAFSDPPLEAVDVR_6_35443788.0	1		;rs35080860	;6_35443835_G_A	0	HLFVHIGQTNPAFSDPPLEAVDVR	1
HLGDQMEASLLAVR_3_46008770.0	1		;rs3796375	;3_46008790_G_A	0	HLGDQMEASLLAVR	1
HLGGIPWTYAEDAVPTLTPCR_3_48638799.0	1		;rs62618742	;3_48638801_C_T	0	HLGGIPWTYAEDAVPTLTPCR	1
HLHNPSSGQNFQHLSPNRHKIR_5_55398369.0	1		;rs36211775	;5_55408331_ATAGCCAGATGTAGCAGTGCGCAACTGTAGTCCCAGCTACTCAGGATGCTGAGGCAGGGGGATCGCTTGAACCCAGGAGACAGAGGCTGCAGTGAGCCATGATTGTGCCACTGCACTCTAGCCTGGGTGACAGAGTGTGACCTTGTCTCAAATAAATAAATAAATACATTCTTTAGTGTGATACATTTATTTAAAAGGTGGGATATGTACATATTTCATATCTAAAAATGGAGACATATATGTGGGTAAAATATCTCTGGAAGGATAAACAAAAAATGCATTTTTTTTTTTTTTGACATTTAGCTTTGGATGAGGGGCACTGGATAGCTGGGGAAGACGCAAGAGGGAGAATTGCTTTACAACCCTTTGGTATGTGTTGAGATCTAA…	1	HLHNPSSGQNFQHLSPNRHKIR	1
HLIIHTGEK_19_57839562.0	1		;rs1968090	;19_57839567_T_A	0	HLIIHTGEK	1
HLKPEQPADGVSAVDLEK_1_16255621.0	1		;rs848208	;1_16255644_C_T	0	HLKPEQPADGVSAVDLEK	1
HLLLMGEFFSYGTK_8_91018484.0	1		;rs16902273	;8_91018507_T_A	0	HLLLMGEFFSYGTK	1
HLLTSGSLSIIK_4_20715147.0	1		;rs140666081	;4_20728910_G_T	1	HLLTSGSLSIIK	1
HLLVHAPEDK_17_40065767.0	1		;rs2304497	;17_40065774_T_G	0	HLLVHAPEDK	1
HLLVHAPEDKK_17_40065764.0	1		;rs2304497	;17_40065774_T_G	0	HLLVHAPEDKK	1
HLNLSYVLLFR_1_12855689.0	1		;rs113708906	;1_12855720_C_T	0	HLNLSYVLLFR	1
HLNYTEFTQFLQELQLEHAR_2_172693753.0	1		;rs3765166	;2_172693780_G_A	0	HLNYTEFTQFLQELQLEHAR	1
HLNYTEFTQFLQELQLEHARQAFALK_2_172693735.0	1		;rs3765166	;2_172693780_G_A	0	HLNYTEFTQFLQELQLEHARQAFALK	1
HLPLPYDEVICAVNLK_6_110106206.0	1		;rs10499054	;6_110106234_A_G	0	HLPLPYDEVICAVNLK	1
HLQSLGATLR_14_104165745.0	1		;rs861539	;14_104165753_G_A	0	HLQSLGATLR	1
HLSNKKER_11_104872905.0	1		;rs2282657	;11_104877803_A_G	1	HLSNKKER	1
HLTLAQLPSVLTGSGLVNIGLQCQQLR_7_5540216.0	1		;rs33941092	;7_5540244_A_C	0	HLTLAQLPSVLTGSGLVNIGLQCQQLR	1
HMDGGPAPRGAGPPCAGDHGPRAAAATGAAPAPTPPDK_16_2303963.0	1		;rs17135851	;16_2304058_G_C	0	HMDGGPAPRGAGPPCAGDHGPRAAAATGAAPAPTPPDK	1
HMLQLQCNAQAMTTIQHTGPK_17_1690890.0	1		;rs61753098	;17_1703156_T_C	1	HMLQLQCNAQAMTTIQHTGPK	1
HMWPFICQFIEK_7_158590722.0	1		;rs13233513	;7_158590740_A_T	0	HMWPFICQFIEK	1
HMYEVCQEMGLMEDLLK_1_247040483.0	1		;rs147658943	;1_247040531_T_C	0	HMYEVCQEMGLMEDLLK	1
HNIQALLK_17_66511612.0	1		;rs281864787	;17_66511635_AGCGCTGCTCAA_A	0	HNIQALLK	1
HNLCGETEEEK_1_110231741.0	1		;rs147668562	;1_110231746_A_G	0	HNLCGETEEEK	1
HNLNIMIKRYNSTAATNEVPEVTVFSK_6_32609283.0	3		;rs1129808;rs9272712;rs9272744	;6_32609312_A_C;6_32609341_C_T;6_32609746_C_T	1	HNLNIMIKRYNSTAATNEVPEVTVFSK	1
HNYGVGESFTVQR_6_32489685.0	2		;rs41556512;rs1136778	;6_32489708_C_A;6_32489711_A_G	0	HNYGVGESFTVQR	1
HNYGVVESFTVQR_6_32551889.0	2		;rs17885482;rs17424145	;6_32551912_A_C;6_32551915_A_G	0	HNYGVVESFTVQR	1
HPLSSTQAQTATR_6_79577407.0	1		;rs41269339	;6_79577412_C_G	0	HPLSSTQAQTATR	1
HPLVGAPCPR_17_27047312.0	1		;rs113797834	;17_27047341_G_A	0	HPLVGAPCPR	1
HQATINFLKTEVER_11_24759836.0	1		;rs1564992	;11_24759855_G_A	0	HQATINFLKTEVER	1
HQESIEGATATLR_1_228476357.0	2		;rs3795789;rs3795790	;1_228476366_G_T;1_228476367_A_T	0	HQESIEGATATLR	1
HQGVMVGMGQK_1_229568600.0	2		;ACTA1;rs11803533	;1_229568632_A_G;1_229568632_A_G	0	HQGVMVGMGQK	1
HQIEGNVSK_3_121414047.0	1		;rs1127412	;3_121414061_C_T	0	HQIEGNVSK	1
HQLQVQMENTLK_12_93195417.0	1		;rs73362428	;12_93195435_T_A	0	HQLQVQMENTLK	1
HQLQVQMENTLKEQKELK_12_93195399.0	1		;rs73362428	;12_93195435_T_A	0	HQLQVQMENTLKEQKELK	1
HQPESEGLVGK_10_64967942.0	2		;rs201384816;rs139722368	;10_64967954_TACTAA_T;10_64967956_ACTAAAC_A	0	HQPESEGLVGK	1
HQSEIKPGEPEPQILDFQTQQYK_17_73947612.0	1		;rs1135640	;17_73949540_G_C	1	HQSEIKPGEPEPQILDFQTQQYK	1
HQVTLEESLAEGGFSTVFLVR_4_79697841.0	1		;rs149914551	;4_79697870_C_A	0	HQVTLEESLAEGGFSTVFLVR	1
HQVVQDLPPANTFVGTGDTTSTGSEQYSDYSYR_5_141242826.0	1		;rs71795948	;5_141242941_GAAGCACCTAGGTCTGGTCTGACATAGAGACCTAGGTTTGGAGTAGACTTCTTACCCATTTCCCTCCCCACTTACGCTCACCTGCCTACCACCCCCAACCCATAAGGCCCAGTAGCTGGTCCAGGGTCCAGGGACTTGGCAAATCACAGGTCTCTCCCCAGTGGGGAGAGGGCAGGGAGGAGACCACAGAGCACACCCTCCCTTAATCTTCACTCAGCCTAATCCGTGTGCCCGGTGAGGCACTAAGGCCCCACCTCCCACTGCTGGCTCAGGCTGGCCCCCAACACGGGCAGGCACAGTAAACCTGCTCCATCACTCCCACACCTCGGTCCAGATGGCTCCGTGGTAGGGGTGGGGTAGGGGCTGGGGTGTGCTGAGCTGAAAGG…	0	HQVVQDLPPANTFVGTGDTTSTGSEQYSDYSYR	1
HQWDLDTCK_9_127975653.0	1		;rs1128362	;9_127975654_C_T	0	HQWDLDTCK	1
HRAEAPPLEREDSGTFSLGK_2_179315128.0	2		;rs62176112;rs141354030	;2_179315726_G_A;2_179315736_GGC_G	2	HRAEAPPLEREDSGTFSLGK	1
HRLSLLEESYNMELEALTK_12_49308282.0	1		;rs10747556	;12_49308284_A_G	0	HRLSLLEESYNMELEALTK	1
HSAEVAGYQDSIGQLENDLR_10_105038006.0	1		;rs78099843	;10_105038008_A_G	0	HSAEVAGYQDSIGQLENDLR	1
HSAPGLLSMANSGPSTNGCQFFITCSK_1_43130599.0	1		;rs12244	;1_43131653_G_A	1	HSAPGLLSMANSGPSTNGCQFFITCSK	1
HSHLDLLNK_14_34247762.0	1		;rs8010728	;14_34263098_G_A	1	HSHLDLLNK	1
HSNPPLYPSRPSVGTVPR_10_79579209.0	1		;rs1248634	;10_79579222_G_A	0	HSNPPLYPSRPSVGTVPR	1
HSPHLSRLQECSR_12_123345477.0	1		;rs34149579	;12_123345509_G_T	0	HSPHLSRLQECSR	1
HSPNIVQDLNK_3_121208894.0	1		;rs3218636	;3_121208894_T_C	0	HSPNIVQDLNK	1
HSPQQEEENTIFKAWAVETGK_1_209969873.0	1		;rs7552506	;1_209969902_G_C	0	HSPQQEEENTIFKAWAVETGK	1
HSSQTSNLAHK_12_49087325.0	1		;rs61751603	;12_49087325_T_C	0	HSSQTSNLAHK	1
HSVCLVPFVDIK_19_12187882.0	3		;rs55703333;rs55703333;rs55703333	;19_12187907_G_A;19_12187907_G_A;19_12187907_G_A	0	HSVCLVPFVDIK	1
HSVSGFSEPVGRRPGGPQSLTPLPAYPATQK_10_50534322.0	2		;rs11101095;rs41301109	;10_50534350_G_A;10_50534395_G_A	0	HSVSGFSEPVGRRPGGPQSLTPLPAYPATQK	1
HTAEVLLAEIGRPPGPEMEYCTDR_2_112563429.0	1		;rs201128688	;2_112566517_C_T	1	HTAEVLLAEIGRPPGPEMEYCTDR	1
HTFKAEHAGVR_1_204230555.0	1		;rs3795569	;1_204230581_G_A	0	HTFKAEHAGVR	1
HTGSGILSMANAGPNTNGSQFFICTAK_1_143767494.0	1		;rs2490183	;1_143767547_G_A	0	HTGSGILSMANAGPNTNGSQFFICTAK	1
HTGTPLGDIPYGK_1_207890849.0	1		;rs2796257	;1_207890866_T_C	0	HTGTPLGDIPYGK	1
HTPLPQQRHVSK_16_1550395.0	1		;rs147777945	;16_1550409_C_T	0	HTPLPQQRHVSK	1
HTQAEGKK_14_75520347.0	1		;rs72734301	;14_75530167_A_C	1	HTQAEGKK	1
HVAPDHLLQICQR_21_40670454.0	1		;rs2056844	;21_40670460_G_C	0	HVAPDHLLQICQR	1
HVENDGYK_16_8906906.0	1		;rs34258285	;16_8906914_A_C	0	HVENDGYK	1
HVFEQASNHPFLVGLHSCFQTESR_3_169998980.0	1		;rs55683301	;3_169999670_A_G	1	HVFEQASNHPFLVGLHSCFQTESR	1
HVLFEDACTLAEK_7_140125710.0	1		;rs2948386	;7_140125750_T_C	0	HVLFEDACTLAEK	1
HVLTSHIDEPPTQNQSDLLNK_9_19058697.0	1		;rs10511670	;9_19058743_G_C	0	HVLTSHIDEPPTQNQSDLLNK	1
HVNVNCLDDELDSFHDLK_2_109405405.0	1		;rs35794776	;2_109408159_G_T	1	HVNVNCLDDELDSFHDLK	1
HVVCALSGGVDSAVAALLLR_22_46731676.0	1		;rs11090865	;22_46731689_G_T	0	HVVCALSGGVDSAVAALLLR	1
HVVFATIPR_19_41381627.0	1		;rs12460590	;19_41381647_A_C	0	HVVFATIPR	1
HVWPEDCEQK_10_25312857.0	1		;rs41279890	;10_25312868_C_G	0	HVWPEDCEQK	1
HWDFNVIDK_12_14688632.0	1		;rs7957558	;12_14688644_C_T	0	HWDFNVIDK	1
HWNHPDSEELPGPPVVKPQSVTVR_10_88232515.0	1		;rs3758520	;10_88233628_C_G	1	HWNHPDSEELPGPPVVKPQSVTVR	1
HWTGILR_3_146234888.0	1		;rs343320	;3_146234909_G_A	0	HWTGILR	1
HYFQNTQGLIFVVDSNDR_3_57563081.0	1		;rs80155592	;3_57563121_GA_G	0	HYFQNTQGLIFVVDSNDR	1
HYFQNTQGLIFVVDSNDRER_3_57563075.0	1		;rs80155592	;3_57563121_GA_G	0	HYFQNTQGLIFVVDSNDRER	1
IAADILIK_1_236749712.0	1		;rs60920266	;1_236749730_C_T	0	IAADILIK	1
IAAHPNVQK_6_144863999.0	1		;rs1534443	;6_144869785_A_G	1	IAAHPNVQK	1
IACKSPPPESVDTPTSTK_10_129906671.0	1		;rs41300566	;10_129906674_T_C	0	IACKSPPPESVDTPTSTK	1
IACPRPYCK_14_20927888.0	1		;rs71780613	;14_20930460_AGCCTTGCTGTCTTCGTGTCTTACCCCTTCGTGGGGCTACACATTCTCTTCCTCATATTTTCATGCACACAAGTTAACAACTGAAAAAGCGTAGAGTCATGACCTTATTTATTTACAAGCACAGGATAAGTCCCTAACCTCCCCCAAAGACTGAGCAACCCTACCCAGCCCAGTTAAATACTGCAACTGGGGGGGTAAAAAAGGTCGGGAGGAGGAATTAAGGGAAATACAGGAATAGGGGAACATATCCCACATTAAATAGTTATATACACATCAGTTCCTGTGGTTCTGTACAGAGCAGCGGCTGACCCCACCCCCACAGGACACAATGTGGGGAGAGGAGACTGAGGGTACTGAGGCCAGAGCCAACCTCTGGTGAAGTGCAA…	1	IACPRPYCK	1
IADFGLSK_5_110782470.0	1		;rs2116824	;5_110784822_A_G	1	IADFGLSK	1
IADGVNEINTENMVSSIEPEK_7_77240348.0	1		;rs9640663	;7_77247821_G_A	1	IADGVNEINTENMVSSIEPEK	1
IAGAIGPCVSLNVK_20_18513325.0	1		;rs41309927	;20_18513350_G_A	0	IAGAIGPCVSLNVK	1
IAGMDPVVHSALQEER_1_2441347.0	1		;rs2494620	;1_2441358_T_C	0	IAGMDPVVHSALQEER	1
IAKDDCVFGNIKEEDL_8_101586095.0	1		;rs2022923	;8_101586133_T_C	0	IAKDDCVFGNIKEEDL	1
IANISGDGQK_2_160710187.0	2		;rs41264211;rs41264211	;2_160710216_A_G;2_160710216_A_G	0	IANISGDGQK	1
IAQDLGLELAELVPR_5_140186913.0	1		;rs11167605	;5_140186937_G_T	0	IAQDLGLELAELVPR	1
IASSYYPEGDGDSSHLPAK_10_79580968.0	1		;rs41274586	;10_79580976_G_A	0	IASSYYPEGDGDSSHLPAK	1
IASSYYPEGDGDSSHLPAKK_10_79580965.0	1		;rs41274586	;10_79580976_G_A	0	IASSYYPEGDGDSSHLPAKK	1
IAVQPGTVGPQGR_13_111156243.0	1		;rs45520539	;13_111156250_G_A	0	IAVQPGTVGPQGR	1
ICEGIRPQIMNGPLHPR_10_126692020.0	1		;rs750600	;10_126692066_C_A	0	ICEGIRPQIMNGPLHPR	1
ICGDIHGQYTDLLR_2_28999841.0	1		;rs1128416	;2_29001691_A_C	1	ICGDIHGQYTDLLR	1
IDASVLSVISSQIQTIR_12_124333345.0	1		;rs75173589	;12_124333367_G_A	0	IDASVLSVISSQIQTIR	1
IDATQVEVNPFGETPEGQVVCFDAK_3_67548699.0	1		;rs150352166	;3_67548729_AAAG_A	0	IDATQVEVNPFGETPEGQVVCFDAK	1
IDKDTKNVNSNTGMQTTENYLTEK_4_186112149.0	1		;rs116632163	;4_186112208_G_T	0	IDKDTKNVNSNTGMQTTENYLTEK	1
IDLETGENR_12_57578669.0	1		;rs34577247	;12_57578673_G_A	0	IDLETGENR	1
IDLVCDAMR_9_111659456.0	1		;rs2230793	;9_111659483_T_G	0	IDLVCDAMR	1
IDMNLTDLLGELQRDPWPVTQGK_20_18506453.0	1		;rs146917730	;20_18506512_C_T	0	IDMNLTDLLGELQRDPWPVTQGK	1
IDQRDYSNNTEK_11_33054827.0	1		;rs17852859	;11_33054856_C_T	0	IDQRDYSNNTEK	1
IDVPQDLEDDLTATPLSHATVPQSPAR_3_43388849.0	1		;rs56104180	;3_43388922_C_T	0	IDVPQDLEDDLTATPLSHATVPQSPAR	1
IDYVSSAVR_3_112710122.0	1		;rs114429530	;3_112710133_T_A	0	IDYVSSAVR	1
IEAFVSEIESFFNTIEENCSK_5_79039697.0	1		;rs12514461	;5_79041057_A_G	1	IEAFVSEIESFFNTIEENCSK	1
IEALEQENSELERENRK_2_55561934.0	1		;rs112409178	;2_55561944_T_A	0	IEALEQENSELERENRK	1
IEANVNSVVTEEK_4_13603573.0	1		;rs17807493	;4_13603591_C_T	0	IEANVNSVVTEEK	1
IEANVNSVVTEEKDDAVTSAGSEEK_4_13603537.0	1		;rs17807493	;4_13603591_C_T	0	IEANVNSVVTEEKDDAVTSAGSEEK	1
IEANWDLFYYR_3_132192039.0	1		;rs35575948	;3_132193770_G_A	1	IEANWDLFYYR	1
IEDELITFVCETASATCPVVHK_8_121292292.0	1		;rs17833744	;8_121292947_C_T	1	IEDELITFVCETASATCPVVHK	1
IEDEQALAIQLQK_17_10355750.0	1		;rs917361	;17_10355763_T_C	0	IEDEQALAIQLQK	1
IEDEQVLALQLQK_14_23861788.0	1		;rs365990	;14_23861811_A_G	0	IEDEQVLALQLQK	1
IEDSGENLETEPLESQDR_10_15145946.0	1		;rs10242	;10_15145948_T_C	0	IEDSGENLETEPLESQDR	1
IEDSGENLETEPLESQDRELLDTSFEDLSK_10_15145946.0	1		;rs10242	;10_15145948_T_C	0	IEDSGENLETEPLESQDRELLDTSFEDLSK	1
IEDVMATGK_1_10363649.0	1		;rs41274458	;1_10363664_G_T	0	IEDVMATGK	1
IEEESEAMAEK_11_60899996.0	1		;rs72914704	;11_60900018_G_T	0	IEEESEAMAEK	1
IEEFLEETLTPEK_6_45909389.0	1		;rs35822882	;6_45916999_G_T	1	IEEFLEETLTPEK	1
IEEIMPNGDPLLAGQNTVDEVYVSR_12_56737220.0	1		;rs61754170	;12_56737256_C_A	0	IEEIMPNGDPLLAGQNTVDEVYVSR	1
IEELQLIVNDK_17_61905554.0	1		;rs2665833	;17_61906846_T_C	1	IEELQLIVNDK	1
IEEVTPLWEETMLK_10_50038869.0	1		;rs41283281	;10_50038878_G_C	0	IEEVTPLWEETMLK	1
IEFGVDVTTK_4_57314875.0	1		;rs11549976	;4_57314905_A_C	0	IEFGVDVTTK	1
IEGWELTTEPSLTHNSSGLLSPLR_21_30339054.0	1		;rs34191159	;21_30339120_C_A	0	IEGWELTTEPSLTHNSSGLLSPLR	1
IEGWELTTEPSLTHNSSGLLSPLRK_21_30339051.0	1		;rs34191159	;21_30339120_C_A	0	IEGWELTTEPSLTHNSSGLLSPLRK	1
IEMWSYAAK_16_74490546.0	1		;rs9945	;16_74490556_G_A	0	IEMWSYAAK	1
IENLTEEAFNTQVTALIK_1_52256303.0	1		;rs71801108	;1_52256574_GTTCCCACCAAAAAGAAAGATGCTCAGGTGAGGCAACATACCACTTCCCACAGAACACACTGGGCCCTGTCCAGCCCGGCTTGTGATGGACATGCCAGTATAAGAGGCACGGATGAAGCTAGGGAGACACTATTGTAAGAGGAAGGTGGGGCTGCAAAGCTCAAAAACTGGCCGGCGAAGCCCTGTTAAGATTTGTATCTGGGGGCTTGTGTGGGCCAAAGGCCAAAAGACCAGGCTGGCACAGTCACCTG_G	0	IENLTEEAFNTQVTALIK	1
IENQNSDAGSSTIR_14_68257343.0	1		;rs17192170	;14_68257352_T_A	0	IENQNSDAGSSTIR	1
IEQIIAQGEQLIEK_6_152470725.0	1		;rs17082236	;6_152470752_C_A	0	IEQIIAQGEQLIEK	1
IERIDLETGENR_12_57578660.0	1		;rs34577247	;12_57578673_G_A	0	IERIDLETGENR	1
IETLLTEWNK_15_51829789.0	1		;rs17524906	;15_51829812_G_A	0	IETLLTEWNK	1
IETQGDPIR_5_111504780.0	1		;rs17266567	;5_111504782_C_A	0	IETQGDPIR	1
IFASEHPEFQPATNSNEEIGQK_14_44975557.0	1		;rs3809429	;14_44975606_G_T	0	IFASEHPEFQPATNSNEEIGQK	1
IFDFDDDGTLNREDLSR_15_90774401.0	1		;rs34604050	;15_90774451_TAGAG_T	0	IFDFDDDGTLNREDLSR	1
IFDGHHSIR_9_14842530.0	1		;rs1353223	;9_14842557_T_C	0	IFDGHHSIR	1
IFFAEEIK_5_41000836.0	1		;TMP_ESP_5_41000852_41000852	;5_41000852_CA_CAA	0	IFFAEEIK	1
IFGEDFIEQFK_10_118439183.0	1		;rs61753067	;10_118439206_T_C	0	IFGEDFIEQFK	1
IFIPCHDKVSPEDFCEK_12_80735918.0	1		;rs79120261	;12_80746068_T_C	1	IFIPCHDKVSPEDFCEK	1
IFIQTLEANACR_17_649230.0	1		;rs3744741	;17_649232_C_T	0	IFIQTLEANACR	1
IFLHIHGLISADR_4_120528052.0	1		;rs17051276	;4_120528064_A_C	0	IFLHIHGLISADR	1
IFLIASK_19_34868765.0	1		;rs8191371	;19_34868776_T_C	0	IFLIASK	1
IFMLFWYIMEK_5_41061698.0	2		;rs1023840;rs865093	;5_41061715_C_T;5_41061716_A_G	0	IFMLFWYIMEK	1
IFMLFWYIMEKWAPLASPMQTLSIVK_5_41058287.0	2		;rs1023840;rs865093	;5_41061715_C_T;5_41061716_A_G	2	IFMLFWYIMEKWAPLASPMQTLSIVK	1
IFNSFVYTEK_1_65016279.0	1		;rs61731118	;1_65016302_C_G	0	IFNSFVYTEK	1
IFQGSFGGPTLYENPHYQSPNMHR_5_34925014.0	2		;rs112241293;rs112241293	;5_34925328_T_A;5_34925328_T_A	2	IFQGSFGGPTLYENPHYQSPNMHR	1
[truncated: 9,118 more rows]
